# Supplementary material for: A gene subset requires CTCF bookmarking during the fast post‐mitotic reactivation of mouse ES cells
Source: EMBO Rep. 2022 Nov 4;24(1):e56075. doi: 10.15252/embr.202256075 (PMC9827546; doi:10.15252/embr.202256075)
Supplement: Supplementary file 2 — Dataset EV1 [file EMBR-24-e56075-s005.xlsx]

## Sheet: Dataset EV1
Categorical information									Replicate 1 (TPM)								Replicate 2 (TPM)						Replicate 3 (TPM)					MEAN TPM									MEAN FC to mitosis
gene_name	reactivation group	Nb CTCF sites in 25kb	Nb book CTCF sites in 25kb	Nb lost CTCF sites in 25kb	Nb Esrrb sites in 25kb	Nb Nanog sites in 25kb	Nb Oct4 sites in 25kb	Nb Sox2 sites in 25kb	Asy_a	M_a	M20_a	M30_a	M40_a	M60_a	M90_a	M120_a	Asy_b	M_b	M20_b	M40_b	M60_b	M120_b	Asy_c	M_c	M30_c	M50_c	M90_c	tpm_Asy	tpm_M	tpm_M20	tpm_M30	tpm_M40	tpm_M50	tpm_M60	tpm_M90	tpm_M120	mnorm_Asy	mnorm_M	mnorm_M20	mnorm_M30	mnorm_M40	mnorm_M50	mnorm_M60	mnorm_M90	mnorm_M120
0610009B22Rik	t40	3	1	2	0	0	0	0	1.94344043	0.975545547	1.222820115	1.621255048	3.647305906	5.517358943	4.181612175	3.853111889	1.22107332	0.963243236	0.95488231	3.332196607	4.207287021	3.128008069	2.09270941	1.040257019	1.624280274	6.265223899	4.672569935	1.75240772	0.993015267333333	1.0888512125	1.622767661	3.4897512565	6.265223899	4.862322982	4.427091055	3.490559979	1.37903657289619	1	1.06045450334521	1.30655053967848	2.27953474885551	3.56093562298388	2.97570372659124	2.70159891930071	2.27962027819548
0610009L18Rik	t60	3	0	3	2	0	0	0	2.34953246	1.184591021	1.257757833	1.748412307	1.710683301	2.511349588	2.919918846	2.899007992	1.981364255	1.262180792	1.171901017	1.087591948	2.439519365	3.128008069	2.121774819	0.955911855	0.931964092	2.061972423	2.486572305	2.15089051133333	1.13422788933333	1.214829425	1.3401881995	1.3991376245	2.061972423	2.4754344765	2.7032455755	3.0135080305	1.482413702584	1	0.996791965289727	1.12292315116164	1.08182117294563	1.56549612150083	1.56388495152975	1.78846528448065	1.80478424516363
0610010F05Rik	late	1	0	1	0	0	0	0	0.493111751	0.383250036	0.419252611	0.413261091	0.355047478	0.684913524	0.468628951	0.366963037	0.506860623	0.431798692	0.412335543	0.416524576	0.530330297	0.531761372	0.871962254	0.534186037	0.505923364	0.502275334	0.601149348	0.623978209333333	0.449744921666667	0.415794077	0.4595922275	0.385786027	0.502275334	0.6076219105	0.5348891495	0.4493622045	1.11733806975122	1	1.00621701481534	1.00163705578909	0.984471799597318	0.979200238934257	1.14344989202121	1.05268543299771	1.02902085609909
0610010K14Rik	t40	3	2	1	2	0	0	0	1.13125637	0.975545547	1.781823597	2.479566544	3.227704342	7.229642753	0.757015997	2.825615385	1.128916843	0.66430568	0.585950508	3.447897878	4.41941914	2.690086939	1.656728283	1.124602183	1.491142547	6.741063689	5.219069343	1.305633832	0.92148447	1.1838870525	1.9853545455	3.33780111	6.741063689	5.8245309465	2.98804267	2.757851162	1.20281349270145	1	1.18052475925404	1.46692060141377	2.40627163384573	3.64353559971843	3.71101065659846	1.90827576935971	2.07683928055282
0610030E20Rik	t50	1	0	1	1	1	0	0	2.001453577	1.045227372	0.873442939	1.239783272	1.742960345	3.538719874	5.73169255	6.348460541	2.027442494	0.930027952	0.933180439	1.550397032	2.121321187	6.037055572	2.732148397	1.012141964	1.224867092	2.352763405	4.535945083	2.25368148933333	0.995799096	0.903311689	1.232325182	1.6466786885	2.352763405	2.8300205305	5.1338188165	6.1927580565	1.63031809576291	1	0.958820280129633	1.10042375906117	1.33129094417209	1.66626583262293	1.91820881249363	3.02134243862654	3.61953486599213
0610040B10Rik	t50	2	2	0	1	0	0	0	0.638144619	0.452931861	0.524065764	0.508629035	0.806926085	0.799065778	0.793064378	0.9908002	0.806369174	0.431798692	0.607652379	0.671067372	0.919239181	0.719441856	0.842896846	0.506070982	0.426040728	1.136728387	0.929048993	0.762470213	0.463600511666667	0.5658590715	0.4673348815	0.7389967285	1.136728387	0.8591524795	0.8610566855	0.855121028	1.2042429794626	1	1.08588949525077	0.992597949399829	1.20537593527521	1.41874348057786	1.28933530505144	1.25747473001795	1.28554576517776
0610043K17Rik	t60	3	1	2	0	1	0	0	0.522118325	0.243886387	0.279501741	0.317893147	0.355047478	0.646862773	0.720967616	0.660533467	0.345586789	0.265722272	0.260422448	0.323963559	0.56568565	0.688161775	0.639438986	0.224920437	0.213020364	0.396533158	0.573824378	0.502381366666667	0.244843032	0.2699620945	0.2654567555	0.3395055185	0.396533158	0.6062742115	0.647395997	0.674347621	1.20839399646747	1	1.01222256364903	1.02489071103785	1.06769011118739	1.14010111662461	1.28047773790976	1.33418944156975	1.33435480285116
1110002L01Rik	t50	3	1	2	0	1	0	1	4.960124083	3.20536394	3.773273499	4.22797885	4.841556513	9.512687833	8.074837304	8.073186815	4.953410639	3.520820104	3.342088085	4.396648301	7.14178133	7.976420575	7.44074457	4.610868948	5.032606095	8.221454146	9.946289218	5.784759764	3.779017664	3.557680792	4.6302924725	4.619102407	8.221454146	8.3272345815	9.010563261	8.024803695	1.41283682645323	1	1.04775439208095	1.15916675089713	1.29140245698009	1.64349840131037	2.1503903014492	2.05441381283923	2.07155031531813
1110008P14Rik	t40	0	0	0	0	0	0	0	0.81218406	0.487772773	0.349377176	0.603996979	1.258804693	2.130842075	1.910564183	1.944904096	0.852447412	0.365368124	0.585950508	1.018171185	2.050610481	1.970645083	1.162616339	0.421725818	0.585806	1.982665791	2.349947453	0.942415937	0.424955571666667	0.467663842	0.5949014895	1.138487939	1.982665791	2.090726278	2.130255818	1.9577745895	1.36530353585235	1	1.03426662394521	1.09676437719642	1.49818040559205	2.09791912986137	2.16932940123286	2.15628863783105	2.07755724201877
1110012L19Rik	t40	0	0	0	0	0	0	0	0.348078883	0.418090949	0.698754352	0.699364923	1.32335878	1.14152254	1.261693329	1.614637363	0.368625908	0.33215284	0.260422448	0.763628389	1.343503419	1.251203227	0.435981127	0.393610764	0.692316182	2.035536879	1.475548401	0.384228639333333	0.381284851	0.4795884	0.6958405525	1.0434935845	2.035536879	1.2425129795	1.368620865	1.432920295	1.00280389783219	1	1.07203544790904	1.20634306132194	1.48113210567337	2.17818128089602	1.63466490023963	1.68562081618435	1.76683564764165
1110019D14Rik	late	0	0	0	0	0	0	0	0.841190634	0.487772773	0.489128046	0.540418349	0.516432695	0.684913524	0.576774093	0.550444556	0.714212697	0.465013976	0.477441155	0.509085593	0.530330297	0.531761372	1.133550931	0.590416146	0.559178455	0.660888597	0.71044923	0.896318087333333	0.514400965	0.4832846005	0.549798402	0.512759144	0.660888597	0.6076219105	0.6436116615	0.541102964	1.24971766504571	1	1.00469678798547	1.00787214454018	1.02467318498926	1.04431069891817	1.08854569633518	1.06764730131409	1.04384274711658
1110038F14Rik	t40	1	1	0	0	0	0	1	0.783177487	0.487772773	0.663816634	0.667575608	1.517021041	1.369827048	1.730322279	1.100889111	0.691173577	0.365368124	0.455739284	1.180152965	1.944544422	1.782964599	0.319719493	0.449840873	0.931964092	1.929794703	1.147648756	0.598023519	0.434327256666667	0.559777959	0.79976985	1.348587003	1.929794703	1.657185735	1.4389855175	1.441926855	1.11580907410716	1	1.0922576217765	1.22669447937961	1.64427789134095	2.02076983589081	1.87473136945337	1.65823694120839	1.72517784629097
1110051M20Rik	late	2	1	1	1	0	0	0	0.754170913	0.522613686	0.524065764	0.572207664	0.451878608	0.342456762	0.288387047	0.29357043	0.829408293	0.49822926	0.499143026	0.462805084	0.353553531	0.375360968	1.278877973	0.702876364	0.745571273	0.608017509	0.491849467	0.954152393	0.574573103333333	0.511604395	0.6588894685	0.457341846	0.608017509	0.3480051465	0.390118257	0.334465699	1.23712596790736	1	1.0007817859572	1.02882191995352	0.964949809312853	0.944294925336106	0.892557342214093	0.861122126641758	0.883781653289279
1110059E24Rik	t40	0	0	0	0	0	0	0	1.276289238	0.696818248	0.908380657	1.176204643	1.742960345	4.489988657	2.992015608	2.495348652	1.105877724	0.66430568	0.716161732	1.018171185	2.404164012	2.252165809	1.743924509	0.843451637	1.038474274	2.432070037	3.634221061	1.37536382366667	0.734858521666667	0.8122711945	1.1073394585	1.380565765	2.432070037	3.4470763345	3.3131183345	2.3737572305	1.36509821406625	1	1.07791980089692	1.19415643875416	1.41457605789732	1.86176299291762	2.64042827002952	2.43326518565943	2.00700523606828
1110059G10Rik	t40	1	0	1	0	0	0	0	0.116026294	0.104522737	0.104813153	0.127157259	0.548709738	0.494659767	0.504677331	0.587140859	0.322547669	0.099645852	0.086807483	0.277683051	0.742462415	0.250240645	0.319719493	0.168690327	0.213020364	1.057421755	0.491849467	0.252764485333333	0.124286305333333	0.095810318	0.1700888115	0.4131963945	1.057421755	0.618561091	0.498263399	0.418690752	1.11411588246918	1	0.99429396506453	1.02921198070108	1.28202850286663	1.76045074342435	1.46889232056128	1.31940062377773	1.28694782624144
1110065P20Rik	t40	3	3	0	0	0	0	0	0.957216928	0.592295511	0.908380657	1.144415328	2.033453735	1.864486815	2.811773704	2.825615385	1.198034201	0.697520964	0.95488231	1.04131144	2.687006837	2.533686535	0.901027663	0.365495709	0.53255091	2.088407966	2.267972542	1.01875959733333	0.551770728	0.9316314835	0.838483119	1.5373825875	2.088407966	2.275746826	2.539873123	2.67965096	1.30540588266393	1	1.17505960585757	1.23454245030173	1.55380358114952	2.26174856914179	1.98548085562595	2.39356790524133	2.24212676029476
1190007I07Rik	late	0	0	0	2	0	0	1	2.088473298	1.080068284	0.838505222	1.207993957	1.549298084	1.826436064	1.622177137	2.128385615	2.741655191	1.295396076	1.519130948	2.082622879	2.510230071	2.189605648	2.412428903	1.265177455	1.278122183	2.088407966	2.349947453	2.41418579733333	1.21354727166667	1.178818085	1.24305807	1.8159604815	2.088407966	2.1683330675	1.986062295	2.1589956315	1.54044560422101	1	0.990669432433467	1.03360768619098	1.28427143527825	1.36342870585386	1.44403348822917	1.36975516622196	1.44677436993969
1300002E11Rik	t50	3	0	3	0	0	0	0	1.276289238	0.766500073	0.593941199	0.794732867	1.000588346	2.130842075	2.054757707	2.018296704	1.336268916	0.697520964	0.694459862	0.925610169	1.308148065	1.782964599	1.569532058	0.927796801	0.718943728	1.480390457	2.18599763	1.39403007066667	0.797272612666667	0.6442005305	0.7568382975	0.9630992575	1.480390457	1.71949507	2.1203776685	1.9006306515	1.33258508176017	1	0.950256338171906	0.953822316557464	1.13344067638526	1.28664517739284	1.56602943010963	1.69096689042828	1.674029830191
1500009C09Rik	G1_high	4	4	0	3	1	1	1	0.319072309	0.383250036	0.384314893	0.413261091	0.710094955	1.027370286	0.648870855	0.403659341	0.046078238	0.033215284	0.043403741	0.254542796	0.494974944	0.187680484	0.319719493	0.281150546	0.319530546	1.136728387	0.792424141	0.228290013333333	0.232538622	0.213859317	0.3663958185	0.4823188755	1.136728387	0.761172615	0.720647498	0.2956699125	0.998719346834037	1	1.0053153730604	1.02582674615373	1.22525002510364	1.66781990896486	1.45628618958638	1.29555019788118	1.08212706676877
1500009L16Rik	t50	2	2	0	1	0	0	1	0.870197208	0.87102281	1.01319381	1.144415328	1.161973563	2.739654096	3.49669294	3.816415585	1.22107332	0.66430568	0.716161732	0.786768643	1.414214125	3.159288149	1.307943381	1.012141964	1.011846728	1.586132633	3.497596209	1.133071303	0.849156818	0.864677771	1.078131028	0.974371103	1.586132633	2.0769341105	3.4971445745	3.487851867	1.16036715001403	1	1.05357174042001	1.07298627963317	1.1145427988258	1.28526350489652	1.72465258452944	2.31928109258225	2.53666421743774
1500011B03Rik	t40	1	1	0	1	1	1	1	2.291519313	1.533000145	1.886636749	1.970937509	3.324535472	5.13685143	3.96532189	3.706326674	1.681855705	1.096104372	1.150199146	2.406586438	3.641601371	3.440808875	2.179905636	1.715018328	1.863928183	5.049188881	4.262695379	2.05109355133333	1.44804094833333	1.5184179475	1.917432846	2.865560955	5.049188881	4.3892264005	4.1140086345	3.5735677745	1.25004349984496	1	1.08270952429001	1.11386973654298	1.6662384404786	2.22804716219212	2.31857710142469	1.94930894268725	1.98830296204429
1600002K03Rik	t40	3	3	0	3	1	1	1	1.189269517	0.905863722	1.572197291	1.557676419	3.744137036	4.756343916	2.343144753	2.385259741	1.082838605	1.262180792	1.28041037	3.193355082	4.772972671	2.815207262	1.075420114	1.096487128	1.517770092	5.947997373	3.251671475	1.11584274533333	1.088177214	1.4263038305	1.5377232555	3.468746059	5.947997373	4.7646582935	2.797408114	2.6002335015	1.01979161803718	1	1.17884064596428	1.27147545558446	2.17145508858354	3.31411401491801	2.78614180405434	1.89106709975307	1.73137564591791
1600012H06Rik	t40	0	0	0	0	0	0	0	0.40609203	0.383250036	0.419252611	0.540418349	0.968311303	1.217624043	0.757015997	0.844014985	0.460782385	0.232506988	0.217018707	0.555366101	0.813173122	0.563041452	0.37785031	0.3092656	0.479295819	1.29534165	0.847074082	0.414908241666667	0.308340874666667	0.318135659	0.509857084	0.761838702	1.29534165	1.0153985825	0.8020450395	0.7035282185	1.08470321348524	1	1.00673051986703	1.12174467739048	1.34245724730769	1.75315203423965	1.53716214613295	1.34048982009096	1.30064187690865
1600014C10Rik	late	3	3	0	1	0	0	0	0.754170913	0.348409124	0.384314893	0.381471776	0.387324521	0.608812021	0.360483808	0.513748252	0.645095339	0.365368124	0.32552806	0.43966483	0.671751709	0.563041452	0.901027663	0.337380655	0.399413182	0.581581965	0.382549585	0.766764638333333	0.350385967666667	0.3549214765	0.390442479	0.4134946755	0.581581965	0.640281865	0.3715166965	0.538394852	1.30908264668356	1	0.998724627254102	1.03545167315085	1.04163768790126	1.18259671177912	1.20875746639404	1.02136446959259	1.13369725239739
1600020E01Rik	t40	1	0	1	1	0	1	1	2.320525887	1.951091094	2.620328818	2.956406264	3.324535472	8.447266796	5.046773315	4.623734267	2.280872806	2.690438004	2.821243189	3.586739403	6.434674268	5.129933232	4.330745863	2.558469965	3.06216773	5.842255197	6.421368039	2.97738151866667	2.39999968766667	2.7207860035	3.009286997	3.4556374375	5.842255197	7.440970532	5.734070677	4.8768337495	1.17075002898258	1	1.131110360872	1.24110388919602	1.35413675494689	1.92280819124463	2.60792851589844	2.06727305082371	1.78333856280062
1700001G11Rik	t50	1	0	1	0	1	0	0	0.464105177	0.174204562	0.069875435	0.317893147	0.451878608	0.494659767	0.576774093	0.587140859	0.115195596	0.033215284	0.086807483	0.300823305	0.601041003	0.531761372	0.639438986	0.421725818	0.159765273	0.47583979	0.409874556	0.406246586333333	0.209715221333333	0.078341459	0.23882921	0.3763509565	0.47583979	0.547850385	0.4933243245	0.5594511155	1.15978964510491	1	0.981509224183207	0.969057839572463	1.24774175936918	1.03806217156282	1.4112420656776	1.16725431681507	1.41709614890448
1700001K19Rik	G1_high	1	1	0	1	1	1	1	0.145032868	0.383250036	0.524065764	0.47683972	0.871480172	1.483979302	0.360483808	0.330266733	0.161273835	0.232506988	0.390633672	1.064451694	1.767767656	0.500481291	0.087196225	0.3092656	0.692316182	1.982665791	0.765099171	0.131167642666667	0.308340874666667	0.457349718	0.584577951	0.967965933	1.982665791	1.625873479	0.5627914895	0.415374012	0.86679180675591	1	1.11504870852334	1.18011415455535	1.51398036032003	2.27812125438872	2.02069817891435	1.16585061741079	1.08955932375258
1700001L05Rik	t50	2	1	1	0	0	0	0	2.175493019	1.498159233	1.537259573	1.780201621	2.4530553	3.805075133	3.712983224	3.853111889	1.313229797	1.096104372	0.95488231	1.272713982	1.732412303	2.439846293	3.255325749	1.91182371	1.970438365	3.225136353	4.071420587	2.24801618833333	1.502029105	1.2460709415	1.875319993	1.862884641	3.225136353	2.768743718	3.8922019055	3.146479091	1.27870458630969	1	0.974139038684236	1.06651498097135	1.23324799356559	1.45102752563272	1.61350660579057	1.81412354972827	1.79187074143572
1700001P01Rik	G1_high	1	0	1	3	3	2	2	1.044236649	2.055613831	3.109456865	3.878296389	6.42313164	12.21429118	7.93064378	5.174178822	0.5990171	1.727194768	2.452311387	5.345398724	10.11163099	5.129933232	1.133550931	2.980195784	4.313662367	13.50856292	10.11023904	0.92560156	2.25433479433333	2.780884126	4.095979378	5.884265182	13.50856292	11.162961085	9.02044141	5.152056027	0.597124959409491	1	1.30538560005451	1.46576414484878	2.37802745621948	3.64518825388515	4.19948789886671	2.85704021891264	2.13415412040315
1700003F12Rik	t60	3	0	3	0	0	0	0	0.377085457	0.209045474	0.279501741	0.254314517	0.258216347	0.494659767	0.973306282	0.9908002	0.529899743	0.631090396	0.672757991	0.60164661	0.671751709	1.689124357	0.697569803	0.281150546	0.346158091	0.370097614	0.956373963	0.534851667666667	0.373762138666667	0.476129866	0.300236304	0.4299314785	0.370097614	0.583205738	0.9648401225	1.3399622785	1.13399412919734	1	1.04191007152677	1.04409175182961	1.01130878544552	1.06942749099839	1.13058006957579	1.57958185597155	1.64762750877497
1700003M07Rik	G1_high	1	1	0	2	3	4	2	0.667151192	1.323954671	1.222820115	1.494097789	2.130284866	2.663552593	2.343144753	1.944904096	0.575977981	0.531444544	0.824671086	1.295854236	1.484924831	1.626564196	0.494111944	1.012141964	1.464515001	3.489491792	2.295297512	0.579080372333333	0.955847059666667	1.0237456005	1.479306395	1.713069551	3.489491792	2.074238712	2.3192211325	1.785734146	0.829668051503248	1	1.07397612932082	1.14901719143214	1.42305379823798	2.23120031902481	1.59951610863255	1.53813238695066	1.49114224144614
1700007K13Rik	G1_high	2	1	1	3	2	1	1	2.436552181	7.665000725	8.489865372	9.600373029	12.13616833	19.9385937	21.30459306	21.8343007	1.84312954	2.557576868	2.777839447	5.137136436	8.626706161	15.95284115	2.615886763	7.900330332	9.346268462	16.81300591	20.35710293	2.298522828	6.04096930833333	5.6338524095	9.4733207455	8.636652383	16.81300591	14.2826499305	20.830847995	18.893570925	0.534013892341225	1	1.07855432079976	1.19290702587777	1.62054603117003	2.00138705481027	2.56121442993524	2.48684355968697	3.70025555011727
1700007L15Rik	t40	0	0	0	5	1	1	1	0.928210355	0.557454598	0.628878916	0.667575608	1.12969652	1.065421037	0.43258057	0.513748252	0.691173577	0.465013976	0.455739284	0.763628389	1.166726653	0.500481291	0.494111944	0.477955928	0.319530546	1.506826001	0.792424141	0.704498625333333	0.500141500666667	0.5423091	0.493553077	0.9466624545	1.506826001	1.116073845	0.6125023555	0.5071147715	1.13445245845736	1	1.01976442978027	0.981756767976703	1.28562583682522	1.69614394685793	1.40256593822337	1.06629705519799	0.998073431470417
1700008O03Rik	t50	0	0	0	2	2	1	2	0.841190634	0.452931861	0.419252611	0.540418349	0.580986782	0.989319535	0.684919236	0.587140859	0.760290935	0.431798692	0.412335543	0.647927118	1.02530524	0.719441856	1.046354705	0.67476131	0.639061091	1.242470562	0.956373963	0.882612091333333	0.519830621	0.415794077	0.58973972	0.61445695	1.242470562	1.0073123875	0.8206465995	0.6532913575	1.23950968278447	1	0.981613152663678	1.01944857856803	1.11954221143037	1.33897920175861	1.39184711090938	1.16390968328418	1.14663376529837
1700012D14Rik	t50	0	0	0	0	0	0	0	0.580131472	0.243886387	0.209626305	0.286103832	0.387324521	0.875167281	0.360483808	0.330266733	0.29950855	0.16607642	0.130211224	0.254542796	0.601041003	0.250240645	0.95915848	0.196805382	0.213020364	0.634453053	0.409874556	0.612932834	0.202256063	0.1699187645	0.249562098	0.3209336585	0.634453053	0.738104142	0.385179182	0.290253689	1.34057882846325	1	0.970850034150687	1.0237442531498	1.09559060148643	1.36567989882251	1.44026118963499	1.13588399433538	1.07081060001335
1700012D16Rik	late	0	0	0	0	0	0	0	0.435098604	0.174204562	0.454190329	0.286103832	0.290493391	0.114152254	0.072096762	0	0.552938862	0.199291704	0.173614965	0.323963559	0	0.031280081	1.307943381	0.843451637	0.878709001	0.555146421	0.355224615	0.765326949	0.405649301	0.313902647	0.5824064165	0.307228475	0.555146421	0.057076127	0.2136606885	0.0156400405	1.25634547127323	1	1.1085186303739	1.05721183404102	1.10149541596963	0.843605760946795	0.891341263319542	0.824098460653074	0.855773994302536
1700016G22Rik	t40	0	0	0	1	2	2	2	0.087019721	0.034840912	0.174688588	0.190735888	0.677817912	0.57076127	0.252338666	0.29357043	0.023039119	0.066430568	0.217018707	0.809908898	0.989949887	0.375360968	0.145327042	0.056230109	0.133137727	0.34366207	0.355224615	0.0851286273333333	0.0525005296666667	0.1958536475	0.1619368075	0.743863405	0.34366207	0.7803555785	0.3037816405	0.334465699	1.0313624278033	1	1.13817346755999	1.11172981901465	1.65924728325895	1.27213005816709	1.69193404574166	1.24662605780233	1.26985250522585
1700017B05Rik	t40	2	1	1	1	1	1	1	1.015230076	0.801340985	1.15294468	1.176204643	1.678406258	2.891857101	2.343144753	2.311867133	1.52058187	1.195750224	1.106795405	1.48097627	2.687006837	2.909047504	1.482335832	1.068372073	1.304749728	2.352763405	2.049372779	1.33938259266667	1.021821094	1.1298700425	1.2404771855	1.579691264	2.352763405	2.789431969	2.196258766	2.6104573185	1.15560507428231	1	1.07733885218199	1.16119226634243	1.30839744136334	1.62096725669724	1.91984455304519	1.66510318853852	1.80941762196032
1700017J07Rik	t40	5	2	3	3	0	0	0	2.697611343	1.219431934	1.397508703	2.543145173	3.098596168	5.669561948	5.73169255	5.357660341	0.852447412	0.797166816	0.412335543	0.925610169	3.358758546	3.753609682	1.627662875	1.715018328	1.704162911	6.106610636	6.776592654	1.72590721	1.24387235933333	0.904922123	2.123654042	2.0121031685	6.106610636	4.514160247	6.254142602	4.5556350115	1.22153398637939	1	0.933051549014543	1.29621077751763	1.45907847101041	2.61751847591947	2.71521307217803	2.94867870556014	2.75480076239815
1700019A02Rik	late	0	0	0	0	1	1	1	1.276289238	1.149750109	1.118006963	1.017258069	1.000588346	0.799065778	0.901209521	1.027496504	0.691173577	0.730736248	0.737863603	0.694207626	0.459619591	0.594321533	1.453270424	0.955911855	0.878709001	0.687324141	0.655799289	1.140244413	0.945466070666667	0.927935283	0.947983535	0.847397986	0.687324141	0.6293426845	0.778504405	0.8109090185	1.09676271288389	1	0.994676067816361	0.949448545767395	0.95475427149158	0.862679029572117	0.840111941971085	0.865473796081306	0.932156177729675
1700019D03Rik	late	2	1	1	2	1	1	1	2.871650785	1.533000145	1.642072726	1.811990936	1.839791475	2.929907852	2.6315318	2.67883017	2.027442494	1.428257212	1.475727206	1.666098303	2.085965834	2.220885729	3.575045242	1.743133383	1.784045547	2.11484351	2.513897275	2.82471284033333	1.56813024666667	1.558899966	1.7980182415	1.752944889	2.11484351	2.507936843	2.5727145375	2.4498579495	1.48101892841121	1	1.0313048135116	1.06252841049759	1.10953250501234	1.13550567001357	1.41116985529487	1.35733366331899	1.38938975111378
1700020M21Rik	G1_high	2	2	0	1	1	0	1	0.087019721	0.313568211	0.314439458	0.381471776	0.936034259	0.761015027	0.43258057	0.366963037	0.138234715	0.033215284	0.151913095	0.347103813	0.813173122	0.406641049	0.087196225	0.084345164	0.266275455	0.740195229	0.874399052	0.104150220333333	0.143709553	0.2331762765	0.3238736155	0.641569036	0.740195229	0.7870940745	0.653489811	0.386802043	0.977268202072943	1	1.05777262052052	1.10973646259599	1.38883598528217	1.60483514546296	1.54775938623407	1.40960117272635	1.20103487551284
1700021F05Rik	late	3	2	1	3	1	1	1	1.769400989	1.114909196	1.048131527	1.207993957	1.12969652	1.636182307	1.76637066	1.68802997	1.612738347	1.228965508	1.171901017	1.04131144	1.449569478	1.564004034	2.412428903	1.180832292	1.11835691	1.427519369	1.803448045	1.93152274633333	1.174902332	1.110016272	1.1631754335	1.08550398	1.427519369	1.5428758925	1.7849093525	1.626017002	1.3487926505333	1	0.971411972092709	1.00768305103099	0.96140154071929	1.11311602359564	1.17272343481519	1.29676369419725	1.21065097220739
1700022A22Rik	G1_high	0	0	0	1	1	1	1	0.928210355	0.905863722	0.768629787	0.890100811	0.774649042	0.875167281	1.009354663	1.027496504	0.552938862	0.66430568	0.781267345	0.833049152	0.742462415	0.844562178	1.191681747	1.237062401	1.171612001	1.057421755	1.311598578	0.890943654666667	0.935743934333333	0.774948566	1.030856406	0.803849097	1.057421755	0.808814848	1.1604766205	0.936029341	0.974841498004515	1	0.999135194291803	0.981235979278131	1.01627091469477	0.919697972698617	1.01542712509932	1.04381005369716	1.08606380976723
1700022I11Rik	G1_high	4	4	0	0	0	0	0	0.580131472	0.557454598	0.628878916	0.47683972	0.580986782	0.532710519	0.468628951	0.477051948	0.483821504	0.531444544	0.542546767	0.60164661	0.494974944	0.406641049	0.37785031	0.421725818	0.452668273	0.581581965	0.409874556	0.480601095333333	0.503541653333333	0.5857128415	0.4647539965	0.591316696	0.581581965	0.5138427315	0.4392517535	0.4418464985	0.984200889039768	1	1.02655457862485	0.985001674999975	1.03047490501638	1.1124380981031	0.980149315825135	0.967315798191892	0.933440818173997
1700025G04Rik	t60	0	0	0	0	2	1	1	0.261059162	0.13936365	0.13975087	0.190735888	0.193662261	0.608812021	0.684919236	0.513748252	0.529899743	0.265722272	0.260422448	0.300823305	0.530330297	0.782002017	0.406915719	0.168690327	0.186392818	0.264355439	0.792424141	0.399291541333333	0.191258749666667	0.200086659	0.188564353	0.247242783	0.264355439	0.569571159	0.7386716885	0.6478751345	1.17312215527701	1	0.998076331465247	1.0301179124533	1.03769449043037	1.08185668161177	1.31054187534834	1.50626402618189	1.36824217652046
1700029I15Rik	t40	0	0	0	2	1	0	0	0.81218406	0.627136423	0.698754352	1.049047384	1.12969652	2.967958604	2.126854468	1.504548452	0.62205622	0.597875112	0.716161732	1.018171185	1.909189068	1.564004034	0.668504395	0.506070982	0.878709001	2.299892317	2.322622482	0.700914891666667	0.577027505666667	0.707458042	0.9638781925	1.0739338525	2.299892317	2.438573836	2.224738475	1.534276243	1.07890388994595	1	1.05902107731188	1.25336027667184	1.28594802726523	2.191060286294	2.12963784255357	2.06392214508281	1.57193524016036
1700030C10Rik	late	1	1	0	1	0	0	0	0	0	0	0	0	0	0	0	0.852447412	0.033215284	0	0.138841525	0.035355353	0.031280081	1.831120734	0	0	0	0	0.894522715333333	0.0110717613333333	0	0	0.0694207625	0	0.0176776765	0	0.0156400405	1.87467220020273	1	0.983926252101397	1	1.05111531093069	1	1.00103563557041	1	0.999063504465155
1700030J22Rik	t40	2	2	0	2	1	1	1	0.348078883	0.174204562	0.384314893	0.47683972	0.903757216	1.598131556	0.937257901	0.770622378	0.184312954	0.199291704	0.195316836	0.647927118	0.919239181	0.719441856	0.348784902	0.281150546	0.266275455	1.29534165	1.065673845	0.293725579666667	0.218215604	0.2898158645	0.3715575875	0.775842167	1.29534165	1.2586853685	1.001465873	0.745032117	1.0627935380614	1	1.0878120461926	1.12306279379421	1.49770006703365	1.79162523652392	1.90649213245156	1.63110271168842	1.47082397206349
1700030K09Rik	t90	1	1	0	0	1	0	0	1.305295811	0.975545547	0.908380657	0.95367944	0.903757216	1.407877799	1.405886852	1.357763237	0.990682128	0.863597384	0.976584181	0.902469914	0.989949887	1.595284115	2.034578593	1.237062401	1.091729365	1.374648282	1.694148164	1.443518844	1.02540177733333	0.942482419	1.0227044025	0.903113565	1.374648282	1.198913843	1.550017508	1.476523676	1.19720361099606	1	1.01331509092212	0.961982796446166	0.992260191317282	1.06150292496915	1.14332113915972	1.21107913034185	1.29304755290531
1700034H15Rik	late	1	1	0	0	0	0	0	0.493111751	0.278727299	0.349377176	0.349682461	0.387324521	0.532710519	0.43258057	0.477051948	0.391665027	0.265722272	0.260422448	0.323963559	0.459619591	0.531761372	0.75570062	0.337380655	0.346158091	0.528710878	0.519174437	0.546825799333333	0.293943408666667	0.304899812	0.347920276	0.35564404	0.528710878	0.496165055	0.4758775035	0.50440666	1.19331591001539	1	1.0255314790289	1.03102602369509	1.06547014596512	1.14306339955246	1.17590646302903	1.12812510665632	1.18264146096859
1700037H04Rik	t40	0	0	0	1	3	3	3	2.523571902	2.160136568	2.096263055	2.3841986	2.969487994	5.403206689	4.361854079	4.256771229	2.14263809	1.959701756	2.343802034	2.823111014	4.171931668	3.691049521	3.545979834	2.558469965	2.556244366	4.414735828	5.601618928	2.73739660866667	2.226102763	2.2200325445	2.470221483	2.896299504	4.414735828	4.7875691785	4.9817365035	3.973910375	1.15144164560411	1	1.0547822099941	1.03513860250825	1.27391725529758	1.5216471914215	1.88684697150426	1.77595030369359	1.62421851713778
1700057H21Rik	late	1	1	0	1	2	1	2	2.813637638	0.87102281	0.838505222	0.921890125	0.903757216	0.989319535	0.757015997	0.69722977	0.345586789	0.298937556	0.260422448	0.347103813	0.424264237	0.406641049	2.528690537	0.899681746	0.852081455	0.81950186	0.7377742	1.89597165466667	0.689880704	0.549463835	0.88698579	0.6254305145	0.81950186	0.706791886	0.7473950985	0.5519354095	1.64389787764248	1	0.976484591165837	1.00106496041027	1.02728836640634	0.957792990237008	1.07985484558984	0.926919171812871	0.995014978027535
1700061G19Rik	t50	0	0	0	2	4	1	3	4.438005759	3.031159378	2.934768277	3.242510096	2.969487994	3.272364614	2.883870466	2.899007992	1.681855705	1.195750224	1.128497275	1.226433473	1.343503419	1.908084922	5.318969751	3.289461384	3.514836003	4.01820267	4.426645202	3.81294373833333	2.50545699533333	2.031632776	3.3786730495	2.0979607335	4.01820267	2.3079340165	3.655257834	2.403546457	1.34783865333118	1	0.97272990173531	1.05248536828696	0.999337626648536	1.16989109372059	1.06356286573937	1.11428674621037	1.14581635054426
1700066M21Rik	t50	0	0	0	1	0	0	0	1.392315532	0.452931861	0.489128046	0.47683972	1.097419476	1.369827048	0.973306282	1.174281718	0.783330054	0.33215284	0.32552806	0.624786864	0.989949887	0.844562178	1.453270424	0.562301091	0.505923364	1.718310352	1.120323786	1.20963867	0.449128597333333	0.407328053	0.491381542	0.86110317	1.718310352	1.1798884675	1.046815034	1.009421948	1.51850641882465	1	1.00996976291989	0.990184284053173	1.33162366153688	1.73994012271992	1.56242523921667	1.35766736312092	1.44056317607144
1700067K01Rik	G1_high	3	2	1	4	2	0	1	0.435098604	0.452931861	0.524065764	0.699364923	1.387912867	3.15821236	2.126854468	1.321066933	0.552938862	0.631090396	0.868074827	1.272713982	2.899138956	2.158325567	0.75570062	0.815336582	0.665688637	2.564247756	2.240647571	0.581246028666667	0.633119613	0.6960702955	0.68252678	1.3303134245	2.564247756	3.028675658	2.1837510195	1.73969625	0.968987052718944	1	1.09712544916015	1.04358775800231	1.51844213740086	1.96340876471138	2.62622826516414	1.96862478906898	1.76691671709647
1700086O06Rik	t50	2	0	2	1	1	0	0	2.465558755	1.533000145	1.746885879	1.843780251	1.936622605	2.967958604	2.883870466	2.605437563	3.294594053	1.926486472	1.953168361	1.943781354	2.651651484	2.940327584	3.749437693	1.996168874	1.890555729	3.383749616	2.978421771	3.16986350033333	1.81855183033333	1.85002712	1.86716799	1.9402019795	3.383749616	2.809805044	2.9311461185	2.7728825735	1.47360846644694	1	1.04677853239185	1.04372154886584	1.08262769475966	1.46311833556549	1.40714960648754	1.4305723596452	1.38491126641033
1700094D03Rik	t40	2	1	1	0	0	0	0	0.667151192	0.766500073	0.908380657	0.858311496	0.871480172	4.375836403	4.073467033	3.339363637	1.22107332	0.597875112	0.933180439	1.249573728	3.464824606	3.002887746	0.726635212	0.955911855	1.224867092	2.5906833	3.142371594	0.871619908	0.773429013333333	0.920780548	1.041589294	1.06052695	2.5906833	3.9203305045	3.6079193135	3.1711256915	1.07218464820904	1	1.14508092637427	1.09474125255749	1.23364079406581	1.83581038727331	2.91871975030085	2.49495847467115	2.48080350180442
1700102H20Rik	t40	2	1	1	0	1	0	1	0.580131472	0.278727299	0.384314893	0.413261091	1.097419476	1.445928551	0.829112759	0.917407593	0.437743266	0.132861136	0.238720577	0.87932966	1.308148065	0.625601614	0.261588676	0.224920437	0.186392818	2.088407966	1.174973726	0.426487804666667	0.212169624	0.311517735	0.2998269545	0.988374568	2.088407966	1.377038308	1.0020432425	0.7715046035	1.178255782332	1	1.08800836578269	1.03687798689051	1.64958154339505	2.52131311774334	1.97511684165418	1.60301034158035	1.46720891385215
1700108F19Rik	t40	0	0	0	0	1	0	0	7.222636823	6.27136423	6.987543516	7.406910317	7.455997029	11.22497164	11.21104644	12.62352847	2.972046383	2.723653288	3.125069378	3.309056353	3.570890665	5.880655169	6.016539554	4.132913021	4.553310277	5.868690741	7.18646721	5.40374092	4.37597684633333	5.056306447	5.980110297	5.382526691	5.868690741	7.3979311525	9.198756825	9.2520918195	1.18816720271259	1	1.10314739694	1.11903456546499	1.16006478311967	1.33816620560265	1.45438861613677	1.6371152758481	1.86070505462841
1700109H08Rik	t60	1	0	1	3	2	2	2	2.697611343	2.369182042	2.620328818	2.479566544	2.291670083	4.375836403	3.388547797	3.632934067	3.709298199	3.221882548	3.342088085	2.79997076	3.783022784	3.847449924	4.01102637	3.092656002	2.875774912	3.357314073	3.989445676	3.472645304	2.89457353066667	2.9812084515	2.677670728	2.5458204215	3.357314073	4.0794295935	3.6889967365	3.7401919955	1.14577499186867	1	1.05150719080425	0.989885124404222	0.938529659471182	1.06466658103458	1.36425164290131	1.2608387695967	1.26163212843826
1700110C19Rik	t40	3	0	3	1	1	1	2	0.377085457	0.348409124	0.349377176	0.349682461	0.677817912	0.646862773	0.252338666	0.29357043	0.161273835	0.265722272	0.282124319	0.532225847	0.707107062	0.375360968	0.523177353	0.337380655	0.372785637	0.81950186	0.409874556	0.353845548333333	0.317170683666667	0.3157507475	0.361234049	0.6050218795	0.81950186	0.6769849175	0.331106611	0.334465699	1.02589059569917	1	1.00683828384317	1.01370885110361	1.22742446800762	1.36049661941611	1.28502964078104	0.991479311183528	1.02297613378245
1700110K17Rik	t40	2	2	0	1	1	0	0	0.203046015	0.278727299	0.314439458	0.381471776	0.580986782	0.722964275	0.468628951	0.366963037	0.161273835	0.099645852	0.086807483	0.231402542	0.318198178	0.218960565	0.290654085	0.196805382	0.292903	0.845937404	0.464524496	0.218324645	0.191726177666667	0.2006234705	0.337187388	0.406194662	0.845937404	0.5205812265	0.4665767235	0.292961801	1.02509154737481	1	1.00812644475627	1.08032206099557	1.17809631653697	1.54238728515344	1.27307674109915	1.18610155245482	1.08875281665665
1700113A16Rik	t40	2	1	1	0	1	0	0	0.638144619	0.522613686	0.559003481	0.603996979	0.936034259	1.103471789	0.86516114	0.844014985	0.460782385	0.365368124	0.347229931	0.647927118	0.813173122	0.938402421	0.726635212	0.421725818	0.53255091	1.29534165	1.038348874	0.608520738666667	0.436569209333333	0.453116706	0.5682739445	0.7919806885	1.29534165	0.9583224555	0.951755007	0.891208703	1.12007423490956	1	1.00530754388617	1.06570041605715	1.23923372326181	1.61447560488769	1.35473066426039	1.32934389305785	1.31538870771327
1700120C14Rik	t40	1	0	1	2	0	0	0	0.290065736	0.243886387	0.279501741	0.349682461	0.613263825	0.722964275	0.576774093	0.550444556	0.345586789	0.16607642	0.260422448	0.555366101	0.742462415	0.625601614	0.261588676	0.337380655	0.319530546	1.004550667	0.765099171	0.299080400333333	0.249114487333333	0.2699620945	0.3346065035	0.584314963	1.004550667	0.732713345	0.670936632	0.588023085	1.04479900383507	1	1.05477063933249	1.03585288824479	1.31540004601424	1.49886321407872	1.43972061629508	1.29371857115165	1.32026500820906
1700123M08Rik	late	0	0	0	0	0	0	0	0.319072309	0.243886387	0.209626305	0.254314517	0.419601564	0.418558265	0.288387047	0.366963037	0.714212697	0.298937556	0.238720577	0.393384322	0.459619591	0.531761372	0.494111944	0.196805382	0.186392818	0.47583979	0.327899645	0.509132316666667	0.246543108333333	0.224173441	0.2203536675	0.406492943	0.47583979	0.439088928	0.308143346	0.4493622045	1.20952162067228	1	0.963049292678166	0.999841604185659	1.10698691303765	1.23314935928321	1.13206348273299	1.07265616407825	1.13909349068823
1700123O20Rik	t40	0	0	0	0	0	0	0	1.305295811	1.045227372	1.187882398	1.875569565	2.420778256	4.071430392	2.307096372	2.385259741	0.829408293	1.029673804	1.019987922	2.059482625	3.005205015	2.408566213	1.453270424	1.068372073	1.065101819	3.621669511	2.677847097	1.19599150933333	1.04775774966667	1.10393516	1.470335692	2.2401304405	3.621669511	3.5383177035	2.4924717345	2.396912977	1.07152581851454	1	1.03248903326298	1.20220454308918	1.5899713775505	2.23444784008162	2.22648292513934	1.69755918955012	1.66728310714512
1700125G22Rik	G1_high	1	0	1	2	0	2	2	0.464105177	0.836181897	0.593941199	1.112626013	2.356224169	2.85380635	1.081451425	0.69722977	0.483821504	0.232506988	0.195316836	1.689238558	2.545585425	0.90712234	0.37785031	0.815336582	0.665688637	3.780282775	1.44822343	0.441925663666667	0.628008489	0.3946290175	0.889157325	2.0227313635	3.780282775	2.6996958875	1.2648374275	0.802176055	0.920091492607413	1	0.918949648915209	1.03405920184826	2.00487666317731	2.63327628738327	2.48777077982607	1.24110458477692	1.23583883134034
1810010H24Rik	t50	2	1	1	3	1	1	3	0.72516434	0.383250036	0.559003481	0.413261091	0.419601564	0.837116529	0.504677331	0.440355644	0.575977981	0.49822926	0.499143026	0.694207626	1.096015947	0.782002017	1.366074198	0.787221528	0.878709001	1.242470562	1.229623667	0.889072173	0.556233608	0.5290732535	0.645985046	0.556904595	1.242470562	0.966566238	0.867150499	0.6111788305	1.20765323687959	1	1.06383411562775	1.03644291141875	1.07854322791945	1.25472445741488	1.363555743489	1.1676601584161	1.11534453907463
1810012K16Rik	t40	2	0	2	0	0	0	0	0.81218406	0.174204562	0.489128046	0.540418349	1.968899648	2.359146583	0.43258057	1.321066933	0.322547669	0.33215284	0.217018707	0.763628389	1.661701597	1.532723954	0.552242761	0.393610764	0.292903	1.506826001	1.967397867	0.56232483	0.299989388666667	0.3530733765	0.4166606745	1.3662640185	1.506826001	2.01042409	1.1999892185	1.4268954435	1.21664896016489	1	1.09088721532905	1.11980926591725	1.92616410133935	1.79879925281633	2.42941501200822	1.67466542826902	1.93897027035333
1810013L24Rik	t40	0	0	0	3	2	1	1	9.746208725	8.222455323	10.27168897	11.82562506	13.55635824	27.62484547	21.52088335	22.67831569	8.59359148	7.606300036	8.572238919	12.380036	20.4353941	18.58036793	15.95690925	9.98084437	12.30192601	22.31159903	23.60877441	11.432236485	8.60319990966667	9.4219639445	12.063775535	12.96819712	22.31159903	24.030119785	22.56482888	20.62934181	1.27472191402973	1	1.16721834824421	1.30103539627818	1.5665198182806	2.12293319571016	2.79724178716808	2.34151285920014	2.42129180668174
1810014B01Rik	t40	0	0	0	0	0	0	0	0.667151192	0.522613686	0.489128046	0.508629035	0.645540868	0.646862773	0.576774093	0.440355644	0.368625908	0.33215284	0.477441155	0.532225847	0.530330297	0.531761372	0.435981127	0.365495709	0.399413182	0.555146421	0.464524496	0.490586075666667	0.406754078333333	0.4832846005	0.4540211085	0.5888833575	0.555146421	0.588596535	0.5206492945	0.486058508	1.05797506630214	1	1.04353529356684	1.00782715505247	1.11546102395115	1.13888781249916	1.11518365353368	1.05404645340696	1.04790741271267
1810019D21Rik	G1_high	1	1	0	1	1	0	0	0.493111751	0.383250036	0.349377176	0.445050405	0.645540868	1.560080805	1.514031994	1.247674326	0.714212697	0.8303821	0.976584181	1.596677541	3.075915721	3.346968633	0.406915719	0.421725818	0.346158091	1.321777194	1.612173252	0.538080055666667	0.545119318	0.6629806785	0.395604248	1.1211092045	1.321777194	2.317998263	1.563102623	2.2973214795	1.00184620222484	1	1.02769364521233	0.995762772926237	1.30413625626432	1.63306958669861	2.03879183197651	1.82740378633531	1.99990974047942
1810024B03Rik	t40	2	1	1	0	0	0	0	0.667151192	0.627136423	0.733692069	0.826522181	1.032865389	2.28304508	2.018709326	1.651333667	0.5990171	0.730736248	0.694459862	0.995030931	1.732412303	1.501443873	0.901027663	0.759106473	0.772198819	1.797616984	2.076697749	0.722398651666667	0.705659714666667	0.7140759655	0.7993605	1.01394816	1.797616984	2.0077286915	2.0477035375	1.57638877	1.00972143110087	1	1.02226325971831	1.06499021815368	1.20102902024341	1.5903625090009	1.79821996829303	1.80211991896953	1.53737695171201
1810030O07Rik	t50	1	1	0	0	0	0	0	1.508341826	1.010386459	1.048131527	1.271572587	1.42018991	2.321095831	2.307096372	2.421956044	1.727933944	1.32861136	1.237006629	1.342134744	1.69705695	2.252165809	2.238036453	1.265177455	1.171612001	1.903359159	2.86912189	1.824770741	1.201391758	1.142569078	1.221592294	1.381162327	1.903359159	2.0090763905	2.588109131	2.3370609265	1.2828871079002	1	0.989718125262226	1.04430617653451	1.10482530500998	1.28173585367068	1.4050971581166	1.67654652906328	1.54937505012957
1810037I17Rik	t40	1	0	1	0	0	0	0	1.5373484	0.661977335	1.15294468	1.303361901	3.582751819	5.251003684	3.604838082	3.412756244	1.290190678	0.730736248	0.737863603	2.591708472	4.98510479	3.878730005	1.511401241	0.646646255	1.278122183	4.917011161	4.34467029	1.44631343966667	0.679786612666667	0.9454041415	1.290742042	3.0872301455	4.917011161	5.118054237	3.974754186	3.6457431245	1.45837081045947	1	1.14976484126386	1.38470435668553	2.41632911117269	3.5933711585188	3.60965556084638	3.00824495297892	2.73699985018004
1810041H14Rik	t40	1	1	0	2	0	0	1	0.377085457	0.313568211	0.314439458	0.349682461	1.549298084	0.951268783	0.684919236	0.550444556	0.368625908	0.232506988	0.260422448	1.018171185	1.308148065	0.531761372	0.348784902	0.253035491	0.479295819	1.691874808	0.874399052	0.364832089	0.26637023	0.287430953	0.41448914	1.2837346345	1.691874808	1.129708424	0.779659144	0.541102964	1.0784031304599	1	1.01165629972544	1.10403150552924	1.78909747563641	2.14828297149965	1.67909906886647	1.3892953348909	1.21156590889743
1810044D09Rik	t40	0	0	0	0	0	0	0	1.450328679	0.452931861	0.733692069	0.603996979	1.484743997	0.799065778	2.19895123	1.247674326	0.645095339	0.49822926	0.455739284	0.856189406	2.085965834	1.282483308	0.95915848	0.421725818	1.278122183	2.5906833	1.776123075	1.018194166	0.457628979666667	0.5947156765	0.941059581	1.1704667015	2.5906833	1.442515806	1.9875371525	1.265078817	1.38750418871694	1	1.08243844000426	1.35316827497323	1.47454039909158	2.5255807094023	1.64898670830328	2.07718225844747	1.53522310701387
1810055G02Rik	t50	5	3	2	2	1	0	1	3.190723094	1.533000145	1.816761314	2.32061997	3.227704342	7.72430252	8.110885685	6.862208792	2.995085502	1.395041928	1.497429077	2.522287709	4.843683377	6.349856379	4.912054032	1.996168874	2.210086275	5.947997373	8.853290403	3.69928754266667	1.641403649	1.6570951955	2.2653531225	2.8749960255	5.947997373	6.2839929485	8.482088044	6.6060325855	1.76523996406978	1	1.07738767427394	1.19117021779375	1.56985411747828	2.31896053433202	2.9420826061419	3.44275258202511	3.08634576998204
1810058I24Rik	t50	4	2	2	1	1	0	1	2.697611343	1.323954671	1.572197291	1.748412307	2.388501213	4.185582646	2.992015608	3.229274726	2.234794567	1.195750224	1.193602887	2.013202117	3.252692487	3.378248714	3.109998707	1.60255811	1.757418001	3.700976143	3.388296327	2.680801539	1.37408766833333	1.382900089	1.752915154	2.200851665	3.700976143	3.7191375665	3.1901559675	3.30376172	1.54783592513165	1	1.0529205471069	1.12107374702466	1.41518181519686	1.80629055886864	2.0840723558307	1.70195778721999	1.90691296790217
2010001A14Rik	t40	1	0	1	4	2	2	3	0.609138045	0.174204562	0.174688588	0.349682461	0.580986782	1.065421037	0.648870855	0.770622378	0.345586789	0.232506988	0.151913095	0.485945339	1.02530524	0.813282098	0.465046536	0.196805382	0.266275455	0.898808492	0.901724023	0.473257123333333	0.201172310666667	0.1633008415	0.307978958	0.5334660605	0.898808492	1.0453631385	0.775297439	0.791952238	1.22876189299199	1	0.967511002135356	1.10374515943576	1.27603024277481	1.58656413194506	1.70111814677144	1.49662260037375	1.48957397086089
2010315B03Rik	late	0	0	0	0	0	0	0	0.638144619	0.313568211	0.244564023	0.349682461	0.290493391	0.342456762	0.360483808	0.403659341	0.529899743	0.298937556	0.238720577	0.254542796	0.212132119	0.375360968	0.871962254	0.421725818	0.372785637	0.34366207	0.491849467	0.680002205333333	0.344743861666667	0.2416423	0.361234049	0.2725180935	0.34366207	0.2772944405	0.4261666375	0.3895101545	1.24719559030169	1	0.95055474729615	0.996535081692429	0.974127867032205	0.945092262508241	0.977582198112268	1.04251952718257	1.06371018266355
2200002D01Rik	t40	4	2	2	1	1	0	1	0.551124898	0.174204562	0.034937718	0.063578629	0.258216347	0.418558265	0.504677331	0.477051948	0.691173577	0.33215284	0.260422448	0.671067372	0.671751709	0.406641049	0.145327042	0.112460218	0.133137727	0.581581965	0.409874556	0.462541839	0.20627254	0.147680083	0.098358178	0.4646418595	0.581581965	0.545154987	0.4572759435	0.4418464985	1.20668300155737	1	0.91377463359584	0.962186839906421	1.16297948705627	1.42169754873877	1.23151316550647	1.27439612001884	1.15691636034857
2210011C24Rik	late	4	2	2	5	1	1	2	0.580131472	0.13936365	0.034937718	0.190735888	0.193662261	0.304406011	0.144193523	0.513748252	0.944603889	0.265722272	0.238720577	0.208262288	0.742462415	0.594321533	0.552242761	0.140575273	0.106510182	0.211484351	0.327899645	0.692326040666667	0.181887065	0.1368291475	0.148623035	0.2009622745	0.211484351	0.523434213	0.236046584	0.5540348925	1.42804771583483	1	0.943507055738183	1.00761097391695	1.00112998530646	1.06216957326586	1.26075474019454	1.08423792174714	1.29410249827041
2210016F16Rik	t40	1	1	0	0	0	0	0	0.551124898	0.487772773	0.838505222	0.572207664	1.258804693	2.244994329	1.009354663	0.770622378	0.575977981	0.398583408	0.499143026	1.157012711	1.69705695	0.750721936	0.784766029	0.562301091	0.82545391	2.432070037	1.174973726	0.637289636	0.482885757333333	0.668824124	0.698830787	1.207908702	2.432070037	1.9710256395	1.0921641945	0.760672157	1.1039387647133	1	1.15382217111884	1.11259589580245	1.53026483974923	2.19680448075678	2.05476467644813	1.37136970422392	1.22094920916741
2210016L21Rik	t40	1	0	1	1	1	0	0	1.972447004	1.776886532	1.886636749	2.288830656	2.808102777	4.908546922	4.83048303	3.999897104	1.912246898	1.594333632	1.692745913	2.476007201	3.535535312	3.472088956	2.586821354	1.939938765	2.210086275	4.229687021	5.219069343	2.157171752	1.77038630966667	1.789691331	2.2494584655	2.642054989	4.229687021	4.222041117	5.0247761865	3.73599303	1.13766614542048	1	1.03872815378512	1.13812392900068	1.35560143352564	1.7788421593196	1.93800315966934	2.10751066376276	1.76216582719045
2210406O10Rik	t40	3	3	0	1	1	0	1	0.087019721	0.104522737	0.174688588	0.222525203	0.484155651	0.722964275	0.540725712	0.477051948	0.115195596	0.066430568	0.130211224	0.300823305	0.636396356	0.500481291	0.145327042	0.140575273	0.213020364	0.687324141	0.68312426	0.115847453	0.103842859333333	0.152449906	0.2177727835	0.392489478	0.687324141	0.6796803155	0.611924986	0.4887666195	1.01134892446255	1	1.06166677414428	1.08517598957433	1.281749744968	1.47936237172836	1.54718933020731	1.43530225997251	1.37214441170192
2210417A02Rik	t60	5	1	4	2	2	1	1	1.044236649	0.383250036	0	0.508629035	0.322770434	1.407877799	0.937257901	0.550444556	0.391665027	0.132861136	0.043403741	0.092561017	0.530330297	0.187680484	1.220747156	0.3092656	0.319530546	0.422968702	1.092998815	0.885549610666667	0.275125590666667	0.0217018705	0.4140797905	0.2076657255	0.422968702	0.969104048	1.015128358	0.36906252	1.46749323707827	1	0.821984600723771	1.04924055542898	0.960351711435831	1.08684494727426	1.54579681840883	1.49955847214706	1.08463048055603
2210420H20Rik	t50	3	3	0	3	0	0	0	1.247282664	0.522613686	0.559003481	0.667575608	0.968311303	2.206943577	1.405886852	1.174281718	0.391665027	0.16607642	0.195316836	0.300823305	1.02530524	0.782002017	1.104485522	0.534186037	0.612433546	2.11484351	1.803448045	0.914477737666667	0.407625381	0.3771601585	0.640004577	0.634567304	2.11484351	1.6161244085	1.6046674485	0.9781418675	1.34704159391417	1	1.02448772942401	1.07310429848842	1.20413728514877	2.03029061331497	1.92153212445894	1.70371137544253	1.47809823958992
2310001K24Rik	G1_high	3	2	1	3	2	2	2	0.551124898	0.383250036	0.13975087	0.349682461	0.742371999	1.255674794	1.189596567	0.733926074	0	0.199291704	0.238720577	0.347103813	0.318198178	0.594321533	0.174392451	0.337380655	0.106510182	0.740195229	1.475548401	0.241839116333333	0.306640798333333	0.1892357235	0.2280963215	0.544737906	0.740195229	0.786936486	1.332572484	0.6641238035	0.944438970609275	1	0.928421353105865	0.901551990236733	1.19143568826908	1.30119665070226	1.36492686368928	1.7169893428609	1.29145097946735
2310009A05Rik	t90	2	1	1	1	1	1	1	0.493111751	0.243886387	0.349377176	0.445050405	0.161385217	0.418558265	0.86516114	0.660533467	0.391665027	0	0.217018707	0.16198178	0	0.500481291	0.639438986	0.196805382	0	0.370097614	0.191274793	0.508071921333333	0.146897256333333	0.2831979415	0.2225252025	0.1616834985	0.370097614	0.2092791325	0.5282179665	0.580507379	1.32062373062064	1	1.15091306098587	0.998639959843339	1.04782822705014	1.14479566569997	1.07021215113595	1.24742074644264	1.4177185937895
2310009B15Rik	t40	0	0	0	0	1	0	0	0.72516434	0.696818248	0.838505222	0.95367944	2.098007822	2.473298837	1.441935233	1.394459541	0.829408293	0.398583408	0.477441155	1.434695761	2.439519365	1.626564196	0.75570062	0.759106473	0.772198819	2.934345371	1.639498223	0.770091084333333	0.618169376333333	0.6579731885	0.8629391295	1.7663517915	2.934345371	2.456409101	1.540716728	1.5105118685	1.10760435550364	1	1.06994278815349	1.07941037623218	1.78330227926982	2.23655897547254	2.25311802498185	1.46980132770357	1.64458214938107
2310010J17Rik	t40	0	0	0	0	0	0	0	0.667151192	0.243886387	0.174688588	0.381471776	0.742371999	0.951268783	0.540725712	0.440355644	0.552938862	0.099645852	0.260422448	0.763628389	0.989949887	0.43792113	0.75570062	0.196805382	0.319530546	1.163163931	0.573824378	0.658596891333333	0.180112540333333	0.217555518	0.350501161	0.753000194	1.163163931	0.970609335	0.557275045	0.439138387	1.40649420266032	1	1.04528864637762	1.10657662488117	1.50228169732782	1.8074483650676	1.68915763527672	1.27682987774167	1.2327849656362
2310011J03Rik	t40	0	0	0	2	1	0	0	2.465558755	0.661977335	0.943318375	1.144415328	2.517609387	4.033379641	4.614192745	4.66043057	1.244112439	0.8303821	0.824671086	1.966921608	3.747667431	4.379211296	2.383363495	0.646646255	1.198239546	2.775732107	5.601618928	2.031011563	0.713001896666667	0.8839947305	1.171327437	2.2422654975	2.775732107	3.890523536	5.1079058365	4.519820933	1.78864559646625	1	1.08308039570166	1.31262968055175	1.86872543210921	2.29298314409369	2.81118055594418	3.69357502881296	3.17234355640808
2310015A10Rik	t50	3	2	1	1	1	1	0	0.638144619	0.348409124	0.384314893	0.381471776	0.484155651	0.646862773	0.720967616	0.807318681	0.345586789	0.16607642	0.151913095	0.277683051	0.388908884	0.531761372	0.75570062	0.393610764	0.505923364	0.660888597	0.819749111	0.579810676	0.302698769333333	0.268113994	0.44369757	0.380919351	0.660888597	0.5178858285	0.7703583635	0.6695400265	1.20954579318368	1	1.00724105372985	1.05255541525963	1.09819143321737	1.19178800846289	1.20621677119016	1.29103744034641	1.32696848413325
2310022A10Rik	t40	0	0	0	4	1	1	1	2.465558755	2.647909341	3.109456865	3.242510096	3.905522254	7.72430252	6.16427312	5.467749252	2.419107521	1.893271188	2.018273973	2.753690252	5.055815496	5.47401412	3.981960961	3.289461384	3.488208457	6.899676952	8.388765907	2.95554241233333	2.610213971	2.563865419	3.3653592765	3.329606253	6.899676952	6.390059008	7.2765195135	5.470881686	1.09773298569563	1	1.08486425135116	1.10466574255428	1.32106759889009	1.84164776059446	2.24232923833551	2.07636889676	2.00530609360623
2310033P09Rik	t40	2	1	1	0	0	0	0	1.13125637	0.905863722	0.559003481	0.985468755	1.904345562	3.15821236	2.162902849	2.054993007	1.105877724	0.8303821	0.412335543	1.573537287	1.59099089	2.001925164	1.656728283	0.730991419	0.798826364	2.5906833	2.15867266	1.29795412566667	0.822412413666667	0.485669512	0.8921475595	1.7389414245	2.5906833	2.374601625	2.1607877545	2.0284590855	1.26785896449441	1	0.794805298220526	1.04047848705818	1.46495543518691	2.07435072212799	1.79867293583913	1.74217031397686	1.62149896199799
2310040G24Rik	t40	2	1	1	5	1	0	0	0.667151192	0.627136423	0.698754352	0.667575608	0.871480172	1.103471789	0.973306282	0.9908002	0.322547669	0.265722272	0.32552806	0.416524576	0.56568565	0.563041452	0.639438986	0.590416146	0.639061091	1.427519369	0.874399052	0.543045949	0.494424947	0.512141206	0.6533183495	0.644002374	1.427519369	0.8345787195	0.923852667	0.776920826	1.0334372257902	1	1.04563251451815	1.02771963866239	1.1346556178278	1.52634225646248	1.26486723256898	1.19565338439913	1.22920002935648
2310057M21Rik	t50	2	1	1	1	0	0	0	1.711387842	1.010386459	1.257757833	1.557676419	2.388501213	6.734982986	5.984031216	4.954001	1.727933944	0.930027952	0.95488231	1.619817795	3.28804784	4.003850328	2.993737073	1.349522619	1.464515001	4.176815933	6.257418217	2.144352953	1.09664567666667	1.1063200715	1.51109571	2.004159504	4.176815933	5.011515413	6.1207247165	4.478925664	1.48730485199661	1	1.06796219827899	1.16058704580021	1.52144815953707	2.20334798700655	3.03463237808975	3.28143250613214	2.77712557094977
2310061I04Rik	t40	0	0	0	2	0	0	0	0.928210355	0.975545547	0.873442939	0.699364923	1.613852171	1.902537567	0.86516114	0.880711289	0.967643008	0.564659828	0.737863603	1.550397032	2.015255128	1.157362985	1.540466649	0.843451637	0.931964092	2.299892317	1.584848282	1.145440004	0.794552337333333	0.805653271	0.8156645075	1.5821246015	2.299892317	1.9588963475	1.225004711	1.019037137	1.20389862709249	1	1.02950707666761	0.954107425437342	1.47655247204523	1.79006177909293	1.6981664526089	1.17315155599158	1.16540115719049
2400006E01Rik	t90	0	0	0	1	1	0	0	4.873104362	2.856954816	3.388958605	3.178931466	3.195427298	4.908546922	5.551450646	4.697126874	3.962728511	2.590792152	2.973156283	2.823111014	3.075915721	3.565929198	7.091959668	3.401921602	3.727856367	4.520478003	5.956843543	5.30926418033333	2.94988952333333	3.181057444	3.4533939165	3.009269156	4.520478003	3.9922313215	5.7541470945	4.131528036	1.5810268352881	1	1.12220912541147	1.0787616217592	1.07622745104216	1.25410638855808	1.33351114197828	1.6395088235697	1.37433544993585
2410002F23Rik	t60	0	0	0	2	0	0	0	8.324886619	1.358795583	1.886636749	3.147142152	5.035218773	17.38919336	19.03354507	15.59592907	9.192608581	0	0	0.115701271	8.16708657	15.85900091	14.85242373	3.598726984	2.929030002	9.331746989	23.49947453	10.7899729766667	1.65250752233333	0.9433183745	3.038086077	2.575460022	9.331746989	12.778139965	21.2665098	15.72746499	5.86432742875691	1	1.11188785704963	1.30626714645803	1.83715156697881	2.24665369893591	8.4815481592952	6.91028588660891	11.9473824600385
2410003L11Rik	t50	1	0	1	0	0	1	1	3.39376911	1.881409269	2.131200772	2.479566544	2.517609387	5.060749927	3.640886463	3.302667333	2.534303117	1.693979484	1.801255267	2.175183896	3.323403193	2.690086939	6.307193639	2.980195784	3.142050366	4.83770453	5.00046958	4.07842195533333	2.18519484566667	1.9662280195	2.810808455	2.3463966415	4.83770453	4.19207656	4.3206780215	2.996377136	1.55756087235359	1	1.06325565231373	1.1241284487119	1.19970846451189	1.46668778291435	1.85411837418924	1.55910614703208	1.43150209568808
2410004B18Rik	G1_high	3	2	1	1	1	0	1	1.769400989	2.264659305	3.004643712	3.083563522	5.971253032	8.751672806	4.217660556	3.706326674	1.52058187	1.693979484	1.974870232	4.489209318	6.752872446	3.691049521	2.441494312	2.474124802	2.636127002	8.803036112	5.574293958	1.91049239033333	2.14425453033333	2.489756972	2.859845262	5.230231175	8.803036112	7.752272626	4.895977257	3.6986880975	0.924846598333859	1	1.16546561467177	1.14873509352977	2.08647658340214	2.821728254079	2.93244641264696	1.74529244445702	1.59145333071116
2410021H03Rik	late	1	0	1	1	3	1	2	1.334302385	0.487772773	0.384314893	0.413261091	0.774649042	0.761015027	0.829112759	1.100889111	0.552938862	0.398583408	0.217018707	0.323963559	0.742462415	1.626564196	0.95915848	0.449840873	0.266275455	0.740195229	0.983698934	0.948799909	0.445399018	0.3006668	0.339768273	0.5493063005	0.740195229	0.751738721	0.9064058465	1.3637266535	1.34354961359785	1	0.900320402349287	0.911653281168024	1.06973437921306	1.20026636123122	1.21476762282779	1.2988242848626	1.64506051907085
2410124H12Rik	G1_high	2	1	1	1	0	2	2	0.261059162	0.522613686	0.454190329	0.47683972	0.613263825	0.57076127	0.576774093	0.660533467	0.253430312	0.298937556	0.30382619	0.370244067	0.424264237	0.563041452	0.37785031	0.562301091	0.505923364	0.608017509	0.819749111	0.297446594666667	0.461284111	0.3790082595	0.491381542	0.491753946	0.608017509	0.4975127535	0.698261602	0.6117874595	0.891707434017064	1	0.979412734742446	0.966925451685516	1.05721595124513	1.02926223265372	1.06405282993711	1.1001791962061	1.14695197656817
2410131K14Rik	t40	2	0	2	0	0	0	0	0.638144619	0.522613686	0.873442939	1.207993957	2.259393039	4.794394668	2.523386657	1.9816004	0.5990171	0.531444544	0.585950508	2.105763134	3.924444196	2.095765406	0.901027663	0.6185312	1.065101819	4.388300284	3.251671475	0.712729794	0.55752981	0.7296967235	1.136547888	2.1825780865	4.388300284	4.359419432	2.887529066	2.038682903	1.0981796373263	1	1.13300186377038	1.36302254458136	2.08432621099131	3.32912969734535	3.51055650310244	2.47045436941206	1.98983976339022
2410137M14Rik	late	1	0	1	3	2	2	3	12.50183322	6.86365974	6.603228622	7.947328666	7.64965929	10.34980436	10.3458853	9.944698303	4.377432657	2.889729708	3.624212404	3.170214827	4.31335308	4.785852345	22.11877585	10.88052612	10.78415592	11.73738148	14.18165963	12.9993472423333	6.877971856	5.113720513	9.365742293	5.4099370585	11.73738148	7.33157872	12.263772465	7.365275324	1.68179974859587	1	1.07785392156612	1.06484779448016	1.08603127849351	1.07212267801487	1.40465944037723	1.36034297053722	1.43963810191743
2410141K09Rik	t90	0	0	0	0	0	0	0	5.221183245	3.20536394	3.249207735	3.496824613	3.356812515	5.327105186	5.515402266	5.357660341	2.234794567	1.760410052	1.996572103	2.082622879	2.616296131	3.346968633	6.016539554	3.177001166	3.621346185	4.441171372	5.601618928	4.490839122	2.714258386	2.622889919	3.559085399	2.719717697	4.441171372	3.9717006585	5.558510597	4.352314487	1.44366693965667	1	1.04798946688444	1.08784291975673	1.07636981347565	1.30265019226954	1.40729486071456	1.5648880636441	1.54327628343206
2500002B13Rik	t40	0	0	0	2	2	2	2	5.772308144	4.250591311	5.135844484	5.944601842	6.907287291	14.1548795	11.03080453	8.807112889	3.202437576	3.15545198	3.255280602	4.28094703	7.530690214	6.568816944	8.835884177	5.960391567	6.896534279	12.58331889	13.90840992	5.93687663233333	4.455478286	4.195562543	6.4205680605	5.5941171605	12.58331889	10.842784857	12.469607225	7.6879649165	1.2380824689346	1	1.09631209579982	1.22856401540864	1.38841407310324	1.95151648571038	2.46960484242521	2.21660807969522	1.84461479468443
2500004C02Rik	t40	0	0	0	1	1	1	1	4.292972891	2.856954816	2.969705994	3.242510096	5.132049903	7.41989651	5.911934455	5.394356644	3.36371141	2.856514424	2.973156283	5.16027669	7.000359917	6.631377105	4.156353412	3.177001166	3.035540184	7.534130005	5.820218691	3.93767923766667	2.96349013533333	2.9714311385	3.13902514	5.1461632965	7.534130005	7.2101282135	5.866076573	6.0128668745	1.24609969374287	1	1.02973931090466	1.03304850636088	1.5936186250542	2.04312368271913	2.12877396883833	1.71243652553954	1.81835228541547
2510002D24Rik	t50	1	0	1	0	0	0	0	1.5373484	0.905863722	1.15294468	1.080836699	1.581575127	2.549400339	3.028063989	2.862311689	1.589699228	0.963243236	1.171901017	1.457836016	2.050610481	2.627526778	3.022802481	0.815336582	1.464515001	2.220585686	3.169696564	2.04995003633333	0.894814513333333	1.1624228485	1.27267585	1.5197055715	2.220585686	2.30000541	3.0988802765	2.7449192335	1.62214644765897	1	1.11796234790607	1.22470772500275	1.30323489498985	1.77409837819266	1.70811030635692	2.20521927556491	1.93713144830012
2510039O18Rik	t40	1	0	1	1	1	0	1	2.900657359	2.125295656	2.131200772	2.79745969	4.744725382	8.789723557	6.344515024	6.825512489	1.52058187	1.561118348	1.671044042	2.79997076	5.091170849	5.255053555	3.545979834	2.417894692	2.76926473	6.820370321	7.131817269	2.65573968766667	2.03476956533333	1.901122407	2.78336221	3.772348071	6.820370321	6.940447203	6.7381661465	6.040283022	1.18743908617091	1	1.02240521617428	1.15893760217838	1.6609268131118	2.2880664928924	2.75536990565884	2.36460570900414	2.47312022951004
2610005L07Rik	late	1	1	0	0	0	0	0	28.1073698	17.62950167	18.27242629	19.58221783	20.94780118	27.70094697	23.35935077	25.7608052	27.69302134	18.23519092	18.03425454	19.53037456	21.14250116	24.36718285	35.51792916	19.82111347	19.94403156	25.95970409	25.02967287	30.4394401	18.5619353533333	18.153340415	19.763124695	20.23908787	25.95970409	24.421724065	24.19451182	25.063994025	1.60267254585306	1	1.01203240573517	1.05536100852866	1.12272737377187	1.2948252805425	1.34588172664142	1.27886307362109	1.37763242041221
2610008E11Rik	t90	1	0	1	0	0	0	0	0.841190634	0.627136423	0.628878916	0.635786293	0.613263825	1.065421037	0.973306282	0.954103896	1.013721247	0.631090396	0.585950508	0.647927118	0.742462415	0.719441856	1.220747156	0.67476131	0.718943728	0.925244036	1.174973726	1.025219679	0.644329376333333	0.607414712	0.6773650105	0.6305954715	0.925244036	0.903941726	1.074140004	0.836772876	1.23071559829159	1	0.986698112865265	1.01584866510715	1.00089829886975	1.14956323895493	1.16882009557695	1.25571237066473	1.12755683906547
2610020C07Rik	t50	0	0	0	2	0	0	0	2.001453577	1.323954671	1.397508703	1.621255048	1.936622605	3.272364614	2.451289896	2.385259741	1.54362099	1.129319656	1.085093534	1.550397032	2.2627426	2.127045487	2.586821354	1.546328001	1.757418001	3.304442985	3.415621298	2.043965307	1.333200776	1.2413011185	1.6893365245	1.7435098185	3.304442985	2.767553607	2.933455597	2.256152614	1.29824109876647	1	1.00544015059588	1.1054142074487	1.230691846332	1.69045110579216	1.68534809948382	1.60960339164148	1.4626230860377
2610037D02Rik	t60	1	0	1	1	2	0	0	0.40609203	0.278727299	0.314439458	0.317893147	0.355047478	0.57076127	0.576774093	0.623837163	1.105877724	0.8303821	0.781267345	0.833049152	0.954594534	1.126082905	0.523177353	0.281150546	0.319530546	0.396533158	0.519174437	0.678382369	0.463419981666667	0.5478534015	0.3187118465	0.594048315	0.396533158	0.762677902	0.547974265	0.874960034	1.14634299875636	1	1.00054741580364	1.03029311009713	1.03057079260561	1.09006171238833	1.14812004691644	1.20943498757734	1.21571841773083
2610042L04Rik	t60	0	0	0	0	0	0	0	0.435098604	0.209045474	0.279501741	0.349682461	0.484155651	1.027370286	0.86516114	0.954103896	1.013721247	0.465013976	0.434037414	0.60164661	0.919239181	1.407603631	0.639438986	0.224920437	0.186392818	0.608017509	0.68312426	0.696086279	0.299659962333333	0.3567695775	0.2680376395	0.5429011305	0.608017509	0.9733047335	0.7741427	1.1808537635	1.29997112284972	1	1.01856504057214	1.04243375785459	1.16040349515617	1.31275261676445	1.49344190278418	1.45837033986005	1.62981832961305
2610044O15Rik8	t90	0	0	0	0	0	0	0	3.451782257	2.961477553	2.899830559	3.051774208	3.130873212	3.386516868	4.001370271	4.330163837	2.879889906	2.424715732	2.53911887	2.452866947	2.439519365	3.409528795	4.18541882	3.345691493	3.381698276	3.357314073	4.672569935	3.50569699433333	2.91062825933333	2.7194747145	3.216736242	2.7918700795	3.357314073	2.9130181165	4.336970103	3.869846316	1.14996963096638	1	1.00892176611592	1.01553965440718	1.02549037089912	1.00267450646663	1.05580785729029	1.28391658664875	1.31652973239474
2610301B20Rik	t60	0	0	0	0	0	0	0	0.72516434	0.383250036	0.454190329	0.508629035	0.580986782	1.560080805	1.694273899	1.467852148	1.105877724	0.365368124	0.347229931	0.416524576	0.813173122	1.063522743	1.191681747	0.393610764	0.559178455	0.978115124	2.022047808	1.00757460366667	0.380742974666667	0.40071013	0.533903745	0.498755679	0.978115124	1.1866269635	1.8581608535	1.2656874455	1.45406588439906	1	1.01900037841816	1.10472285484297	1.0902089917875	1.41941722545421	1.58937304302737	2.05814361064036	1.64771380975535
2610307P16Rik	late	0	0	0	2	2	0	4	1.015230076	0.557454598	0.559003481	0.603996979	0.516432695	0.608812021	0.757015997	0.807318681	1.22107332	0.697520964	0.62935425	0.578506355	0.56568565	1.032242663	1.249812564	0.67476131	0.718943728	0.687324141	0.983698934	1.16203865333333	0.643245624	0.5941788655	0.6614703535	0.547469525	0.687324141	0.5872488355	0.8703574655	0.919780672	1.31523675041689	1	0.980418935343873	1.02813247106141	0.951775049307188	1.00750126655362	0.977655895854264	1.15629985180555	1.17880685706602
2610318N02Rik	late	2	1	1	0	0	0	0	4.379992611	1.567841057	1.607135009	1.780201621	2.130284866	4.2997349	3.316451035	2.605437563	4.239197942	1.594333632	1.649342172	2.128903388	3.747667431	2.127045487	7.324482936	1.771248437	1.94381082	3.41018516	3.798170883	5.31455782966667	1.64447437533333	1.6282385905	1.8620062205	2.129594127	3.41018516	4.0237011655	3.557310959	2.366241525	2.37283145073095	1	1.01825283551908	1.07248443347114	1.21254327488194	1.59140736034992	1.94695082759106	1.70618817237757	1.30470508665967
2610507B11Rik	t40	2	1	1	2	0	0	0	2.494565328	2.996318465	2.760079689	3.019984893	3.163150255	7.039388996	5.839837693	4.843912089	3.041163741	2.65722272	2.712733835	2.892531777	4.702261965	5.599134443	4.127288004	3.345691493	3.434953367	5.630770846	8.170166144	3.221005691	2.999744226	2.736406762	3.22746913	3.027841016	5.630770846	5.8708254805	7.0050019185	5.221523266	1.0530944124015	1	0.978032193694498	1.01323118649459	1.05304364270472	1.52582640914128	1.78543849568558	1.91085445453409	1.63336767092397
2610507I01Rik	t40	1	0	1	0	0	0	0	0.319072309	0.174204562	0.13975087	0.254314517	0.548709738	0.951268783	0.324435427	0.550444556	0.230391192	0.132861136	0.282124319	0.370244067	0.707107062	0.500481291	0.523177353	0.140575273	0.319530546	0.713759685	0.437199526	0.357546951333333	0.149213657	0.2109375945	0.2869225315	0.4594769025	0.713759685	0.8291879225	0.3808174765	0.5254629235	1.18163786898035	1	1.05120777495044	1.11256200277523	1.26424327824216	1.50253974951814	1.58433901704456	1.19400407298956	1.3224635469645
2610528A11Rik	G1_high	0	0	0	0	1	0	0	0.029006574	0.069681825	0.174688588	0.190735888	0.355047478	0.951268783	0.612822474	0.440355644	0.046078238	0.132861136	0.238720577	0.509085593	1.308148065	0.875842259	0.058130817	0.084345164	0.292903	0.845937404	0.956373963	0.0444052096666667	0.095629375	0.2067045825	0.241819444	0.4320665355	0.845937404	1.129708424	0.7845982185	0.6580989515	0.953731365983183	1	1.09580533730512	1.15275178743759	1.29943866241774	1.70235222628798	1.93080412149777	1.65597880573866	1.50118600327867
2700038G22Rik	t50	2	1	1	1	0	0	1	7.019590808	6.759137003	7.895924173	8.233432498	9.715390069	11.18692089	9.480724156	10.45844656	9.676430085	8.071314012	7.921182799	8.2379305	9.722722108	8.914822995	10.26008919	8.68755186	8.787090007	11.60520376	11.03928803	8.98537002766667	7.83933429166667	7.908553486	8.5102612525	8.9766602845	11.60520376	10.454821499	10.260006093	9.6866347775	1.12427903222548	1	1.06497968948459	1.10014125714341	1.19968511109816	1.30117535804345	1.37635072802238	1.29675878266951	1.28487729372473
2700046G09Rik	t40	1	0	1	1	1	0	1	1.450328679	1.219431934	1.222820115	1.239783272	1.678406258	2.777704847	1.76637066	1.724726274	1.059799485	0.33215284	0.499143026	1.550397032	2.121321187	1.532723954	1.307943381	0.815336582	0.931964092	2.352763405	1.666823193	1.272690515	0.788973785333333	0.8609815705	1.085873682	1.614401645	2.352763405	2.449513017	1.7165969265	1.628725114	1.30720371188897	1	1.06344011106505	1.0367076414976	1.56064545807186	1.84691006518812	2.02258488200813	1.35774174969845	1.56444728714657
2700049A03Rik	t50	4	1	3	1	0	0	0	2.639598196	1.672363795	1.921574467	2.098094768	2.259393039	4.451937906	3.749031605	3.376059941	2.165677209	1.594333632	1.519130948	1.897500846	2.969849662	3.19056823	3.923830144	1.996168874	2.183458729	3.225136353	4.863844728	2.90970184966667	1.754288767	1.7203527075	2.1407767485	2.0784469425	3.225136353	3.710893784	4.3064381665	3.2833140855	1.40851416849769	1	1.0321337435194	1.11090927161395	1.16826205803144	1.41017964296494	1.78515914477095	1.86710223080027	1.62640066791089
2700062C07Rik	late	2	1	1	0	0	0	0	2.059466725	1.289113758	1.327633268	1.271572587	1.484743997	2.28304508	1.946612564	1.908207793	1.589699228	0.963243236	0.911478569	1.018171185	1.166726653	1.595284115	2.47055972	1.433867783	1.251494637	2.035536879	2.049372779	2.03990855766667	1.22874159233333	1.1195559185	1.261533612	1.251457591	2.035536879	1.7248858665	1.9979926715	1.751745954	1.36052184708758	1	0.995230172115599	0.958702861955307	1.0567196469135	1.24720697656731	1.26892287349764	1.27006012788711	1.29619426460561
2700081O15Rik	late	1	1	0	0	0	0	0	3.770854566	1.533000145	1.572197291	1.843780251	1.807514431	2.739654096	3.100160751	2.935704296	2.833811668	1.361826644	1.345515982	1.342134744	1.909189068	2.095765406	5.406165976	1.883708656	1.890555729	1.824052528	3.360971357	4.00361073666667	1.59284514833333	1.4588566365	1.86716799	1.5748245875	1.824052528	2.324421582	3.230566054	2.515734851	1.90940745285584	1	1.00428432031881	1.0625334463412	1.05001879196278	0.979312706269451	1.35406363810642	1.56548808153988	1.43226115972149
2700097O09Rik	t40	0	0	0	0	0	0	0	2.436552181	2.055613831	2.375764795	2.79745969	3.001765038	6.734982986	5.803789312	5.65123077	2.165677209	1.760410052	1.844659008	2.314025421	4.136576315	5.223773474	3.284391158	2.670930183	2.875774912	4.83770453	6.721942714	2.628873516	2.162318022	2.1102119015	2.836617301	2.6578952295	4.83770453	5.4357796505	6.262866013	5.437502122	1.14619856419691	1	1.0676475652582	1.14929157315962	1.25509953129928	1.59025212656843	2.1961013074613	2.16509532367753	2.21569016767762
2700099C18Rik	t90	0	0	0	0	0	0	0	2.030460151	1.219431934	1.118006963	1.303361901	1.355635824	2.663552593	2.090806088	2.018296704	2.073520732	0.99645852	0.998286051	0.971890677	1.626346243	1.84552476	2.499625129	1.518212946	1.304749728	2.061972423	2.513897275	2.201202004	1.24470113333333	1.058146507	1.3040558145	1.1637632505	2.061972423	2.144949418	2.3023516815	1.931910732	1.43154452673846	1	0.977608384459981	0.976524114452226	1.02453154764038	1.21593069714923	1.48308691660776	1.39400228260371	1.39261364525239
2810001G20Rik	t40	0	0	0	2	2	1	2	1.479335253	0.452931861	0.698754352	1.207993957	1.613852171	3.196263112	2.559435038	2.27517083	0.990682128	0.398583408	0.455739284	1.434695761	2.15667654	1.751684518	0.697569803	0.843451637	0.852081455	3.278007441	3.278996446	1.05586239466667	0.564988968666667	0.577246818	1.030037706	1.524273966	3.278007441	2.676469826	2.919215742	2.013427674	1.35021896253082	1	1.10502881524325	1.26218151719601	1.76992448165823	2.32065075922575	2.57259379412907	2.38550827570926	2.11083017474776
2810002D19Rik	t40	0	0	0	0	0	0	0	1.508341826	1.080068284	1.222820115	1.494097789	2.840379821	4.413887154	2.6315318	2.532044955	1.059799485	0.597875112	0.781267345	2.337165676	3.146626428	2.252165809	1.743924509	0.871566691	1.198239546	4.626220179	3.033071712	1.43735527333333	0.849836695666667	1.00204373	1.3461686675	2.5887727485	4.626220179	3.780256791	2.832301756	2.392105382	1.32036387869997	1	1.09170050244938	1.18679562205618	1.9673890172893	3.00615532754211	2.59891642719886	1.95039444004985	1.86667471052167
2810004N23Rik	t50	2	1	1	0	0	0	0	6.236413321	4.808045909	4.751529591	5.213447605	5.325712164	8.104810034	6.813143975	7.302564437	6.566148986	4.583709192	4.731007809	5.067715673	6.01041003	7.382099042	9.126538261	5.651125967	5.911315096	7.613436637	7.596341766	7.30970018933333	5.01429368933333	4.7412687	5.5623813505	5.1967139185	7.613436637	7.057610032	7.2047428705	7.3423317395	1.37449964787067	1	1.00832468595422	1.05445978845779	1.08790552650827	1.29503435654897	1.41156574912219	1.31884589443697	1.46533200564603
2810006K23Rik	t40	0	0	0	0	0	0	0	0.957216928	0.73165916	0.873442939	1.017258069	1.742960345	2.511349588	1.514031994	1.504548452	0.829408293	0.631090396	0.716161732	1.434695761	2.15667654	1.782964599	1.33700879	0.843451637	0.905336546	2.72286102	2.022047808	1.041211337	0.735400397666667	0.7948023355	0.9612973075	1.588828053	2.72286102	2.334013064	1.768039901	1.6437565255	1.17319223940246	1	1.06701676526248	1.09924901449475	1.53834345586603	2.01950566278946	1.98152693628445	1.54557369483334	1.57626381943914
2810013P06Rik	t40	0	0	0	3	2	0	2	4.786084642	2.404022955	2.969705994	3.242510096	5.325712164	8.028708531	7.137579402	7.33926074	2.879889906	1.527903064	1.649342172	3.332196607	4.914394083	6.099615734	4.38887668	2.642815129	2.795892275	6.582450426	7.323092062	4.01828374266667	2.19158038266667	2.309524083	3.0192011855	4.3289543855	6.582450426	6.471551307	7.230335732	6.719438237	1.57130678563105	1	1.10711009980259	1.14417203643404	1.78602793539838	2.08148098585543	2.49600425413678	2.33768692194982	2.62916252580188
2810021J22Rik	t40	0	0	0	0	0	0	0	0.667151192	0.661977335	0.663816634	0.762943552	0.710094955	1.103471789	0.973306282	0.880711289	0.645095339	0.465013976	0.542546767	0.60164661	0.707107062	0.90712234	0.726635212	0.759106473	0.692316182	1.004550667	1.065673845	0.679627247666667	0.628699261333333	0.6031817005	0.727629867	0.6558707825	1.004550667	0.9052894255	1.0194900635	0.8939168145	1.03585846036662	1	1.02701479756796	1.01139117662238	1.06110786913212	1.13952776467329	1.2154468825565	1.18079945375502	1.21669412318007
2810029C07Rik	t40	2	0	2	0	0	0	0	0.522118325	0.243886387	0.593941199	0.921890125	1.742960345	2.397197334	2.162902849	1.68802997	0.829408293	0.365368124	0.347229931	1.48097627	2.050610481	1.407603631	0.930093071	0.646646255	0.985219183	2.299892317	2.486572305	0.760539896333333	0.418633588666667	0.470585565	0.953554654	1.6119683075	2.299892317	2.2239039075	2.324737577	1.5478168005	1.24522662687407	1	1.13406788717842	1.37534125054019	2.01111421479806	2.00400802964204	2.48269618466835	2.33006824084932	1.96216489499617
2810408A11Rik	t40	0	0	0	2	2	0	2	0.319072309	0.174204562	0.209626305	0.222525203	0.355047478	0.722964275	0.396532189	0.366963037	0.368625908	0.199291704	0.217018707	0.925610169	1.272792712	0.406641049	0.726635212	0.3092656	0.186392818	0.766630772	0.573824378	0.471444476333333	0.227587288666667	0.213322506	0.2044590105	0.6403288235	0.766630772	0.9978784935	0.4851782835	0.386802043	1.19445062230449	1	1.02247390657709	0.973651589463562	1.37981799054446	1.3493295569669	1.68122921598004	1.19570486369381	1.16852703408338
2810408I11Rik	t40	0	0	0	1	0	1	0	1.363308959	0.87102281	1.083069245	1.494097789	2.711271647	5.327105186	2.126854468	1.577941059	0.990682128	0.66430568	0.716161732	1.9206411	3.28804784	1.657844276	1.33700879	0.787221528	1.065101819	3.54236288	2.814471949	1.23033329233333	0.774183339333333	0.8996154885	1.279599804	2.3159563735	3.54236288	4.307576513	2.4706632085	1.6178926675	1.25561186659994	1	1.07224479844649	1.24424737988921	1.86921146088366	2.54157797947027	2.97905381275203	1.90275171727537	1.48739665710777
2810410L24Rik	t50	1	0	1	5	1	1	2	1.94344043	0.557454598	0.803567504	0.95367944	1.452466954	3.386516868	2.955967227	2.715526474	0.737251816	0.365368124	0.32552806	0.717347881	1.555635537	2.158325567	2.150840227	0.871566691	1.144984456	3.304442985	4.371995261	1.61051082433333	0.598129804333333	0.564547782	1.049331948	1.0849074175	3.304442985	2.4710762025	3.663981244	2.4369260205	1.61526804229689	1	1.06442176638408	1.20024785107618	1.41622731699343	2.29991429410409	2.34411050008129	2.70517043750218	2.34940405168141
2810468N07Rik	t40	2	1	1	0	0	0	0	0.174039442	0.034840912	0.069875435	0.127157259	0.290493391	0.722964275	0.468628951	0.550444556	0.115195596	0.099645852	0.065105612	0.277683051	0.601041003	0.719441856	0.174392451	0.084345164	0.133137727	0.528710878	0.546499408	0.154542496333333	0.072943976	0.0674905235	0.130147493	0.284088221	0.528710878	0.662002639	0.5075641795	0.634943206	1.07723190104079	1	1.00122232682099	1.06710275589822	1.20447466176414	1.40980098289072	1.56045813567959	1.42269457625453	1.53093836596895
2900009J06Rik	t40	1	0	1	3	2	0	2	0.609138045	0.383250036	0.489128046	0.572207664	1.161973563	1.636182307	0.937257901	0.807318681	0.506860623	0.398583408	0.390633672	0.995030931	1.414214125	0.938402421	0.726635212	0.337380655	0.479295819	1.744745896	1.038348874	0.614211293333333	0.373071366333333	0.439880859	0.5257517415	1.078502247	1.744745896	1.525198216	0.9878033875	0.872860551	1.17725966332358	1	1.0354293975766	1.12135918267513	1.49471601690411	2.05232959347688	1.81598700879998	1.46232344330556	1.34627483326802
2900026A02Rik	t90	2	2	0	2	1	0	0	0.638144619	0.522613686	0.593941199	0.603996979	0.580986782	0.799065778	0.829112759	0.954103896	0.852447412	0.631090396	0.65105612	0.624786864	0.671751709	1.032242663	1.278877973	0.730991419	0.772198819	0.81950186	1.202298697	0.923156668	0.628231833666667	0.6224986595	0.688097899	0.602886823	0.81950186	0.7354087435	1.015705728	0.9931732795	1.17603460965825	1	1.02954308258979	1.0386276978191	1.0172364089821	1.0511328017161	1.10324654285708	1.23678695359354	1.26466450299393
2900041M22Rik	t50	0	0	0	6	5	3	5	0.870197208	0.313568211	0.13975087	0.572207664	0.839203129	0.951268783	1.477983614	0.9908002	0.529899743	0.199291704	0.151913095	0.254542796	0.388908884	0.625601614	0.784766029	0.224920437	0.266275455	1.030986211	1.202298697	0.72828766	0.245926784	0.1458319825	0.4192415595	0.5468729625	1.030986211	0.6700888335	1.3401411555	0.808200907	1.38548976930442	1	0.91408497184985	1.11532988566382	1.22311391878751	1.65805561704413	1.32178981405587	1.84218190351242	1.43551737133144
2900076A07Rik	t50	4	0	4	0	0	0	0	3.016683653	1.289113758	1.816761314	2.002726824	2.711271647	6.887185991	8.291127589	7.559438563	3.548024364	1.32861136	1.150199146	1.550397032	3.606246018	6.068335653	3.894764736	1.799363492	1.597652729	3.938896038	8.60736567	3.48649091766667	1.47236287	1.48348023	1.8001897765	2.1308343395	3.938896038	5.2467160045	8.4492466295	6.813887108	1.81877431771568	1	1.07694277871942	1.11984306686867	1.3582569139788	1.76429250867718	2.71181399827286	3.74540697147562	3.3873113502744
3000002C10Rik	t50	1	1	0	0	0	0	0	1.914433857	1.114909196	1.222820115	1.335151216	1.291081737	1.71228381	1.514031994	1.394459541	1.681855705	1.129319656	1.150199146	1.203293219	1.520280184	1.219923147	1.889251551	1.518212946	1.517770092	1.876923615	1.42089846	1.82851370433333	1.254147266	1.1865096305	1.426460654	1.247187478	1.876923615	1.616281997	1.467465227	1.307191344	1.26162452782603	1	1.03041480562349	1.05198097667382	1.05902037740832	1.14244651929448	1.2330334714574	1.07503719053389	1.08736561013277
3110040N11Rik	t50	2	0	2	1	0	0	0	1.015230076	0.766500073	0.733692069	0.731154237	1.000588346	1.598131556	1.405886852	1.174281718	0.714212697	0.564659828	0.607652379	0.786768643	1.166726653	1.188643066	1.162616339	0.730991419	0.798826364	1.691874808	1.502873371	0.964019704	0.687383773333333	0.670672224	0.7649903005	0.8936784945	1.691874808	1.3824291045	1.4543801115	1.181462392	1.16191227878485	1	1.00445246573633	1.00958976457301	1.13723435641102	1.55510580725762	1.42778503541418	1.40393508499623	1.3148197924321
3110045C21Rik	G1_high	0	0	0	1	0	0	0	0.029006574	0.104522737	0.13975087	0.349682461	1.000588346	0.418558265	0.252338666	0.110088911	0.069117358	0.132861136	0.173614965	1.018171185	0.883883828	0.344080888	0	0.056230109	0.213020364	1.242470562	0.327899645	0.0327079773333333	0.0978713273333333	0.1566829175	0.2813514125	1.0093797655	1.242470562	0.6512210465	0.2901191555	0.2270848995	0.940708496247904	1	1.03393434415458	1.18520157217396	1.79637551305237	2.12308903419075	1.47363057065292	1.19551732230278	1.09574374506946
3110056K07Rik	t40	0	0	0	2	1	0	1	1.508341826	0.696818248	1.118006963	1.207993957	2.033453735	4.223633398	2.487338277	2.091689311	1.059799485	0.531444544	0.65105612	1.642958049	2.72236219	2.064485325	1.569532058	0.927796801	1.171612001	3.621669511	2.978421771	1.37922445633333	0.718686531	0.8845315415	1.189802979	1.838205892	3.621669511	3.472997794	2.732880024	2.078087318	1.38538384930078	1	1.16316320254673	1.21386446217099	1.75676232957087	2.39738415822799	2.75455444219348	2.05946816047461	1.91154663205434
3110082I17Rik	t90	1	0	1	0	0	0	0	2.407545608	1.60268197	1.921574467	2.098094768	1.904345562	2.777704847	3.172257512	3.9632008	2.649498714	1.82684062	1.822957137	1.851220337	1.909189068	3.722329602	4.301680454	2.080514038	2.476361729	2.749296563	4.426645202	3.11957492533333	1.836678876	1.872265802	2.2872282485	1.8777829495	2.749296563	2.3434469575	3.799451357	3.842765201	1.44043277582654	1	1.06057539191456	1.15942378359842	1.06226463428742	1.21710095027978	1.24029854459741	1.68233230824082	1.7887444877552
3300002I08Rik	t40	0	0	0	0	0	0	0	1.769400989	1.846568357	1.991449902	2.098094768	2.291670083	3.15821236	2.379193134	2.385259741	1.52058187	1.527903064	1.58423656	1.828080083	2.2627426	2.127045487	2.208971044	1.883708656	1.970438365	2.934345371	2.787146979	1.83298463433333	1.75272669233333	1.787843231	2.0342665665	2.059875083	2.934345371	2.71047748	2.5831700565	2.256152614	1.02759600616145	1	1.03659079408669	1.05921851423579	1.13755489144298	1.36433525030831	1.37573606403087	1.25020080692543	1.21312700680394
3830406C13Rik	t50	0	0	0	0	0	0	0	0.377085457	0	0.034937718	0.127157259	0.258216347	0.837116529	0.360483808	0.477051948	0.207352073	0	0	0.046280508	0.388908884	0.406641049	0.668504395	0	0.053255091	0.660888597	0.491849467	0.417647308333333	0	0.017468859	0.090206175	0.1522484275	0.660888597	0.6130127065	0.4261666375	0.4418464985	1.41764730833333	1	1.017468859	1.090206175	1.1522484275	1.660888597	1.6130127065	1.4261666375	1.4418464985
3830408C21Rik	t40	0	0	0	0	0	1	1	1.160262943	1.080068284	1.048131527	1.112626013	1.12969652	1.560080805	1.514031994	1.541244756	0.714212697	0.8303821	0.889776698	0.948750423	1.060660594	1.188643066	1.482335832	1.321407564	1.491142547	1.956230247	1.803448045	1.11893715733333	1.07728598266667	0.9689541125	1.30188428	1.0392234715	1.956230247	1.3103706995	1.6587400195	1.364943911	1.01480337871159	1	1.00854779154426	1.04438475510376	1.04426379331472	1.27346455350828	1.17828832431423	1.20813981813508	1.20872116539079
3830432H09Rik	late	3	1	2	0	0	0	0	0.464105177	0.313568211	0.384314893	0.445050405	0.290493391	0.380507513	0.540725712	0.660533467	0.737251816	0.730736248	0.694459862	0.671067372	0.459619591	0.938402421	0.610373578	0.393610764	0.426040728	0.370097614	0.601149348	0.603910190333333	0.479305074333333	0.5393873775	0.4355455665	0.4807803815	0.370097614	0.420063552	0.57093753	0.799467944	1.09130220317619	1	1.01644915538886	1.06168295243012	0.973978737067859	0.983127892947302	0.947155866582089	1.16092656081033	1.19206334536352
4632404H12Rik	t40	2	1	1	3	0	0	1	2.233506166	1.358795583	1.537259573	1.939148195	2.937210951	4.642191662	3.676934844	3.596237763	1.935286017	0.930027952	1.041689793	2.152043642	3.500179959	3.034167826	2.615886763	1.630673165	1.517770092	4.071073757	3.497596209	2.26155964866667	1.3064989	1.289474683	1.7284591435	2.5446272965	4.071073757	4.0711858105	3.5872655265	3.3152027945	1.42206365302214	1	1.06675699262891	1.1015598740728	1.65116057827597	1.92767152699488	2.36182280398958	1.8462194867548	2.01938246760165
4632427E13Rik	t50	0	0	0	1	0	0	2	9.340116695	6.898500653	7.127294386	7.947328666	7.294611812	10.61615962	8.651611397	8.073186815	7.856339664	10.19709219	9.635630583	9.996589821	10.92480411	8.66458235	10.17289297	7.787870114	8.334421734	10.7857019	9.37246484	9.123116443	8.29448765233333	8.3814624845	8.1408752	8.6456008165	10.7857019	10.770481865	9.0120381185	8.3688845825	1.12382445835163	1	0.989411605230998	1.09749105401151	1.01612176240793	1.34113291925243	1.26783511257715	1.20113550347306	1.00592795360215
4732471J01Rik	late	1	1	0	2	0	0	0	0.870197208	0.452931861	0.489128046	0.508629035	0.451878608	0.608812021	0.540725712	0.550444556	0.552938862	0.365368124	0.347229931	0.347103813	0.353553531	0.406641049	1.366074198	0.534186037	0.559178455	0.608017509	0.628474319	0.929736756	0.450828674	0.4181789885	0.533903745	0.3994912105	0.608017509	0.481182776	0.5846000155	0.4785428025	1.32226671437711	1	1.00581402147773	1.02731233847502	0.992949122166795	1.04812419760016	1.04931679103966	1.06094174267862	1.04867142687997
4831440E17Rik	G1_high	0	0	0	1	1	0	1	0.203046015	0.243886387	0.174688588	0.413261091	0.580986782	1.522030053	1.045403044	0.9908002	0.138234715	0.099645852	0.282124319	0.647927118	1.378858772	0.782002017	0.174392451	0.253035491	0.266275455	1.136728387	1.147648756	0.171891060333333	0.19885591	0.2284064535	0.339768273	0.61445695	1.136728387	1.4504444125	1.0965259	0.8864011085	0.979832393920571	1	1.05515631011705	1.07336602346474	1.38480190754503	1.70524171290213	2.09541794167367	1.67916084388325	1.61049571928663
4833417C18Rik	t60	1	1	0	1	2	2	1	3.0746968	0.975545547	1.362570986	1.653044363	2.033453735	2.85380635	2.234999611	2.311867133	1.958325136	0.930027952	1.28041037	1.619817795	2.616296131	2.815207262	2.67401758	1.574443056	1.304749728	2.379198949	3.197021535	2.569013172	1.16000551833333	1.321490678	1.4788970455	1.826635765	2.379198949	2.7350512405	2.716010573	2.5635371975	1.67415608296679	1	1.1887253988233	1.11909235720556	1.44645034165272	1.31259417104777	1.91222846652502	1.63389302180487	1.82659718725985
4833420G17Rik	t50	1	0	1	0	0	0	0	4.20595317	3.484091239	3.773273499	3.941875018	4.002353384	7.305744256	6.813143975	6.091586415	4.3083153	2.82329914	2.777839447	3.147074573	4.98510479	5.442734039	5.813081695	4.076682912	4.420172549	5.65720639	8.279466025	4.77578338833333	3.46135776366667	3.275556473	4.1810237835	3.5747139785	5.65720639	6.145424523	7.546305	5.767160227	1.29714307936309	1	1.02630027147371	1.08487544905451	1.10013139741057	1.31132995804486	1.70884930668148	1.78513710860223	1.63331168498702
4833439L19Rik	t50	1	1	0	2	1	1	1	2.26251274	0.975545547	1.29269555	1.589465733	2.098007822	5.327105186	5.154918457	4.440252748	1.935286017	0.99645852	0.95488231	1.388415253	2.616296131	3.878730005	3.255325749	1.377637674	1.571025183	3.119394178	5.847543661	2.48437483533333	1.116547247	1.12378893	1.580245458	1.7432115375	3.119394178	3.9717006585	5.501231059	4.1594913765	1.63714129232601	1	1.06985647728464	1.19604790580859	1.38225219605084	1.73255758143745	2.50703419702716	2.99776579341274	2.59874491396169
4921524J17Rik	t40	0	0	0	2	3	2	1	1.653374694	1.114909196	1.607135009	1.716622992	2.614440517	5.821764954	3.388547797	2.862311689	1.566660109	0.930027952	1.106795405	1.990061862	4.207287021	3.002887746	2.615886763	1.630673165	2.130203638	5.128495512	4.973144609	1.94530718866667	1.22520343766667	1.356965207	1.923413315	2.3022511895	5.128495512	5.0145259875	4.180846203	2.9325997175	1.31965702121949	1	1.16216445030909	1.2371987009969	1.62913055744118	2.32963014696658	2.96179818366123	2.17281453201849	1.95011778446211
4921531C22Rik	G1_high	0	0	0	0	1	2	1	0.72516434	1.080068284	0.943318375	1.494097789	1.258804693	1.522030053	0.973306282	0.954103896	0.460782385	0.49822926	0.781267345	1.804939829	1.555635537	1.032242663	0.726635212	0.927796801	0.692316182	1.533261545	0.7377742	0.637527312333333	0.835364781666667	0.86229286	1.0932069855	1.531872261	1.533261545	1.538832795	0.855540241	0.9931732795	0.900012231697395	1	1.06158603967789	1.03844799390579	1.47904905755609	1.31407083136871	1.45912265999575	0.925051985207039	1.14793594216798
4921536K21Rik	t40	0	0	0	2	0	0	1	0.145032868	0.174204562	0.209626305	0.254314517	0.387324521	0.646862773	0.360483808	0.330266733	0.207352073	0.066430568	0.108509353	0.416524576	0.636396356	0.344080888	0.087196225	0.084345164	0.133137727	0.713759685	0.355224615	0.146527055333333	0.108326764666667	0.159067829	0.193726122	0.4019245485	0.713759685	0.6416295645	0.3578542115	0.3371738105	1.03664288687174	1	1.03481209033215	1.05661106639367	1.25489367772489	1.58045587502616	1.46849801792951	1.2042260868527	1.19663182331063
4930404N11Rik	G1_high	0	0	0	2	1	0	1	1.479335253	1.60268197	1.886636749	1.525887104	1.710683301	2.701603345	1.802419041	1.908207793	1.151955962	1.893271188	2.23529268	2.152043642	2.510230071	2.158325567	1.569532058	1.433867783	1.597652729	2.458505581	1.994722838	1.40027442433333	1.643273647	2.0609647145	1.5617699165	1.9313634715	2.458505581	2.605916708	1.8985709395	2.03326668	0.917375865765623	1	1.11365678412206	1.01889402550795	1.0654677870993	1.42099156131523	1.31773287318978	1.15359027713735	1.10449973309738
4930405A21Rik	t40	0	0	0	1	1	0	0	0.609138045	0.487772773	0.524065764	0.635786293	1.000588346	1.445928551	0.757015997	0.844014985	0.506860623	0.232506988	0.368931802	0.833049152	1.02530524	0.719441856	0.697569803	0.393610764	0.505923364	1.533261545	0.983698934	0.604522823666667	0.371296841666667	0.446498783	0.5708548285	0.916818749	1.533261545	1.2356168955	0.8703574655	0.7817284205	1.17409405598169	1	1.06754152638203	1.09003886315643	1.41596965017429	1.81776835429207	1.64363030529837	1.30219730452403	1.31726170706747
4930429F24Rik	t40	0	0	0	0	1	0	0	0.377085457	0.243886387	0.244564023	0.317893147	0.613263825	0.875167281	0.396532189	0.403659341	0.276469431	0.232506988	0.217018707	0.578506355	0.848528475	0.406641049	0.610373578	0.253035491	0.239647909	0.793066316	0.464524496	0.421309488666667	0.243142955333333	0.230791365	0.278770528	0.59588509	0.793066316	0.861847878	0.4305283425	0.405150195	1.14264335179918	1	0.993989143941509	1.02440613900227	1.28884121965382	1.43097807594342	1.50365931789999	1.14574908640673	1.13486551124553
4930430F08Rik	t50	0	0	0	0	0	0	0	0.81218406	0.348409124	0.384314893	0.349682461	0.387324521	0.837116529	0.468628951	0.513748252	0.806369174	0.265722272	0.30382619	0.347103813	0.601041003	0.563041452	1.017289297	0.393610764	0.372785637	0.898808492	0.655799289	0.878614177	0.335914053333333	0.3440705415	0.361234049	0.367214167	0.898808492	0.719078766	0.56221412	0.538394852	1.4062047780252	1	1.02836636551532	0.993000518707698	1.04657837626368	1.36250992102699	1.31367770956405	1.1386464553221	1.17875936445331
4930447C04Rik	late	0	0	0	0	0	0	0	1.798407562	0.940704634	0.908380657	0.95367944	0.903757216	1.598131556	1.405886852	1.614637363	1.336268916	0.730736248	0.694459862	0.717347881	0.883883828	1.063522743	2.557755946	0.899681746	0.931964092	1.136728387	1.256948637	1.89747747466667	0.857040876	0.8014202595	0.942821766	0.8105525485	1.136728387	1.241007692	1.3314177445	1.339080053	1.55488040149307	1	0.981192058336996	1.01183958545091	0.986613102867828	1.12478229129649	1.21362188520016	1.21388214721821	1.26977109012907
4930451G09Rik	t50	0	0	0	0	1	0	0	0.493111751	0.209045474	0.244564023	0.222525203	0.355047478	0.761015027	0.43258057	0.513748252	0.483821504	0.199291704	0.217018707	0.370244067	0.56568565	0.500481291	0.75570062	0.253035491	0.266275455	0.581581965	0.519174437	0.577544625	0.220457556333333	0.230791365	0.244400329	0.3626457725	0.581581965	0.6633503385	0.4758775035	0.5071147715	1.29111899945189	1	1.02207928727136	1.01085768952374	1.13165125692849	1.26220045350655	1.38102097049485	1.1986404879167	1.25157942176573
4930452B06Rik	late	0	0	0	1	0	0	1	0.783177487	0.418090949	0.419252611	0.445050405	0.387324521	0.456609016	0.43258057	0.477051948	0.391665027	0.232506988	0.217018707	0.208262288	0.212132119	0.281520726	1.017289297	0.477955928	0.479295819	0.502275334	0.573824378	0.730710603666667	0.376184621666667	0.318135659	0.462173112	0.2977934045	0.502275334	0.3343705675	0.503202474	0.379286337	1.25050044293108	1	0.994126343892974	1.00995883740594	0.979316644526337	1.01645475723549	1.0053153378435	1.03754163131753	1.0406726203679
4930453N24Rik	G1_high	0	0	0	0	1	1	1	1.363308959	1.707204707	1.921574467	2.034516138	2.420778256	3.196263112	2.739676942	2.495348652	1.198034201	1.062889088	1.085093534	1.550397032	2.15667654	1.81424468	1.656728283	2.614700074	2.742637184	3.991767126	3.169696564	1.40602381433333	1.79493128966667	1.5033340005	2.388576661	1.985587644	3.991767126	2.676469826	2.954686753	2.154796666	0.891153872061672	1	1.04497433551644	1.07814869829859	1.24995302884817	1.3809630187315	1.54012827816037	1.26745909300202	1.32767661245273
4930455B14Rik	t50	0	0	0	1	0	0	1	0.72516434	0.383250036	0.244564023	0.317893147	0.484155651	0.532710519	0.144193523	0.220177822	0.253430312	0.066430568	0.086807483	0.185122034	0.176776766	0.093840242	0.610373578	0.3092656	0.372785637	0.845937404	0.355224615	0.529656076666667	0.252982068	0.165685753	0.345339392	0.3346388425	0.845937404	0.3547436425	0.249709069	0.157009032	1.21750509077175	1	0.959423300383862	1.00063349369345	1.09212304748568	1.40990292878695	1.10576134618369	0.931140276510399	0.953905815703676
4930461G14Rik	t50	1	1	0	1	1	1	1	9.601175857	6.550091529	6.742979493	7.057227855	6.907287291	9.170231071	6.560805309	5.981497503	3.68625908	3.852972944	4.383777878	4.373508047	5.161881555	3.565929198	10.89952818	8.153365823	8.227911552	10.12481331	8.279466025	8.062321039	6.18547676533333	5.5633786855	7.6425697035	5.640397669	10.12481331	7.166056313	7.420135667	4.7737133505	1.22325865601753	1	1.06746251769883	1.03765681920868	1.07728560003796	1.21537951450015	1.308373439467	1.00759770085718	0.932771212439889
4930467K11Rik	t40	0	0	0	2	3	3	5	0.087019721	0.034840912	0.174688588	0.254314517	0.548709738	0.456609016	0.216290285	0.110088911	0.092156477	0.099645852	0.130211224	0.578506355	0.813173122	0.375360968	0.029065408	0.056230109	0.133137727	0.47583979	0.218599763	0.0694138686666667	0.063572291	0.152449906	0.193726122	0.5636080465	0.47583979	0.634891069	0.217445024	0.2427249395	1.00596426619956	1	1.08146747513007	1.14244885430923	1.46601793799139	1.39727108460984	1.52821906054092	1.16453299969205	1.16172269321486
4930483J18Rik	G1_high	2	2	0	2	0	1	0	0	0.034840912	0.104813153	0.095367944	0.193662261	0.418558265	0.396532189	0.330266733	0.046078238	0.066430568	0.065105612	0.509085593	0.601041003	0.187680484	0.029065408	0	0.106510182	0.845937404	0.437199526	0.025047882	0.03375716	0.0849593825	0.100939063	0.351373927	0.845937404	0.509799634	0.4168658575	0.2589736085	0.992104327488973	1	1.0331870009503	1.0824996982136	1.28427756498963	1.845937404	1.43605332112811	1.39335671008522	1.19958820930112
4930503L19Rik	t50	2	1	1	1	0	0	0	2.726617917	1.393636495	1.607135009	1.811990936	2.098007822	5.7076127	5.407257123	5.210875126	2.534303117	1.129319656	1.193602887	1.527256778	3.040560368	4.191530812	3.662241468	1.461982837	1.704162911	2.987216458	5.383019165	2.97438750066667	1.328312996	1.400368948	1.7580769235	1.8126323	2.987216458	4.374086534	5.395138144	4.701202969	1.70346887407349	1	1.05969188629856	1.13657283184791	1.24057646321862	1.61951431914064	2.34992576787636	2.63471067952081	2.51643083367876
4930512J16Rik	t50	1	1	0	3	1	1	2	0.435098604	0.557454598	0.419252611	0.508629035	0.484155651	0.494659767	0.396532189	0.477051948	0.29950855	0.16607642	0.173614965	0.231402542	0.212132119	0.187680484	0.784766029	0.421725818	0.479295819	0.581581965	0.437199526	0.506457727666667	0.381752278666667	0.296433788	0.493962427	0.3577790965	0.581581965	0.353395943	0.4168658575	0.332366216	1.09707284947633	1	0.958864538036662	1.00457172523411	1.00447943287517	1.1124380981031	0.999588705897404	0.953779884463073	0.983451374187492
4930513N10Rik	t50	1	0	1	1	3	1	0	1.276289238	0.73165916	0.663816634	0.699364923	0.936034259	1.255674794	0.793064378	0.733926074	1.013721247	0.763951532	0.716161732	0.995030931	1.272792712	0.875842259	1.831120734	0.6185312	0.665688637	1.453954913	1.229623667	1.37371040633333	0.704713964	0.689989183	0.68252678	0.965532595	1.453954913	1.264233753	1.0113440225	0.8048841665	1.40176715451964	1	0.96686488640383	1.0052433211189	1.12451184829641	1.51616163655047	1.29553781871168	1.20651011527425	1.03237047981583
4930519F16Rik	late	0	0	0	1	2	2	2	3.857874287	2.543386604	2.585391101	2.79745969	2.54988643	2.701603345	1.982660945	1.834815185	2.741655191	1.793625336	1.866360879	1.9206411	1.838478362	1.313763389	7.150090485	3.458151711	3.64797373	3.489491792	2.951096801	4.58320665433333	2.59838788366667	2.22587599	3.22271671	2.235263765	3.489491792	2.2700408535	2.466878873	1.574289287	1.51281871697126	1	1.01894529597489	1.05714104890688	1.02365031927997	1.00702983725804	1.03035338451776	0.86400886697181	0.814129778381467
4930524B15Rik	late	0	0	0	0	0	0	0	0.870197208	0.209045474	0.209626305	0.158946573	0.161385217	0.228304508	0.288387047	0.29357043	0.391665027	0.099645852	0.065105612	0.138841525	0.141421412	0.156400403	1.220747156	0.140575273	0.159765273	0.158613263	0.109299882	0.827536463666667	0.149755533	0.1373659585	0.159355923	0.150113371	0.158613263	0.18486296	0.1988434645	0.2249854165	1.58647884711084	1	0.984535036885228	0.98769405235296	0.99811208333633	1.0158148176863	1.02695956787511	1.01910129975895	1.06076107415699
4930525G20Rik	G1_high	1	0	1	1	0	2	0	0.696157766	0.661977335	0.768629787	0.762943552	0.806926085	0.799065778	0.612822474	0.623837163	0.529899743	0.66430568	0.868074827	0.763628389	0.671751709	0.594321533	0.58130817	0.702876364	0.665688637	0.925244036	0.819749111	0.602455226333333	0.676386459666667	0.818352307	0.7143160945	0.785277237	0.925244036	0.7354087435	0.7162857925	0.609079348	0.956139416002059	1	1.0933034770436	1.01945623720312	1.07344640101331	1.1305835683089	1.04347955054659	1.01952820895476	0.967500636233879
4930526L06Rik	late	0	0	0	2	2	1	2	0.841190634	0.313568211	0.349377176	0.381471776	0.355047478	0.494659767	0.576774093	0.623837163	0.391665027	0.232506988	0.260422448	0.254542796	0.282842825	0.406641049	0.988223888	0.421725818	0.399413182	0.422968702	0.68312426	0.740359849666667	0.322600339	0.304899812	0.390442479	0.304795137	0.422968702	0.388751296	0.6299491765	0.515239106	1.30975424560794	1	1.02495508303468	1.01799996356889	1.02472820061097	1.00087420794099	1.08935126015148	1.19211734390328	1.18874379664385
4930539J05Rik	G1_high	0	0	0	0	1	0	1	1.711387842	1.776886532	2.201076207	2.765670376	6.035807119	6.887185991	4.109515414	3.999897104	1.405386274	1.99291704	2.430609516	5.530520757	7.106425977	5.00481291	1.598597466	1.518212946	2.076948547	6.714628145	5.082444491	1.57179052733333	1.76267217266667	2.3158428615	2.4213094615	5.783163938	6.714628145	6.996805984	4.5959799525	4.502355007	0.937342364212371	1	1.14950003208707	1.28897712565663	2.35784770194325	3.06353287447518	2.77441753688596	2.12769861399153	1.90344095322132
4930549G23Rik	t50	3	1	2	0	0	0	0	0.870197208	0.592295511	0.559003481	0.699364923	0.903757216	1.103471789	0.648870855	0.550444556	0.437743266	0.398583408	0.412335543	0.647927118	0.883883828	0.531761372	1.046354705	0.562301091	0.559178455	1.29534165	0.71044923	0.784765059666667	0.51772667	0.485669512	0.629271689	0.775842167	1.29534165	0.9936778085	0.6796600425	0.541102964	1.1707874616468	1	0.994462352447199	1.03262171631798	1.18694425583956	1.46920568846994	1.33401265004465	1.06517878083865	1.03447002981071
4930558C23Rik	late	1	0	1	0	0	0	0	0.638144619	0.243886387	0.244564023	0.286103832	0.355047478	0.342456762	0.252338666	0.29357043	0.230391192	0.132861136	0.173614965	0.208262288	0.212132119	0.187680484	0.697569803	0.224920437	0.292903	0.47583979	0.382549585	0.522035204666667	0.200555986666667	0.209089494	0.289503416	0.281654883	0.47583979	0.2772944405	0.3174441255	0.240625457	1.26296995551966	1	1.01825951129452	1.0447197635238	1.07796205560807	1.20484542948319	1.07460900622645	1.06774013530774	1.04416638183869
4930558J18Rik	t40	0	0	0	1	0	0	0	0.580131472	0.348409124	0.279501741	0.445050405	0.645540868	1.027370286	0.504677331	0.623837163	0.368625908	0.232506988	0.238720577	0.509085593	0.848528475	0.500481291	0.523177353	0.365495709	0.346158091	0.978115124	0.628474319	0.490644911	0.315470607	0.259111159	0.395604248	0.5773132305	0.978115124	0.9379493805	0.566575825	0.562159227	1.13258837837534	1	0.976969348097849	1.0287544911914	1.22238026918696	1.44864250466861	1.5016696622385	1.1542395893901	1.21084180681995
4930563E22Rik	t40	3	2	1	2	0	0	0	0.580131472	0.383250036	0.279501741	0.47683972	1.000588346	2.244994329	1.369838471	1.651333667	0.5990171	0.365368124	0.32552806	0.971890677	1.237437359	1.720404438	0.552242761	0.449840873	0.399413182	1.401083826	1.967397867	0.577130444333333	0.399486344333333	0.3025149005	0.438126451	0.9862395115	1.401083826	1.741215844	1.668618169	1.6858690525	1.12802916786107	1	0.947908862679883	1.01643886619955	1.44525729882204	1.6561016251609	1.99231330076488	1.87997265272084	1.95458755645494
4930578M01Rik	t40	1	1	0	7	6	1	7	0.609138045	0.243886387	0.314439458	0.413261091	0.613263825	1.293725545	0.648870855	0.660533467	0.276469431	0.132861136	0.151913095	0.60164661	0.848528475	0.43792113	0.58130817	0.3092656	0.426040728	1.401083826	0.874399052	0.488971882	0.228671041	0.2331762765	0.4196509095	0.6074552175	1.401083826	1.07112701	0.7616349535	0.5492272985	1.20939535402239	1	1.03676871323049	1.11267852778855	1.35538048677777	1.83391652999972	1.73786681220587	1.37861075740328	1.30211933738205
4930579G24Rik	G1_high	0	0	0	2	0	0	0	0.203046015	0.313568211	0.524065764	0.762943552	2.098007822	1.445928551	0.684919236	0.954103896	0.230391192	0.132861136	0.217018707	1.666098303	1.838478362	0.938402421	0.319719493	0.534186037	0.479295819	3.172265265	1.502873371	0.251052233333333	0.326871794666667	0.3705422355	0.6211196855	1.8820530625	3.172265265	1.6422034565	1.0938963035	0.9462531585	0.954053715703343	1	1.11726814872614	1.15316235579646	2.35594381670682	2.7195302032331	2.18381640215239	1.45705275414912	1.5993491515965
4930583K01Rik	t40	1	0	1	3	1	0	0	0.058013147	0.034840912	0.13975087	0.349682461	0.936034259	0.722964275	0.648870855	0.550444556	0.092156477	0.033215284	0	0.717347881	1.272792712	0.281520726	0	0	0.026627545	0.845937404	0.573824378	0.0500565413333333	0.0226853986666667	0.069875435	0.188155003	0.82669107	0.845937404	0.9978784935	0.6113476165	0.415982641	1.02647948531392	1	1.03461518253673	1.16543452137507	1.76649575699482	1.845937404	1.93234190890819	1.58359061361567	1.36928370003849
4930591A17Rik	t90	1	0	1	0	0	0	0	2.610591623	0.940704634	0.698754352	1.366940531	1.646129214	2.777704847	4.614192745	4.807215785	0.92156477	0.365368124	0.282124319	0.254542796	0.636396356	1.407603631	2.528690537	0.98402691	1.144984456	1.929794703	2.84179692	2.02028231	0.763366556	0.4904393355	1.2559624935	0.950336005	1.929794703	1.7070506015	3.7279948325	3.107409708	1.68212130232376	1	0.907180305957574	1.15037807394864	1.14116003362796	1.47669101070812	1.57253273473726	2.41461318609122	2.37782998990935
4930596I21Rik	t40	0	0	0	0	0	0	0	0	0.209045474	0	0	0.064554087	0.837116529	0.468628951	0.183481519	0	0	0	0.485945339	0.954594534	0.031280081	0.610373578	0	0.266275455	0.740195229	1.530198341	0.203457859333333	0.0696818246666667	0	0.1331377275	0.275249713	0.740195229	0.8958555315	0.999413646	0.1073808	1.14582410926756	1	0.913549374901345	1.04668710240134	1.18321834672752	1.740195229	1.73703565918888	1.87244975514807	1.00506808288974
4931406C07Rik	t40	1	0	1	0	1	1	1	0.377085457	0.313568211	0.244564023	0.317893147	0.484155651	0.684913524	0.324435427	0.330266733	0.29950855	0.199291704	0.217018707	0.323963559	0.494974944	0.281520726	0.494111944	0.365495709	0.399413182	0.740195229	0.464524496	0.390235317	0.292785208	0.230791365	0.3586531645	0.404059605	0.740195229	0.589944234	0.3944799615	0.3058937295	1.07536941366732	1	0.981124681007804	1.0140657273892	1.11691012987651	1.27440549064369	1.26462395216884	1.04039763767854	1.04063849611682
4931406P16Rik	t50	1	1	0	1	0	0	0	1.247282664	0.905863722	1.083069245	1.144415328	1.194250606	2.777704847	2.090806088	2.018296704	1.474503632	1.062889088	1.063391663	1.203293219	1.909189068	1.970645083	1.772989917	1.152717237	1.171612001	1.77118144	2.349947453	1.49825873766667	1.04049001566667	1.073230454	1.1580136645	1.1987719125	1.77118144	2.3434469575	2.2203767705	1.9944708935	1.22226971103509	1	1.04661137109825	1.06697217957375	1.10968873768993	1.28729467687168	1.69619916639172	1.58894174128005	1.51186539174262
4931428F04Rik	t50	4	2	2	1	2	0	1	1.044236649	0.975545547	1.01319381	1.112626013	1.000588346	1.522030053	1.33379009	1.100889111	1.174995082	0.8303821	0.672757991	1.04131144	1.484924831	1.251203227	1.017289297	1.180832292	0.878709001	1.612568177	1.44822343	1.07884034266667	0.995586646333333	0.8429759005	0.995667507	1.020949893	1.612568177	1.503477442	1.39100676	1.176046169	1.04935113400324	1	0.966470867686658	0.965426444619524	1.06395713484178	1.19796840251483	1.31711178115683	1.1519746130069	1.14667823266603
4932438A13Rik	t90	0	0	0	0	0	0	0	0.754170913	0.452931861	0.454190329	0.508629035	0.516432695	1.027370286	1.369838471	1.210978022	0.852447412	0.49822926	0.477441155	0.485945339	0.671751709	1.37632355	1.046354705	0.506070982	0.505923364	0.581581965	1.338923549	0.884324343333333	0.485744034333333	0.465815742	0.5072761995	0.501189017	0.581581965	0.8495609975	1.35438101	1.293650786	1.26749786900571	1	0.993495520734665	1.01911815892339	1.01775317409022	1.05013773182173	1.25559168453704	1.59203513069154	1.5539117935303
4933404O12Rik	t90	1	1	0	3	1	0	0	1.421322106	0.801340985	0.768629787	0.826522181	0.774649042	1.103471789	1.514031994	1.431155844	1.267151559	0.531444544	0.520844896	0.555366101	0.813173122	1.219923147	2.005513185	1.012141964	0.958591637	1.216035018	1.666823193	1.56466228333333	0.781642497666667	0.6447373415	0.892556909	0.6650075715	1.216035018	0.9583224555	1.5904275935	1.3255394955	1.43942222439294	1	0.987459650520873	0.993682773067233	1.00040121934732	1.10133134622106	1.1758440651997	1.36050501244775	1.3995991152921
4933407K13Rik	late	1	0	1	0	1	0	0	1.392315532	0.627136423	0.698754352	0.762943552	0.710094955	1.407877799	1.405886852	1.431155844	1.704894824	1.029673804	1.041689793	0.948750423	1.166726653	1.689124357	1.627662875	0.815336582	0.82545391	1.110292843	1.694148164	1.57495774366667	0.824048936333333	0.8702220725	0.794198731	0.829422689	1.110292843	1.287302226	1.550017508	1.5601401005	1.41680518367659	1	1.0249674311495	1.04451856896081	1.00555711645695	1.16248020555783	1.27367498177103	1.48135286979947	1.40951811698695
4933408B17Rik	G1_high	2	1	1	1	1	1	1	0.116026294	0.418090949	0.524065764	0.540418349	0.516432695	1.483979302	0.829112759	0.69722977	0.138234715	0.431798692	0.542546767	0.60164661	1.166726653	0.656881694	0.290654085	0.506070982	0.665688637	1.136728387	1.502873371	0.181638364666667	0.451986874333333	0.5333062655	0.603053493	0.5590396525	1.136728387	1.3253529775	1.165993065	0.677055732	0.812976025565771	1	1.07603976709217	1.09612242532364	1.09398676986591	1.41874348057786	1.63246305455974	1.47584891197374	1.17702211747725
4933421O10Rik	t40	1	1	0	0	0	0	0	0.145032868	0.278727299	0.209626305	0.349682461	0.290493391	0.418558265	0.648870855	0.770622378	0.737251816	0.465013976	0.32552806	0.671067372	1.202082006	0.750721936	0.290654085	0.224920437	0.186392818	0.422968702	0.491849467	0.390979589666667	0.322887237333333	0.2675771825	0.2680376395	0.4807803815	0.422968702	0.8103201355	0.570360161	0.760672157	1.04497899328185	1	0.925374898330727	1.01201786618701	1.07492542439011	1.16168255424413	1.30623248992268	1.25368893371353	1.28984807511956
4933422A05Rik	G1_high	1	1	0	0	0	0	0	0.203046015	0.243886387	0.524065764	0.381471776	0.451878608	1.065421037	0.288387047	0.29357043	0.253430312	0.465013976	0.65105612	0.624786864	1.02530524	0.500481291	0.261588676	0.365495709	0.399413182	1.242470562	0.300574674	0.239355001	0.358132024	0.587560942	0.390442479	0.538332736	1.242470562	1.0453631385	0.2944808605	0.3970258605	0.915549351595913	1	1.17611758202187	1.06772411712339	1.138135270878	1.64223918626756	1.52145283682677	0.994115785079217	1.03207606479995
4933432I09Rik	G1_high	4	3	1	0	0	0	0	0.029006574	0	0.104813153	0.095367944	0.09683113	0.304406011	0.144193523	0.110088911	0.069117358	0.265722272	0.32552806	0.323963559	1.060660594	1.094802824	0.058130817	0.028115055	0.133137727	0.211484351	0.355224615	0.0520849163333333	0.0979457756666667	0.2151706065	0.1142528355	0.2103973445	0.211484351	0.6825333025	0.249709069	0.6024458675	0.967623767484801	1	1.07603173871884	1.09875932173311	1.07142270024934	1.17835483986761	1.46622857792826	1.23117893737573	1.38255727973511
4933433G15Rik	t50	1	0	1	1	0	0	0	1.276289238	0.801340985	0.698754352	0.890100811	1.355635824	1.750334561	1.081451425	1.28437063	0.783330054	0.49822926	0.62935425	0.833049152	1.484924831	1.219923147	1.569532058	0.702876364	0.718943728	1.63900372	1.42089846	1.20971711666667	0.667482203	0.664054301	0.8045222695	1.094342488	1.63900372	1.617629696	1.2511749425	1.2521468885	1.32096396834915	1	1.01528491512238	1.02935486577232	1.26559470431378	1.54973301397	1.59270033117684	1.28857678790851	1.37492396619812
4933433G19Rik	late	1	0	1	0	0	0	0	0.609138045	0.383250036	0.384314893	0.413261091	0.355047478	0.418558265	0.396532189	0.440355644	0.414704146	0.265722272	0.238720577	0.300823305	0.247487472	0.344080888	1.162616339	0.534186037	0.53255091	0.502275334	0.546499408	0.72881951	0.394386115	0.311517735	0.4729060005	0.3279353915	0.502275334	0.3330228685	0.4715157985	0.392218266	1.23020848423291	1	0.989718394748674	1.01031512525323	1.00367169955473	0.979200238934257	1.00555946101157	1.00881406528998	1.05159593538593
4933434E20Rik	t40	1	1	0	0	0	0	0	0.174039442	0.243886387	0.244564023	0.254314517	0.839203129	1.217624043	0.648870855	0.623837163	0.207352073	0.232506988	0.347229931	0.416524576	0.777817769	0.844562178	0.261588676	0.028115055	0.053255091	0.845937404	0.519174437	0.214326730333333	0.168169476666667	0.295896977	0.153784804	0.6278638525	0.845937404	0.997720906	0.584022646	0.7341996705	1.05017575313567	1	1.04681287040625	1.01641802899585	1.31394881481343	1.79545800348192	1.61262956079252	1.4016053584885	1.40102412653487
4933439C10Rik	t40	2	1	1	2	2	1	2	0.348078883	0.209045474	0.244564023	0.381471776	0.677817912	1.217624043	0.612822474	0.440355644	0.414704146	0.398583408	0.412335543	0.717347881	1.096015947	0.594321533	0.435981127	0.421725818	0.213020364	1.163163931	0.491849467	0.399588052	0.343118233333333	0.328449783	0.29724607	0.6975828965	1.163163931	1.156819995	0.5523359705	0.5173385885	1.04551586617577	1	1.01960512524054	0.997908159603364	1.30782031369975	1.52150569653649	1.66643237671163	1.1916431789921	1.16563545603667
5031434O11Rik	t40	1	0	1	1	0	0	0	0.087019721	0.104522737	0.13975087	0.190735888	0.484155651	0.494659767	0.288387047	0.29357043	0.184312954	0.132861136	0.238720577	0.624786864	1.060660594	0.531761372	0.087196225	0.028115055	0.159765273	0.370097614	0.327899645	0.119509633333333	0.0884996426666667	0.1892357235	0.1752505805	0.5544712575	0.370097614	0.7776601805	0.308143346	0.412665901	1.02901214390739	1	1.06266938057302	1.10305237338566	1.38897034177947	1.33263063052802	1.586102776051	1.2290257776059	1.2616376572909
5031439G07Rik	t40	1	1	0	0	0	0	0	0.464105177	0.348409124	0.419252611	0.508629035	0.710094955	1.902537567	1.730322279	1.9816004	0.5990171	0.33215284	0.347229931	0.555366101	1.166726653	1.939365002	0.726635212	0.477955928	0.53255091	1.321777194	2.049372779	0.596585829666667	0.386172630666667	0.383241271	0.5205899725	0.632730528	1.321777194	1.53463211	1.889847529	1.960482701	1.15146212637665	1	1.03192820430685	1.07788047876333	1.21789490919374	1.57093804355985	1.88952474878925	2.04404184573178	2.20883796231022
5033404E19Rik	t40	1	0	1	0	1	1	1	0.40609203	0.452931861	0.419252611	0.572207664	0.613263825	0.989319535	0.937257901	1.174281718	0.161273835	0.132861136	0.151913095	0.300823305	0.318198178	0.688161775	0.552242761	0.449840873	0.452668273	0.872372948	0.929048993	0.373202875333333	0.34521129	0.285582853	0.5124379685	0.457043565	0.872372948	0.6537588565	0.933153447	0.9312217465	1.02115735798231	1	0.9968186798898	1.04202166466048	1.12930716467456	1.29143341374126	1.26638845862718	1.33193428871647	1.49332708713497
5330411J11Rik	late	0	0	0	2	3	3	4	1.566354974	0.243886387	0.593941199	0.413261091	0.613263825	0.913218032	0.684919236	0.550444556	0.230391192	0.066430568	0.108509353	0.16198178	0.353553531	0.187680484	1.278877973	0.477955928	0.292903	0.925244036	0.7377742	1.02520804633333	0.262757627666667	0.351225276	0.3530820455	0.3876228025	0.925244036	0.6333857815	0.711346718	0.36906252	1.58627795039654	1	1.16043891987781	1.0054785216385	1.19327670738864	1.30263967925301	1.40366723068831	1.26517803918204	1.18007443333671
5430405H02Rik	t50	2	1	1	0	0	0	0	1.015230076	0.557454598	0.663816634	0.858311496	1.032865389	1.71228381	1.514031994	1.541244756	0.875486531	0.49822926	0.585950508	0.786768643	1.202082006	1.282483308	1.220747156	0.730991419	0.718943728	1.612568177	1.666823193	1.03715458766667	0.595558425666667	0.624883571	0.788627612	0.909817016	1.612568177	1.457182908	1.5904275935	1.411864032	1.27622038852643	1	1.0634210861819	1.0931060920545	1.24891775381129	1.50929007984874	1.60563737043024	1.57741309793887	1.57755967537324
5430416N02Rik	t40	1	1	0	0	0	1	0	12.87891867	11.39297835	13.41608355	16.466865	20.88324709	30.55475332	23.6837862	23.04527873	15.4362099	12.19000923	13.06452615	18.04939829	24.53661506	22.49037801	19.212235	15.21024452	16.64221592	31.7490882	27.89879476	15.8424545233333	12.9310773666667	13.24030485	16.55454046	19.46632269	31.7490882	27.54568419	25.79129048	22.76782837	1.20429756295187	1	1.11477377453544	1.24887683891262	1.60500361078752	2.02027107978504	2.24111869128135	1.88725231207698	1.86057804609317
5530601H04Rik	t40	1	0	1	0	0	0	0	1.653374694	1.985932006	2.096263055	2.3841986	2.323947126	3.919227387	3.424596178	3.412756244	1.935286017	1.893271188	1.996572103	2.221464405	2.863783603	3.034167826	2.732148397	2.27731942	2.502989275	3.330878529	4.235370409	2.10693636933333	2.05217420466667	2.046417579	2.4435939375	2.2727057655	3.330878529	3.391505495	3.8299832935	3.223462035	1.01397588185119	1	1.03632706828797	1.10111952917065	1.11331791135761	1.32146976659358	1.49145287427987	1.53963457253466	1.43608822760848
5730405O15Rik	t40	0	0	0	1	2	1	1	1.856420709	0.592295511	0.698754352	1.144415328	2.323947126	2.701603345	2.271047992	3.082489511	0.714212697	0.398583408	0.455739284	1.157012711	2.050610481	2.033205245	1.976447776	1.012141964	1.144984456	3.198700809	2.787146979	1.51569372733333	0.667673627666667	0.577246818	1.144699892	1.7404799185	3.198700809	2.376106913	2.5290974855	2.557847378	1.49960746589101	1	1.05386284891136	1.20638250190103	1.81490146145367	2.08668219445773	2.2529553824331	1.96822203604578	2.36633578167891
5730455P16Rik	t50	0	0	0	1	0	0	0	0.841190634	0.696818248	0.663816634	0.731154237	0.742371999	1.103471789	0.648870855	0.660533467	0.944603889	0.49822926	0.520844896	0.717347881	1.202082006	0.719441856	1.220747156	0.67476131	0.745571273	1.004550667	0.901724023	1.00218055966667	0.623269606	0.592330765	0.738362755	0.72985994	1.004550667	1.1527768975	0.775297439	0.6899876615	1.23634237662807	1	0.997822897329597	1.03125807179283	1.0865491502617	1.1969172293573	1.35472312929817	1.05363110164446	1.06313267577337
5730480H06Rik	t40	0	0	0	0	0	0	0	0.783177487	0.836181897	0.838505222	0.858311496	0.839203129	1.217624043	1.117499805	1.247674326	0.875486531	0.763951532	0.802969215	0.856189406	0.989949887	1.251203227	0.930093071	0.955911855	0.958591637	0.978115124	1.174973726	0.862919029666667	0.852015094666667	0.8207372185	0.9084515665	0.8476962675	0.978115124	1.103786965	1.1462367655	1.2494387765	1.00705438938588	1	1.01169238893805	1.00671102895915	1.02696793457327	1.0113518760793	1.16792854035837	1.13260397573275	1.25016479286768
5830417I10Rik	t50	0	0	0	1	0	0	0	3.915887434	4.006704925	4.017837522	4.450504053	4.325123818	7.800404023	7.93064378	7.155779222	4.699980327	4.085479932	4.253566654	4.350367792	5.692211852	8.383061624	6.016539554	4.835789385	4.846213277	5.868690741	9.891639278	4.877469105	4.30932474733333	4.135702088	4.648358665	4.337745805	5.868690741	6.7463079375	8.911141529	7.769420423	1.10167475006799	1	1.01763791034418	1.04521358012996	1.05784279288037	1.17699428266807	1.53683435807717	1.82504457473185	1.7370202337934
5830418P13Rik	G1_high	1	0	1	1	1	0	1	0.899203781	1.672363795	1.851699032	2.002726824	2.033453735	3.386516868	3.676934844	4.623734267	1.313229797	1.096104372	1.171901017	1.249573728	1.449569478	2.7526471	1.598597466	1.939938765	2.23671382	2.881474283	4.044095616	1.27034368133333	1.56946897733333	1.5118000245	2.119720322	1.6415137315	2.881474283	2.418043173	3.86051523	3.6881906835	0.899387804523656	1	1.0516340325052	1.11228401285152	1.10416826030749	1.32025684657415	1.40503327834905	1.732913051942	1.94735018468178
6030458C11Rik	late	1	0	1	0	1	0	0	3.219729668	1.846568357	1.816761314	2.002726824	1.807514431	2.625501842	2.739676942	2.899007992	2.511263998	1.096104372	1.128497275	1.064451694	1.732412303	2.72136702	4.214484229	2.249204365	1.94381082	2.484941125	2.923771831	3.31515929833333	1.730625698	1.4726292945	1.973268822	1.4359830625	2.484941125	2.1789570725	2.8317243865	2.810187506	1.58745978525475	1	1.00249131996807	0.980434122214789	0.985589815940375	1.07255214923977	1.28860319589665	1.26067962981052	1.57254760019985
6230400D17Rik	t50	1	0	1	1	1	0	0	2.233506166	1.323954671	1.502321856	1.653044363	2.065730779	3.006009355	2.6315318	2.67883017	2.419107521	1.361826644	1.454025336	1.9206411	2.227387246	2.408566213	3.05186789	1.433867783	1.65090782	3.198700809	3.005746742	2.56816052566667	1.373216366	1.478173596	1.6519760915	1.9931859395	3.198700809	2.6166983005	2.818639271	2.5436981915	1.50127344554068	1	1.05789430213524	1.11539128526567	1.27789482530229	1.72511458441866	1.54513455512572	1.60424377030089	1.51309747821047
6330418K02Rik	t50	1	0	1	0	1	0	0	1.218276091	0.487772773	0.314439458	0.635786293	0.903757216	1.750334561	1.153548186	2.201778222	0.944603889	0.8303821	0.846372957	0.948750423	1.626346243	1.37632355	1.33700879	0.562301091	0.399413182	1.242470562	1.557523312	1.16662959	0.626818654666667	0.5804062075	0.5175997375	0.9262538195	1.242470562	1.688340402	1.355535749	1.789050886	1.34976131014555	1	0.946115557565946	0.997612554707531	1.1721353877786	1.43536388402868	1.64174385052132	1.54226068222293	1.72516384663271
6330549D23Rik	t50	1	1	0	1	0	1	1	1.508341826	0.836181897	0.943318375	1.112626013	1.258804693	2.168892826	1.694273899	1.504548452	1.105877724	0.797166816	0.802969215	1.110732202	1.59099089	1.407603631	1.685793692	0.98402691	1.038474274	1.956230247	2.267972542	1.43333774733333	0.872458541	0.873143795	1.0755501435	1.1847684475	1.956230247	1.879941858	1.9811232205	1.4560760415	1.29718288172359	1	1.03078802887469	1.08899831525158	1.20232076180202	1.49001519692089	1.5837570624364	1.55723265557357	1.35183210232055
6430503K07Rik	G1_high	2	1	1	1	2	1	1	0	0.104522737	0.104813153	0.286103832	0.451878608	0.761015027	0.43258057	0.844014985	0.276469431	0	0.043403741	0.485945339	0.989949887	0.688161775	0	0.196805382	0.239647909	1.29534165	0.792424141	0.092156477	0.100442706333333	0.074108447	0.2628758705	0.4689119735	1.29534165	0.875482457	0.6125023555	0.76608838	1.00579852869166	1	1.02183333723684	1.10009759662368	1.4002151867267	1.91789048121109	1.792158635609	1.39734353222112	1.67883734982894
6720489N17Rik	late	1	1	0	0	0	0	0	0.957216928	0.592295511	0.628878916	0.603996979	0.516432695	0.684913524	0.648870855	0.733926074	0.92156477	0.49822926	0.499143026	0.485945339	0.56568565	0.688161775	1.453270424	0.702876364	0.772198819	0.740195229	0.847074082	1.11068404066667	0.597800378333333	0.564010971	0.688097899	0.501189017	0.740195229	0.625299587	0.7479724685	0.7110439245	1.3174664545567	1	1.01179257917086	1.02402892005882	0.97207868082072	1.02191519348612	1.05159521207599	1.0601047966106	1.10785937010931
6820431F20Rik	late	0	0	0	0	0	0	0	18.8832794	9.302523607	9.328370594	9.377847826	10.29637685	16.78038134	13.22975576	15.59592907	19.05335162	10.29673804	10.15647548	10.78335846	13.36432348	15.48363994	24.76372802	10.62749062	10.62439065	14.51311359	14.42758436	20.90011968	10.075584089	9.742423037	10.001119238	10.539867655	14.51311359	15.07235241	13.82867006	15.539784505	1.97361596155364	1	0.995046300714777	1.00352231633745	1.06977157972516	1.33417554113667	1.49868694740527	1.35400552159795	1.53500549084936
8030462N17Rik	t50	1	1	0	5	5	3	4	3.625821698	2.856954816	2.969705994	3.27429941	3.324535472	5.365155938	5.371208742	5.541141859	3.663219961	3.089021412	3.081665637	3.216495336	3.712312077	5.03609299	5.638689244	3.654957093	3.88762164	4.441171372	6.940542477	4.30924363433333	3.200311107	3.0256858155	3.580960525	3.270515404	4.441171372	4.5387340075	6.1558756095	5.2886174245	1.25530826148868	1	1.01371715182038	1.07909391446625	1.07620260111188	1.16889828698578	1.40136817246731	1.67885022670492	1.58605241153019
8430429K09Rik	G1_high	2	1	1	2	0	0	0	0.261059162	0.348409124	0.349377176	0.445050405	0.580986782	1.027370286	0.612822474	0.623837163	0.368625908	0.398583408	0.412335543	0.624786864	0.777817769	0.656881694	0.319719493	0.281150546	0.426040728	0.898808492	0.792424141	0.316468187666667	0.342714359333333	0.3808563595	0.4355455665	0.602886823	0.898808492	0.9025940275	0.7026233075	0.6403594285	0.981301675840942	1	1.00527541229093	1.09238219567387	1.1671102783775	1.48211191723599	1.38734181022731	1.29758330238147	1.19447356347705
9030025P20Rik	t50	0	0	0	0	0	0	0	10.2103139	5.330659595	5.799661118	6.294284303	8.747078766	11.98598667	8.867901682	8.219972029	7.741144068	3.81975766	3.928038593	6.178447875	8.73277222	10.07218598	14.76522751	6.719498041	6.630258824	12.87410987	12.40553655	10.905561826	5.28997176533333	4.8638498555	6.4622715635	7.4627633205	12.87410987	10.359379445	10.636719116	9.1460790045	1.87555479844313	1	1.04827510075314	1.07032764733687	1.51452092811204	1.79728135123702	2.03531690731229	1.64766458658545	1.8768247131429
9030404E10Rik	t90	0	0	0	1	1	0	0	0.696157766	0.348409124	0.419252611	0.445050405	0.419601564	0.608812021	1.117499805	1.247674326	0.253430312	0.199291704	0.217018707	0.185122034	0.247487472	0.500481291	0.95915848	0.449840873	0.426040728	0.502275334	0.929048993	0.636248852666667	0.332513900333333	0.318135659	0.4355455665	0.302361799	0.502275334	0.4281497465	1.023274399	0.8740778085	1.2181099076999	1	1.03365989847941	1.02762744900228	1.02049116321967	1.03616566616135	1.11665273554801	1.45044678500674	1.45902391556641
9030624G23Rik	t60	0	0	0	0	0	0	0	1.015230076	0.627136423	0.628878916	0.731154237	0.710094955	1.445928551	1.117499805	1.064192807	0.737251816	0.49822926	0.477441155	0.485945339	0.742462415	0.969682501	1.220747156	0.702876364	0.665688637	0.925244036	1.366248519	0.991076349333333	0.609414015666667	0.5531600355	0.698421437	0.598020147	0.925244036	1.094195483	1.241874162	1.016937654	1.23405510280108	1	0.993597889653093	1.02104436628158	1.02139270727683	1.1305835683089	1.33311251892391	1.34546282836681	1.29163913258921
9130019O22Rik	t40	1	1	0	0	0	1	0	0.464105177	0.174204562	0.13975087	0.127157259	0.322770434	0.799065778	0.757015997	0.403659341	0.253430312	0.132861136	0.282124319	0.462805084	0.459619591	0.625601614	0.290654085	0.140575273	0.106510182	0.264355439	0.273249704	0.336063191333333	0.149213657	0.2109375945	0.1168337205	0.392787759	0.264355439	0.6293426845	0.5151328505	0.5146304775	1.16163388549172	1	1.05120777495044	0.965033015219695	1.20888652663081	1.10852432884541	1.41029674623796	1.30633406147255	1.31518259096878
9130221H12Rik	late	3	0	3	1	0	0	0	6.004360732	3.06600029	3.947962086	4.418714738	4.712448339	5.327105186	3.53274132	3.376059941	4.193119703	3.686896524	3.754423628	3.586739403	3.252692487	3.002887746	5.551493019	3.373806548	3.940876731	4.388300284	4.34467029	5.249657818	3.37556778733333	3.851192857	4.1797957345	4.149593871	4.388300284	4.2898988365	3.938705805	3.1894738435	1.44285565954759	1	1.1156595161502	1.23117031256479	1.19178051195116	1.23194755526257	1.23172920178494	1.16838172926216	0.965158005432387
9130401M01Rik	t40	1	1	0	0	0	0	0	1.305295811	1.080068284	1.187882398	1.144415328	1.581575127	2.321095831	2.018709326	2.421956044	1.151955962	0.730736248	0.759565474	1.180152965	1.69705695	2.220885729	1.656728283	1.180832292	1.065101819	2.352763405	2.104022719	1.37132668533333	0.997212274666667	0.973723936	1.1047585735	1.380864046	2.352763405	2.0090763905	2.0613660225	2.3214208865	1.18995751317194	1	1.03424460531686	0.9889339752963	1.25038454226181	1.53737791635745	1.57747877012931	1.43728757367517	1.75305441552994
9230114K14Rik	G1_high	0	0	0	0	0	0	0	0.928210355	1.149750109	1.222820115	1.335151216	1.581575127	2.054740572	1.730322279	1.834815185	1.382347155	1.295396076	1.2587085	1.527256778	1.909189068	2.189605648	1.278877973	1.405752728	1.517770092	2.299892317	2.18599763	1.19647849433333	1.283632971	1.2407643075	1.426460654	1.5544159525	2.299892317	1.98196482	1.9581599545	2.0122104165	0.960696283125914	1	1.00900344320455	1.06640269508232	1.15094169411199	1.37166728674702	1.34418825198944	1.29719480135264	1.35411926299914
9330020H09Rik	t40	0	0	0	2	1	0	1	1.624368121	1.742045619	1.607135009	1.939148195	3.130873212	4.147531895	3.929273509	3.779719281	1.313229797	1.029673804	1.302112241	2.059482625	3.040560368	2.095765406	1.685793692	1.377637674	2.183458729	6.238788355	4.34467029	1.54113053666667	1.38311903233333	1.454623625	2.061303462	2.5951779185	6.238788355	3.5940461315	4.1369718995	2.9377423435	1.075465071376	1	1.04251348926074	1.20539912835227	1.50693488166718	3.0445296329873	1.93400173627254	2.02277691080438	1.6341872002067
9330136K24Rik	t50	2	1	1	0	0	0	0	0.551124898	0.278727299	0.244564023	0.222525203	0.322770434	0.57076127	0.540725712	0.513748252	0.414704146	0.199291704	0.195316836	0.509085593	0.671751709	0.719441856	0.435981127	0.196805382	0.266275455	0.555146421	0.519174437	0.467270057	0.224941461666667	0.2199404295	0.244400329	0.4159280135	0.555146421	0.6212564895	0.5299500745	0.616595054	1.19749465438149	1	0.984984515033438	1.00704733436015	1.1463784944643	1.29941462863508	1.31116390710043	1.23712397038589	1.30875366142946
9330151L19Rik	t50	2	0	2	0	1	0	0	2.465558755	0.73165916	1.118006963	1.271572587	1.678406258	3.348466117	5.407257123	5.394356644	1.981364255	1.16253494	0.889776698	1.851220337	3.181981781	4.379211296	2.383363495	0.98402691	1.091729365	2.855038739	5.05511952	2.27676216833333	0.959407003333333	1.0038918305	1.181650976	1.7648132975	2.855038739	3.265223949	5.2311883215	4.88678397	1.6950794323565	1	1.04848975789852	1.18303721946012	1.4325952035241	1.9430375261392	2.22249453117684	3.37600122286027	3.0900374296286
9330159M07Rik	late	0	0	0	0	0	0	0	1.189269517	0.418090949	0.489128046	0.508629035	0.613263825	0.761015027	0.43258057	0.513748252	1.382347155	0.797166816	0.781267345	0.925610169	1.096015947	0.719441856	1.598597466	0.562301091	0.585806	0.898808492	0.573824378	1.39007137933333	0.592519618666667	0.6351976955	0.5472175175	0.769436997	0.898808492	0.928515487	0.503202474	0.616595054	1.51091380832592	1	1.02062325296372	1.03944505296692	1.10455031484548	1.21539215644061	1.2040549833056	1.00879676888969	1.01210318912793
9430015G10Rik	late	1	0	1	1	1	0	0	4.757078068	2.543386604	2.515515666	2.829249005	2.872656864	4.832445419	4.39790246	4.109986015	4.008806749	2.424715732	2.365503904	2.661129235	3.429469253	4.692012103	6.132801188	3.008310838	2.76926473	3.912460494	5.05511952	4.96622866833333	2.65880439133333	2.440509785	2.7992568675	2.7668930495	3.912460494	4.130957336	4.72651099	4.400999059	1.62226287580724	1	0.98742240924875	1.0105186471161	1.08097843443508	1.22556874767006	1.4696959052846	1.51700752355429	1.55207926752939
9430037G07Rik	G1_high	0	0	0	0	0	0	0	0.232052589	0	0.244564023	0.286103832	0.387324521	0.951268783	0.324435427	0.403659341	0.161273835	0.265722272	0.065105612	0.578506355	0.601041003	0.563041452	0	0.140575273	0.106510182	0.687324141	0.655799289	0.131108808	0.135432515	0.1548348175	0.196307007	0.482915438	0.687324141	0.776154893	0.490117358	0.4833503965	1.00876077433965	1	1.04303213795428	1.1281186223339	1.31722178454383	1.47936237172836	1.6080958083597	1.38807918367059	1.31928007276329
9430038I01Rik	t50	1	0	1	0	0	1	1	0.928210355	0.418090949	0.454190329	0.572207664	0.677817912	1.331776297	0.937257901	0.880711289	0.645095339	0.298937556	0.30382619	0.416524576	0.813173122	0.656881694	1.453270424	0.590416146	0.612433546	1.083857299	1.256948637	1.008858706	0.435814883666667	0.3790082595	0.592320605	0.547171244	1.083857299	1.0724747095	1.097103269	0.7687964915	1.38958309799603	1	1.0146099428222	1.06126140213006	1.13683903990078	1.31025914458995	1.52009797971558	1.39259792768332	1.30089720424896
9430091E24Rik	t40	1	1	0	1	0	0	0	1.566354974	0.836181897	0.908380657	1.112626013	1.775237388	2.663552593	2.487338277	2.165081918	1.382347155	0.963243236	0.976584181	1.457836016	2.050610481	2.064485325	1.831120734	1.068372073	1.11835691	2.458505581	2.787146979	1.59327428766667	0.955932402	0.942482419	1.1154914615	1.616536702	2.458505581	2.357081537	2.637242628	2.1147836215	1.32663375808152	1	1.02305770402405	1.08736002221491	1.38167192719872	1.67209063888768	1.77453203476597	1.86510655668908	1.64233004176893
9530062K07Rik	G1_high	1	1	0	0	1	0	1	0.72516434	0.801340985	0.838505222	1.017258069	2.194838952	2.967958604	1.76637066	1.467852148	0.460782385	0.465013976	0.542546767	1.619817795	2.333453306	1.188643066	0.668504395	0.67476131	0.772198819	2.511376668	1.830773015	0.618150373333333	0.647038757	0.6905259945	0.894728444	1.9073283735	2.511376668	2.650705955	1.7985718375	1.328247607	0.983695570672373	1	1.0367771650182	1.08902228764586	1.78092184614886	2.09664305416752	2.23907671742464	1.61299154403422	1.43197419275067
9530068E07Rik	t50	3	3	0	3	3	1	1	2.059466725	1.46331832	1.642072726	1.780201621	2.098007822	3.42456762	3.100160751	3.192578422	1.704894824	1.361826644	1.2587085	1.781799575	3.005205015	2.783927181	2.67401758	1.715018328	1.890555729	3.727411687	3.770845912	2.14612637633333	1.513387764	1.450390613	1.835378675	1.9399036985	3.727411687	3.2148863175	3.4355033315	2.9882528015	1.24682864026503	1	1.01445308565748	1.09664752412116	1.21773665420247	1.74120801994085	1.7459950227773	1.71084627684042	1.65206162607995
9530077C05Rik	t50	3	1	2	0	0	0	0	0.464105177	0.278727299	0.314439458	0.381471776	0.355047478	0.799065778	0.468628951	0.366963037	0.414704146	0.265722272	0.238720577	0.347103813	0.530330297	0.375360968	0.58130817	0.281150546	0.319530546	0.634453053	0.573824378	0.486705831	0.275200039	0.2765800175	0.350501161	0.3510756455	0.634453053	0.6646980375	0.5212266645	0.3711620025	1.16565439635273	1	1.00329742992756	1.05515323040962	1.0619905034247	1.27576970411719	1.30798798765165	1.18847720818836	1.07781211382051
9930021J03Rik	t50	0	0	0	1	0	0	0	1.972447004	1.149750109	1.362570986	1.621255048	1.839791475	4.756343916	3.244354274	2.532044955	1.912246898	1.195750224	1.237006629	1.642958049	3.075915721	2.471126374	2.790279214	1.405752728	1.571025183	2.749296563	4.481295142	2.22499103866667	1.250417687	1.2997888075	1.5961401155	1.741374762	2.749296563	3.9161298185	3.862824708	2.5015856645	1.42817046945713	1	1.05889358378613	1.14401448449897	1.26232824827179	1.55847129231646	2.26697762306034	2.12637971678113	1.61192050872082
9930104L06Rik	t40	2	1	1	0	0	0	0	2.233506166	1.114909196	1.642072726	2.193462712	2.969487994	5.403206689	4.433950841	3.559541459	1.727933944	0.930027952	0.889776698	2.19832415	3.429469253	3.753609682	3.080933298	1.349522619	1.571025183	5.498593127	4.727219876	2.34745780266667	1.131486589	1.265924712	1.8822439475	2.583906072	5.498593127	4.416337971	4.5805853585	3.6565755705	1.55974905691581	1	1.11420266379675	1.30212591874974	1.76702291421191	2.76592064892141	2.66133971536764	2.50348211320971	2.30943932579964
A130010J15Rik	t40	0	0	0	0	0	0	0	0.174039442	0.104522737	0.279501741	0.413261091	0.516432695	0.684913524	0.324435427	0.513748252	0.29950855	0.232506988	0.173614965	0.43966483	0.636396356	0.406641049	0.145327042	0.196805382	0.239647909	0.660888597	0.355224615	0.206291678	0.177945035666667	0.226558353	0.3264545	0.4780487625	0.660888597	0.66065494	0.339830021	0.4601946505	1.02476237250246	1	1.05531908001274	1.15765967965756	1.27050434896042	1.38776832221832	1.42658245672958	1.16573520995433	1.25589214856643
A230020J21Rik	t40	0	0	0	0	1	2	1	0.203046015	0.069681825	0.034937718	0.190735888	0.677817912	0.608812021	0.288387047	0.29357043	0.138234715	0.099645852	0.043403741	0.809908898	0.919239181	0.344080888	0.029065408	0.084345164	0.133137727	1.004550667	0.191274793	0.123448712666667	0.0845576136666667	0.0391707295	0.1619368075	0.743863405	1.004550667	0.764025601	0.23983092	0.318825659	1.03626291140163	1	0.958186777589824	1.07908277580542	1.60721108315554	1.8486278479866	1.62466733622038	1.15153518539523	1.21579457996021
A230072C01Rik	t50	1	0	1	0	1	0	0	0.928210355	0.487772773	0.559003481	0.603996979	0.742371999	1.522030053	1.369838471	1.504548452	0.944603889	0.49822926	0.520844896	0.60164661	1.096015947	1.282483308	1.627662875	0.590416146	0.745571273	1.189599475	1.803448045	1.16682570633333	0.525472726333333	0.5399241885	0.674784126	0.6720093045	1.189599475	1.309023	1.586643258	1.39351588	1.41538624676277	1	1.03148616037642	1.08783795121732	1.12007707392715	1.37674625632227	1.54708350146027	1.67779507232055	1.603437658625
A230103J11Rik	G1_high	0	0	0	2	0	0	0	0.72516434	1.080068284	0.943318375	1.207993957	1.581575127	1.560080805	1.369838471	1.247674326	0.668134458	0.863597384	0.95488231	1.550397032	1.555635537	1.251203227	0.813831437	0.843451637	1.011846728	1.903359159	1.44822343	0.735710078333333	0.929039101666667	0.9491003425	1.1099203425	1.5659860795	1.903359159	1.557858171	1.4090309505	1.2494387765	0.902808724117982	1	0.991620094825434	1.07642421068536	1.30481774634049	1.5749581387038	1.3010564935894	1.2336864626452	1.14428257797901
A330009N23Rik	t50	3	3	0	2	1	0	1	1.044236649	0.696818248	0.733692069	0.635786293	0.742371999	0.875167281	0.793064378	0.844014985	0.391665027	0.431798692	0.455739284	0.462805084	0.601041003	0.688161775	1.017289297	0.67476131	0.745571273	1.242470562	1.147648756	0.817730324333333	0.601126083333333	0.5947156765	0.690678783	0.6025885415	1.242470562	0.738104142	0.970356567	0.76608838	1.12708006542144	1	1.01922589822063	1.00315608028242	1.02425106167171	1.33897920175861	1.11165525295856	1.1695413159182	1.13289917306103
A330023F24Rik	t60	1	0	1	0	0	0	0	0.40609203	0.313568211	0.314439458	0.349682461	0.322770434	0.684913524	0.648870855	0.69722977	0.691173577	0.398583408	0.434037414	0.393384322	0.494974944	0.750721936	0.523177353	0.3092656	0.346158091	0.396533158	0.628474319	0.540147653333333	0.340472406333333	0.374238436	0.347920276	0.358077378	0.396533158	0.589944234	0.638672587	0.723975853	1.14767489400583	1	1.01300660389734	1.02783562337173	1.00164406080067	1.06665382333424	1.17581025742907	1.24953419478521	1.27192907088857
A330035P11Rik	t40	1	0	1	0	0	0	0	1.392315532	0.661977335	0.524065764	0.890100811	1.484743997	1.788385313	0.973306282	0.770622378	0.760290935	0.465013976	0.260422448	0.995030931	1.59099089	0.688161775	0.697569803	0.449840873	0.479295819	2.458505581	1.202298697	0.950058756666667	0.525610728	0.392244106	0.684698315	1.239887464	2.458505581	1.6896881015	1.0878024895	0.7293920765	1.27061930964738	1	0.888683997957006	1.07878813319184	1.42841787175166	2.38543804731045	1.72316465019156	1.3531589050614	1.10884440853539
A330069E16Rik	G1_high	1	0	1	0	0	0	0	0.899203781	1.637522882	1.537259573	1.621255048	3.615028863	2.967958604	2.018709326	2.458652348	1.198034201	0.763951532	0.998286051	2.082622879	3.535535312	1.470163792	0.494111944	1.29329251	1.171612001	4.811268986	2.650522127	0.863783308666667	1.23158897466667	1.267772812	1.3964335245	2.848825871	4.811268986	3.251746958	2.3346157265	1.96440807	0.872556762190919	1	1.04741607650775	0.970386424189305	1.7486627257895	2.53402867739711	2.03783100994942	1.36817509355784	1.35584204650935
A430005L14Rik	t40	0	0	0	0	0	0	0	2.320525887	1.080068284	1.29269555	1.43051916	2.614440517	3.919227387	3.316451035	4.256771229	1.52058187	0.896812668	0.868074827	2.105763134	3.464824606	3.816169844	2.877475439	1.152717237	1.331377274	3.278007441	4.508620113	2.239527732	1.04319939633333	1.0803851885	1.380948217	2.3601018255	3.278007441	3.6920259965	3.912535574	4.0364705365	1.57546868237677	1	1.04353534802863	1.12573663489756	1.68750682892757	1.98725934250509	2.35939595588037	2.31703178622235	2.53314827706902
A430033K04Rik	t50	2	1	1	0	0	0	0	0.232052589	0.104522737	0.13975087	0.190735888	0.225939304	0.57076127	0.396532189	0.403659341	0.138234715	0.066430568	0.086807483	0.16198178	0.318198178	0.218960565	0.290654085	0.168690327	0.186392818	0.581581965	0.655799289	0.220313796333333	0.113214544	0.1132791765	0.188564353	0.193960542	0.581581965	0.444479724	0.526165739	0.311309953	1.09571737897248	1	1.02550101303993	1.04660097681734	1.09976290909331	1.35329430599454	1.32910101581627	1.34058756842232	1.20692868179266
A430046D13Rik	t40	3	1	2	2	2	1	0	0.464105177	0.278727299	0.384314893	0.381471776	0.484155651	1.103471789	0.901209521	0.917407593	0.345586789	0.365368124	0.412335543	0.555366101	1.02530524	0.938402421	0.465046536	0.281150546	0.53255091	1.242470562	1.120323786	0.424912834	0.308415323	0.398325218	0.457011343	0.519760876	1.242470562	1.0643885145	1.0107666535	0.927905007	1.09134080577358	1	1.0584857489575	1.13828958181855	1.14990288161808	1.75035679374405	1.56415649578123	1.57090679115983	1.45957887852268
A4galt	late	2	1	1	1	5	1	1	1.479335253	0.73165916	0.803567504	0.858311496	0.968311303	1.293725545	1.225644948	1.210978022	2.695576952	2.026132324	1.931466491	1.990061862	2.404164012	2.877767423	2.238036453	1.490097892	1.384632365	1.744745896	2.022047808	2.13764955266667	1.41596312533333	1.3675169975	1.1214719305	1.4791865825	1.744745896	1.8489447785	1.623846378	2.0443727225	1.31778498299959	1	1.00512145552454	1.01539266507772	1.06237121115942	1.10226425427615	1.22475248222464	1.2494467188082	1.27911219134711
A630019I02Rik	t50	0	0	0	0	1	1	1	1.566354974	0.836181897	0.768629787	0.95367944	1.291081737	1.674233059	1.261693329	1.137585415	0.368625908	0.265722272	0.32552806	0.462805084	0.318198178	0.750721936	1.249812564	0.787221528	0.452668273	1.348212738	1.065673845	1.06159781533333	0.629708565666667	0.5470789235	0.7031738565	0.8769434105	1.348212738	0.9962156185	1.163683587	0.9441536755	1.24593039886155	1	1.00523044051116	0.938399160488414	1.20172501921575	1.3138901368471	1.24893446073095	1.19376943629503	1.27366351738047
A630089N07Rik	late	0	0	0	0	1	0	0	3.451782257	2.856954816	2.934768277	3.051774208	2.840379821	3.15821236	3.06411237	3.302667333	3.663219961	2.98937556	3.016560025	3.100794065	2.687006837	2.846487342	5.784016287	3.992337748	4.153897094	4.229687021	4.371995261	4.299672835	3.27955604133333	2.975664151	3.602835651	2.970586943	4.229687021	2.9226095985	3.7180538155	3.0745773375	1.22733915523248	1	1.01349452968369	1.04143632764286	1.01181568890257	1.04754271144717	1.0011570594728	1.06487908744881	1.03987177092734
A730036I17Rik	t40	1	0	1	4	1	1	1	0.435098604	0.174204562	0.279501741	0.286103832	0.290493391	0.494659767	0.252338666	0.29357043	0.161273835	0.099645852	0.195316836	0.462805084	0.530330297	0.250240645	0.523177353	0.253035491	0.292903	0.608017509	0.355224615	0.373183264	0.175628635	0.2374092885	0.289503416	0.3766492375	0.608017509	0.512495032	0.3037816405	0.2719055375	1.16460711057241	1	1.08833848001479	1.06355733931325	1.21464367110005	1.28329765641091	1.33228499803879	1.07404770629631	1.11930261970581
A730063M14Rik	G1_high	2	1	1	2	1	0	0	0.232052589	0.209045474	0.279501741	0.349682461	0.903757216	1.826436064	0.829112759	0.623837163	0.161273835	0.16607642	0.32552806	0.786768643	1.979899775	0.875842259	0.116261634	0.168690327	0.399413182	1.321777194	0.929048993	0.169862686	0.181270740333333	0.3025149005	0.3745478215	0.8452629295	1.321777194	1.9031679195	0.879080876	0.749839711	0.990016501896856	1	1.09750815296954	1.15687034261553	1.55344320925912	1.98664876431377	2.44661721577119	1.58173217701762	1.47587617636592
A730090N16Rik	G1_high	1	1	0	1	0	0	0	1.13125637	2.508545692	2.620328818	2.574934488	2.065730779	1.560080805	0.937257901	0.880711289	0.714212697	1.195750224	1.388919724	1.203293219	0.883883828	0.594321533	2.121774819	3.120771056	3.221933003	2.749296563	1.748798104	1.32241462866667	2.275022324	2.004624271	2.8984337455	1.634511999	2.749296563	1.2219823165	1.3430280025	0.737516411	0.715237820065452	1	1.05991725234318	1.02173565157811	0.938612441043832	0.90985315904432	0.793819129508799	0.609606634740972	0.631065746921294
A830082N09Rik	G1_high	1	1	0	0	0	1	0	0.609138045	1.080068284	1.083069245	1.239783272	1.258804693	1.560080805	1.189596567	1.137585415	0.552938862	0.730736248	0.781267345	0.902469914	0.954594534	0.938402421	0.75570062	1.208947346	1.224867092	1.163163931	1.338923549	0.639259175666667	1.00658395933333	0.932168295	1.232325182	1.0806373035	1.163163931	1.2573376695	1.264260058	1.037993918	0.821894192622318	1	1.01531951183372	1.04199523447563	1.0925769658859	0.979273650373376	1.18005524125751	1.05574844397883	1.07381937278743
A930001C03Rik	t40	2	2	0	1	0	0	0	2.494565328	2.19497748	2.620328818	2.606723802	3.840968167	5.212952932	5.443305504	5.687927074	3.893611153	2.524361584	2.300398292	3.378477115	4.31335308	6.662657186	3.894764736	2.249204365	2.396479093	5.392850951	5.05511952	3.42764707233333	2.32284780966667	2.460363555	2.5016014475	3.609722641	5.392850951	4.763153006	5.249212512	6.17529213	1.32957619513222	1	1.03479202642288	1.08709969696961	1.37876342746408	1.96751273015109	1.72610358248428	1.94013408699119	2.13372994638033
A930007I19Rik	G1_high	0	0	0	0	0	0	0	0.493111751	0.627136423	0.593941199	0.667575608	0.710094955	1.027370286	0.829112759	0.844014985	0.575977981	0.49822926	0.477441155	0.624786864	0.777817769	0.844562178	0.668504395	0.702876364	0.692316182	0.95167958	1.038348874	0.579198042333333	0.609414015666667	0.535691177	0.679945895	0.6674409095	0.95167958	0.9025940275	0.9337308165	0.8442885815	0.983113552645587	1	0.982861937674468	1.00932579919634	1.06772791401281	1.1461076219389	1.21629350413358	1.16056668922103	1.1822249948867
A930015D03Rik	t50	2	2	0	2	1	0	0	2.378539034	1.323954671	1.572197291	1.90735888	2.065730779	6.01201871	4.722337887	4.036593407	1.935286017	1.262180792	1.106795405	1.48097627	3.217337134	3.534649117	3.633176059	1.996168874	2.130203638	3.991767126	6.612642832	2.64900037	1.527434779	1.339496348	2.018781259	1.7733535245	3.991767126	4.614677922	5.6674903595	3.785621262	1.4325675146975	1	1.01906536526757	1.14788739671312	1.20795291218953	1.66604999114613	2.44077902162802	2.50155998888464	2.08589937810675
A930024E05Rik	t50	0	0	0	2	3	2	2	1.450328679	0.766500073	0.838505222	0.95367944	1.258804693	2.397197334	2.234999611	1.651333667	2.373029283	1.029673804	0.998286051	1.365274999	2.368808659	2.127045487	1.511401241	0.871566691	0.931964092	2.273456774	2.049372779	1.77825306766667	0.889246856	0.9183956365	0.942821766	1.312039846	2.273456774	2.3830029965	2.142186195	1.889189577	1.46361273744678	1	1.01264852150644	1.06911580781771	1.22201831368795	1.74904628819342	1.79145079752344	1.73031006485952	1.5207802498173
AA388235	G1_high	3	2	1	1	0	1	1	1.566354974	2.229818393	2.30588936	2.415987914	5.874421902	5.973967959	5.551450646	4.073289711	2.349990163	2.125778176	2.061677715	4.188386013	6.929649211	4.723292183	2.179905636	2.558469965	2.156831184	9.093827094	5.191744372	2.032083591	2.30468884466667	2.1837835375	2.286409549	5.0314039575	9.093827094	6.451808585	5.371597509	4.398290947	0.919975925351267	1	1.0015228331464	0.972386236002477	1.89414692730316	2.83656380221829	2.3480503198917	1.88421440296776	1.700881897922
AA465934	G1_high	0	0	0	0	0	0	0	9.920248166	11.70654656	11.59932224	13.41509079	13.45952711	23.21095831	22.31394773	22.42144156	9.51515625	8.237390432	8.637344531	10.76021821	15.13209113	20.05053172	11.71335962	11.86455303	13.07412483	17.63250777	24.81107311	10.3829213453333	10.6028300073333	10.1183333855	13.24460781	12.10987266	17.63250777	19.17152472	23.56251042	21.23598664	0.995330581841083	1	1.01742939686214	1.11424267311963	1.20553464565053	1.448360290991	1.82589150458845	1.92058483099819	2.06104875239566
Aaas	t40	5	2	3	1	0	0	0	3.103703374	3.658295801	4.297339262	4.800186514	6.164915293	10.99666713	9.156288728	6.788816185	3.939689392	2.790083856	3.038261895	4.674331351	7.389268802	7.851300252	5.464296793	3.907992584	4.127269549	9.622537972	10.60208851	4.169229853	3.45212408033333	3.6678005785	4.4637280315	5.419623322	9.622537972	9.192967966	9.879188619	7.3200582185	1.16712012478454	1	1.10133242128191	1.14490404873609	1.5176249464491	2.16433456045336	2.39440616095373	2.27208786223992	2.00370750411739
Aacs	t40	1	0	1	0	1	0	0	0.40609203	0.313568211	0.384314893	0.445050405	0.645540868	1.826436064	1.261693329	0.9908002	0.575977981	0.365368124	0.347229931	0.578506355	1.096015947	0.875842259	0.697569803	0.393610764	0.452668273	1.348212738	1.830773015	0.559879938	0.357515699666667	0.365772412	0.448859339	0.6120236115	1.348212738	1.4612260055	1.546233172	0.9333212295	1.14759911306238	1	1.02028696453916	1.07123638933224	1.20441449298417	1.68498464467945	1.84342633732552	1.87652220906714	1.44471978337939
Aagab	t50	2	2	0	0	0	0	0	1.682381268	1.219431934	1.257757833	1.43051916	1.32335878	2.891857101	3.136209131	2.9724006	1.797051301	1.096104372	1.237006629	1.249573728	1.661701597	2.690086939	2.67401758	1.60255811	1.624280274	2.299892317	4.098745557	2.05115004966667	1.306031472	1.247382231	1.527399717	1.286466254	2.299892317	2.276779349	3.617477344	2.8312437695	1.31822947941499	1	1.0422446745593	1.051727569722	1.06002117169212	1.26794183934667	1.5116850284832	1.91138128147255	1.77513881472447
Aak1	t60	1	0	1	3	0	0	0	1.363308959	0.696818248	0.803567504	0.921890125	0.936034259	2.397197334	2.6315318	2.201778222	1.497542751	0.863597384	0.868074827	0.948750423	1.732412303	2.408566213	2.179905636	0.927796801	0.958591637	1.321777194	3.524921179	1.68025244866667	0.829404144333333	0.8358211655	0.940240881	0.942392341	1.321777194	2.0648048185	3.0782264895	2.3051722175	1.46082130932997	1	1.03265700342595	1.07430879433976	1.09333599506483	1.20436821598398	1.73415083024084	2.24369950771302	1.85797778651832
Aamdc	t40	3	1	2	0	0	0	0	0.667151192	0.592295511	0.768629787	0.921890125	1.42018991	2.511349588	1.33379009	1.247674326	0.760290935	0.763951532	0.716161732	1.504116524	2.333453306	1.313763389	0.988223888	0.871566691	0.985219183	2.484941125	1.912747927	0.805222005	0.742604578	0.7423957595	0.953554654	1.462153217	2.484941125	2.422401447	1.6232690085	1.2807188575	1.03575575162675	1	1.04182485609409	1.13385961374673	1.46977192697557	1.86204485352213	2.0474884727773	1.51099590681844	1.36164349960563
Aamp	t40	1	0	1	1	0	0	0	3.48078883	2.19497748	2.585391101	3.846507074	6.164915293	12.78505245	10.74241748	7.999794207	3.133320218	1.693979484	2.430609516	4.396648301	8.379218689	9.415304286	4.824857807	2.727160293	3.328443185	8.459374041	11.28521277	3.81298895166667	2.205372419	2.5080003085	3.5874751295	5.280781797	8.459374041	10.5821355695	11.013815125	8.7075492465	1.49984736186241	1	1.19781584905197	1.3391194906122	2.1228906340904	2.53795739849604	3.89807437290753	3.48570303297821	3.34149887962815
Aar2	t90	2	0	2	0	0	0	0	1.160262943	0.801340985	0.803567504	1.017258069	0.968311303	1.027370286	1.550080375	1.798118881	1.082838605	0.797166816	0.846372957	0.833049152	0.671751709	1.564004034	1.569532058	0.927796801	0.878709001	1.030986211	1.639498223	1.27087786866667	0.842101534	0.8249702305	0.947983535	0.9006802275	1.030986211	0.8495609975	1.594789299	1.6810614575	1.230364904402	1	1.01430793739531	1.04720073828256	1.05632914517245	1.05352711963547	1.027846726652	1.3924176589098	1.49002277037376
Aard	late	0	0	0	1	0	1	1	3.451782257	0.905863722	0.803567504	0.985468755	1.517021041	1.71228381	1.76637066	2.311867133	1.105877724	0.398583408	0.434037414	0.416524576	0.601041003	1.032242663	4.127288004	1.518212946	1.384632365	2.167714598	2.213322601	2.89498266166667	0.940886692	0.618802459	1.18505056	0.9667728085	2.167714598	1.1566624065	1.9898466305	1.672054898	1.95921281143493	1	0.985837737067879	0.994361348390301	1.1667500992662	1.25792165552627	1.28394241493787	1.36376894027877	1.59539862302556
Aars	t50	1	1	0	0	1	1	1	1.566354974	1.428477408	1.746885879	2.225252026	2.4530553	5.289054435	3.352499416	2.788919081	1.797051301	1.096104372	1.193602887	1.874360591	3.464824606	2.533686535	3.691306876	1.546328001	1.837300638	4.467606916	4.399320231	2.35157105033333	1.356969927	1.470244383	2.031276332	2.1637079455	4.467606916	4.3769395205	3.8759098235	2.661302808	1.41118704037736	1	1.08881429864672	1.22118391780632	1.39659415372754	2.1472516163875	2.35988462599253	1.95635446769482	1.62301937706691
Aars2	t50	2	2	0	4	2	0	1	1.189269517	0.661977335	0.838505222	0.890100811	1.065142433	1.902537567	2.234999611	1.834815185	1.244112439	0.697520964	0.62935425	0.833049152	1.272792712	1.876804841	2.121774819	0.927796801	1.011846728	1.665439264	3.005746742	1.51838559166667	0.7624317	0.733929736	0.9509737695	0.9490957925	1.665439264	1.5876651395	2.6203731765	1.855810013	1.41953680021243	1	1.03302947726613	1.09042961826027	1.16121023760707	1.38263496578963	1.54266282255286	2.01218241942878	1.70019884825664
Aarsd1	t90	2	0	2	1	0	0	0	2.204499593	1.533000145	1.432446421	1.494097789	1.549298084	2.054740572	2.775725323	2.715526474	1.84312954	1.32861136	1.497429077	1.226433473	1.484924831	2.877767423	3.487849017	1.715018328	1.677535365	2.088407966	3.060396683	2.51182605	1.52554327766667	1.464937749	1.585816577	1.3878657785	2.088407966	1.7698327015	2.918061003	2.7966469485	1.37967576044567	1	1.01639984115212	0.985418000271797	0.981277460753823	1.13752748338721	1.13655229619089	1.49307294965087	1.56605922297921
Aasdh	t50	0	0	0	1	1	1	2	0.928210355	0.801340985	0.873442939	0.985468755	1.12969652	2.321095831	1.405886852	1.431155844	0.967643008	0.797166816	0.868074827	1.04131144	2.015255128	1.782964599	1.511401241	0.843451637	0.985219183	1.665439264	1.885422956	1.13575153466667	0.813986479333333	0.870758883	0.985343969	1.08550398	1.665439264	2.1681754795	1.645654904	1.6070602215	1.17587506697084	1	1.03974113171103	1.0895601859554	1.15906683506824	1.44589595436183	1.76073113301195	1.45041862167719	1.44908274098171
Aasdhppt	t50	1	0	1	0	0	0	0	3.79986114	1.742045619	1.816761314	2.129884082	3.034042081	5.403206689	3.893225129	3.9632008	3.36371141	1.860055904	1.931466491	2.707409743	4.136576315	3.910010086	4.156353412	2.080514038	2.449734184	4.626220179	4.180720468	3.773308654	1.894205187	1.8741139025	2.289809133	2.870725912	4.626220179	4.769891502	4.0369727985	3.936605443	1.65002401215558	1	1.02610820382915	1.13064897742143	1.38372577936426	1.8263900471146	2.06558197341277	1.73314386483865	1.76339450485595
Aass	t40	1	1	0	0	0	0	0	0.957216928	0.696818248	0.803567504	0.95367944	1.12969652	2.435248085	1.838467422	1.541244756	0.5990171	0.365368124	0.412335543	0.624786864	1.414214125	1.313763389	1.075420114	0.730991419	0.798826364	1.480390457	1.830773015	0.877218047333333	0.597725930333333	0.6079515235	0.876252902	0.877241692	1.480390457	1.924731105	1.8346202185	1.4275040725	1.17452196031078	1	1.04865525737945	1.09528331697007	1.22255543405425	1.43293053320445	1.89635074195954	1.65408269962963	1.59613031521867
Aatf	t50	2	1	1	1	1	0	0	2.117479872	2.229818393	2.30588936	2.543145173	2.420778256	4.451937906	4.469999222	4.403556444	2.46518576	2.059347608	2.083379585	2.19832415	2.969849662	4.410491377	3.662241468	2.755275347	2.902402457	3.489491792	5.874868632	2.74830236666667	2.348147116	2.1946344725	2.722773815	2.309551203	3.489491792	3.710893784	5.172433927	4.4070239105	1.1131304401467	1	1.01570398461084	1.06809471518363	1.05227544023296	1.19551600805692	1.49280726121281	1.76215817456497	1.72076662049754
Abat	late	0	0	0	2	0	0	0	0.580131472	0.278727299	0.314439458	0.349682461	0.355047478	0.456609016	0.324435427	0.330266733	0.368625908	0.232506988	0.260422448	0.300823305	0.353553531	0.250240645	0.610373578	0.281150546	0.319530546	0.422968702	0.355224615	0.519710319333333	0.264128277666667	0.287430953	0.3346065035	0.3279353915	0.422968702	0.4050812735	0.339830021	0.290253689	1.20104052309225	1	1.02528861244338	1.04272317005787	1.05755661508196	1.11069593377826	1.11866002750228	1.04678170585709	1.02734676966772
Abca1	t40	1	0	1	1	0	0	0	0.870197208	0.73165916	0.733692069	0.731154237	0.710094955	0.913218032	0.757015997	0.69722977	0.414704146	0.298937556	0.32552806	0.347103813	0.459619591	0.46920121	1.511401241	1.265177455	1.198239546	1.242470562	1.612173252	0.932100865	0.765258057	0.5296100645	0.9646968915	0.528599384	1.242470562	0.6864188115	1.1845946245	0.58321549	1.0926088958318	1	1.01082246502687	0.985078785569532	1.01231417837344	0.989975667049891	1.11427471727069	1.08391505671236	1.05559842728707
Abca2	t40	4	3	1	0	0	0	0	0.261059162	0.313568211	0.349377176	0.381471776	0.516432695	0.761015027	0.504677331	0.330266733	0.460782385	0.431798692	0.477441155	0.624786864	0.777817769	0.563041452	0.552242761	0.393610764	0.372785637	0.766630772	0.71044923	0.424694769333333	0.379659222333333	0.4134091655	0.3771287065	0.5706097795	0.766630772	0.769416398	0.6075632805	0.4466540925	1.03136551511853	1	1.02956927185159	1.01837534454515	1.14461247402744	1.26766441364829	1.29115101630924	1.18641964941804	1.05218759752114
Abca5	t50	0	0	0	0	0	0	0	0.174039442	0.13936365	0.13975087	0.127157259	0.193662261	0.646862773	0.540725712	0.403659341	0.207352073	0.132861136	0.130211224	0.185122034	0.388908884	0.406641049	0.261588676	0.196805382	0.159765273	0.317226527	0.628474319	0.214326730333333	0.156343389333333	0.134981047	0.143461266	0.1893921475	0.317226527	0.5178858285	0.5846000155	0.405150195	1.05010640877412	1	0.999000362070485	0.979168754754502	1.04689437017313	1.10061881974391	1.33572097918668	1.35647647126366	1.23681950638746
Abca7	t40	3	3	0	3	0	2	0	0.435098604	0.313568211	0.349377176	0.317893147	0.516432695	1.027370286	0.901209521	0.623837163	0.668134458	0.465013976	0.477441155	0.786768643	1.237437359	1.282483308	0.58130817	0.281150546	0.399413182	0.872372948	1.147648756	0.561513744	0.353244244333333	0.4134091655	0.3586531645	0.651600669	0.872372948	1.1324038225	1.0244291385	0.9531602355	1.15515143586042	1	1.01787173457849	1.04780111006775	1.18703169360101	1.46147769584606	1.53532668036648	1.56185320027557	1.39709868647441
Abcb10	t50	1	0	1	2	1	1	1	0.377085457	0.313568211	0.384314893	0.381471776	0.451878608	1.445928551	0.901209521	0.69722977	0.575977981	0.431798692	0.520844896	0.555366101	1.096015947	1.032242663	0.697569803	0.393610764	0.452668273	0.81950186	1.338923549	0.550211080333333	0.379659222333333	0.4525798945	0.4170700245	0.5036223545	0.81950186	1.270972249	1.120066535	0.8647362165	1.12238724882463	1	1.05802512303374	1.04703565561032	1.09579793825666	1.30560261659977	1.66297660749352	1.5628408524657	1.35571962894542
Abcb1a	t50	0	0	0	0	0	0	0	0.783177487	0.487772773	0.593941199	0.635786293	0.806926085	1.71228381	0.757015997	0.660533467	0.345586789	0.199291704	0.238720577	0.416524576	0.954594534	0.43792113	1.046354705	0.506070982	0.559178455	1.559697089	0.929048993	0.725039660333333	0.397711819666667	0.416330888	0.597482374	0.6117253305	1.559697089	1.333439172	0.843032495	0.5492272985	1.22642559655225	1	1.05211872273269	1.0673744540687	1.19782590906082	1.69958595550445	1.72642026289971	1.23090965907762	1.15754782437683
Abcb1b	G1_high	0	0	0	0	0	0	0	1.94344043	5.156455033	4.716591873	5.022711717	4.357400861	5.44125744	5.803789312	6.018193807	3.548024364	4.81621618	4.731007809	4.442928809	4.207287021	6.600097025	3.109998707	6.157196949	6.044452823	5.65720639	6.585317862	2.86715450033333	5.37662272066667	4.723799841	5.53358227	4.400164835	5.65720639	4.8242722305	6.194553587	6.309145416	0.611436407710741	1	0.956951193959372	0.981261683838317	0.903014135630873	0.930141567632862	0.970782854699753	1.08248204253353	1.22334067494497
Abcb6	t40	1	0	1	1	0	0	0	0.493111751	0.243886387	0.454190329	0.413261091	0.806926085	2.28304508	1.586128756	1.431155844	0.460782385	0.232506988	0.282124319	0.485945339	1.343503419	1.313763389	0.813831437	0.449840873	0.505923364	1.29534165	1.830773015	0.589241857666667	0.308744749333333	0.368157324	0.4595922275	0.646435712	1.29534165	1.8132742495	1.7084508855	1.3724596165	1.21220933719042	1	1.10466364891947	1.08742377996788	1.32913696312855	1.58316798260108	2.27037834097303	2.01577151852608	1.91588300411689
Abcb7	t90	0	0	0	1	1	0	0	1.102249796	0.661977335	0.698754352	0.794732867	0.806926085	1.560080805	1.694273899	1.614637363	1.290190678	0.797166816	0.759565474	0.786768643	1.060660594	1.532723954	1.889251551	0.899681746	0.985219183	1.163163931	2.18599763	1.427230675	0.786275299	0.729159913	0.889976025	0.796847364	1.163163931	1.3103706995	1.9401357645	1.5736806585	1.35338541193604	1	1.00060295223275	1.0624526549419	1.04071438366513	1.13869806642865	1.34349935324583	1.64912365795609	1.4912479325745
Abcb8	t50	3	2	1	1	0	1	0	1.044236649	0.905863722	1.048131527	1.017258069	0.968311303	1.483979302	1.514031994	1.431155844	1.244112439	0.797166816	0.846372957	0.948750423	1.02530524	1.626564196	1.453270424	1.068372073	1.065101819	1.506826001	1.557523312	1.247206504	0.923800870333333	0.947252242	1.041179944	0.958530863	1.506826001	1.254642271	1.535777653	1.52886002	1.16912864479565	1	1.05101362907489	1.02843357314749	1.05855595052065	1.21198020110766	1.21513929532614	1.27779734390557	1.36856082728481
Abcc1	late	1	0	1	2	1	1	1	1.160262943	1.184591021	1.15294468	1.176204643	1.000588346	0.913218032	1.153548186	1.577941059	1.774012182	1.32861136	1.367217853	1.180152965	0.848528475	1.564004034	1.918316959	1.490097892	1.384632365	1.083857299	1.338923549	1.61753069466667	1.33443342433333	1.2600812665	1.280418504	1.0903706555	1.083857299	0.8808732535	1.2462358675	1.5709725465	1.11736856615772	1	1.00104651424846	0.976903576980205	0.926009219203515	0.836857581260102	0.834805777900004	0.962539946162284	1.14057187391524
Abcc10	late	3	1	2	0	0	0	0	0.72516434	0.627136423	0.663816634	0.635786293	0.613263825	0.875167281	0.540725712	0.440355644	0.5990171	0.465013976	0.499143026	0.555366101	0.813173122	0.656881694	1.220747156	0.67476131	0.559178455	0.845937404	0.792424141	0.848309532	0.588970569666667	0.58147983	0.597482374	0.584314963	0.845937404	0.8441702015	0.6665749265	0.548618669	1.15924088602299	1	1.02291942882374	0.968150741813236	1.02657372136983	1.10220924795546	1.19504149646563	1.00857523769473	1.00808768835305
Abcc4	late	2	0	2	3	4	2	2	2.407545608	1.916250181	1.921574467	2.098094768	1.807514431	2.168892826	2.451289896	3.229274726	1.912246898	1.262180792	1.302112241	1.249573728	1.166726653	2.377286132	4.156353412	2.558469965	2.582871911	2.432070037	3.033071712	2.82538197266667	1.91230031266667	1.611843354	2.3404833395	1.5285440795	2.432070037	1.6678097395	2.742180804	2.803280429	1.30162247858111	1	1.00973873991975	1.03460652302609	0.978570438947768	0.964479135908626	1.02221853911376	1.15842040266797	1.47158896079082
Abcc5	t40	1	1	0	1	0	0	0	2.233506166	2.404022955	2.201076207	2.447777229	2.259393039	3.196263112	3.929273509	4.366860141	1.727933944	1.82684062	1.801255267	1.689238558	1.661701597	2.877767423	3.633176059	3.20511622	3.168677912	3.198700809	4.918494668	2.531538723	2.47865993166667	2.001165737	2.8082275705	1.9743157985	3.198700809	2.4289823545	4.4238840885	3.622313782	1.00557128861453	1	0.965664729127897	1.00209423162728	0.954417541449444	0.998474379621308	1.08715910144546	1.42776192425031	1.47419502294448
Abcd1	t40	1	0	1	0	0	0	0	0.348078883	0.13936365	0.209626305	0.222525203	0.419601564	0.951268783	0.43258057	0.366963037	0.322547669	0.16607642	0.173614965	0.370244067	0.671751709	0.344080888	0.435981127	0.196805382	0.213020364	0.898808492	0.628474319	0.368869226333333	0.167415150666667	0.191620635	0.2177727835	0.3949228155	0.898808492	0.811510246	0.5305274445	0.3555219625	1.17240567963072	1	1.03406660600743	1.04326901363262	1.21052472471217	1.58656413194506	1.5731253082039	1.30901789998134	1.17620629031328
Abcd3	late	0	0	0	1	3	0	1	1.334302385	0.696818248	0.698754352	0.762943552	0.742371999	1.255674794	0.901209521	0.880711289	1.036760366	0.597875112	0.542546767	0.624786864	0.777817769	0.750721936	1.860186142	0.899681746	0.905336546	1.083857299	1.256948637	1.41041629766667	0.731458368666667	0.6206505595	0.834140049	0.6835794315	1.083857299	1.0167462815	1.079079079	0.8157166125	1.38532506775482	1	0.983257409568173	1.02097344204572	1.02184439152451	1.09695074103218	1.2209846453158	1.15426115746483	1.10201575798978
Abcd4	t50	4	1	3	2	2	1	2	1.595361547	1.742045619	1.642072726	1.621255048	1.613852171	2.092791323	3.136209131	3.486148852	2.211755448	1.49468778	1.497429077	1.642958049	2.050610481	3.784889763	2.09270941	1.968053819	1.757418001	2.061972423	3.57957112	1.96660880166667	1.73492907266667	1.5697509015	1.6893365245	1.62840511	2.061972423	2.071700902	3.3578901255	3.6355193075	1.09198084861367	1	0.982319808021907	0.942490541557707	1.0063416861609	1.03164316071319	1.17537823975447	1.52569670805653	1.77704533364803
Abce1	t50	0	0	0	0	0	0	0	4.089926876	2.682750254	3.144394582	3.687560501	4.583340165	9.855144595	7.209676164	6.164979022	4.769097685	2.956160276	2.973156283	4.28094703	7.566045567	7.163138477	5.551493019	3.345691493	3.754483912	7.745614356	8.170166144	4.80350586	2.994867341	3.0587754325	3.7210222065	4.4321435975	7.745614356	8.710595081	7.689921154	6.6640587495	1.44931325227851	1	1.06482461597279	1.18345539674314	1.42547288143075	2.0124793419154	2.55640349182454	2.16969923234031	2.00447524588148
Abcf1	t40	1	0	1	3	1	0	0	2.204499593	1.707204707	2.131200772	2.3841986	3.518197733	8.523368298	5.875886074	4.476949052	2.534303117	1.195750224	1.2587085	2.823111014	5.55079044	4.441771457	3.4297182	2.136744147	2.716009639	7.534130005	7.295767092	2.72284030333333	1.67989969266667	1.694954636	2.5501041195	3.1706543735	7.534130005	7.037079369	6.585826583	4.4593602545	1.40183547933924	1	1.09264522268616	1.21737106350949	1.70504712051489	2.72069687709853	3.25059081910148	2.59227672274099	2.25071053849899
Abcf2	t40	0	0	0	0	1	0	0	2.581585049	2.369182042	2.934768277	3.33787804	4.131461557	8.903875811	7.425966449	6.531942059	2.810772548	2.258639312	2.343802034	3.40161737	6.434674268	6.944177912	4.040091778	3.036425893	3.594718639	7.375516742	9.235839989	3.14414979166667	2.55474908233333	2.6392851555	3.4662983395	3.7665394635	7.375516742	7.6692750395	8.330903219	6.7380599855	1.16037725725831	1	1.09700246550676	1.21291515303637	1.43690586452576	2.07498340463153	2.61053812266894	2.51838049066998	2.3367110917797
Abcf3	t40	0	0	0	3	1	0	0	1.102249796	0.522613686	0.768629787	1.017258069	1.710683301	4.984648424	3.316451035	2.642133867	0.967643008	0.465013976	0.585950508	1.504116524	3.995154902	2.690086939	1.918316959	0.6185312	1.065101819	4.494042459	4.34467029	1.32940325433333	0.535386287333333	0.6772901475	1.041179944	1.6073999125	4.494042459	4.489901663	3.8305606625	2.666110403	1.50894605456211	1	1.12206230571268	1.30038817784942	1.74478063783316	3.39446187938793	3.6700697952503	3.06853444522797	2.45541709203662
Abcg1	G1_high	1	0	1	2	1	1	1	0.435098604	0.766500073	0.803567504	0.95367944	0.936034259	1.788385313	1.117499805	1.100889111	0.253430312	0.33215284	0.347229931	0.43966483	0.919239181	0.594321533	0.319719493	0.534186037	0.505923364	0.793066316	1.092998815	0.336082803	0.54427965	0.5753987175	0.729801402	0.6878495445	0.793066316	1.353812247	1.10524931	0.847605322	0.871170203473803	1	1.01615069107718	1.04376932179737	1.08833862172562	1.16874112575436	1.50959254996439	1.28146919416365	1.19304771268381
Abcg2	late	0	0	0	0	1	0	0	3.103703374	1.46331832	1.362570986	1.525887104	1.42018991	1.750334561	1.730322279	1.577941059	3.501946126	1.6607642	1.649342172	1.573537287	1.873833715	2.377286132	4.098222595	1.686903274	1.677535365	1.63900372	2.267972542	3.567957365	1.60366193133333	1.505956579	1.6017112345	1.4968635985	1.63900372	1.812084138	1.9991474105	1.9776135955	1.75177804551961	1	0.977404103057949	1.01095684736099	0.974854544383706	0.982172951864883	1.09829720718616	1.16232591104289	1.15791181185893
Abhd1	late	2	1	1	0	0	0	0	1.13125637	0.592295511	0.454190329	0.603996979	0.613263825	0.761015027	0.757015997	0.807318681	1.244112439	0.398583408	0.390633672	0.763628389	0.601041003	0.750721936	1.453270424	0.449840873	0.53255091	0.81950186	0.68312426	1.27621307766667	0.480239930666667	0.4224120005	0.5682739445	0.688446107	0.81950186	0.681028015	0.7200701285	0.7790203085	1.54504592997538	1	0.953791239564716	1.03219823481707	1.13708956299216	1.25496659246135	1.12535948471664	1.1321755959989	1.1934110125651
Abhd10	t50	1	0	1	1	0	0	0	2.26251274	1.323954671	1.502321856	1.780201621	2.162561909	4.832445419	4.39790246	3.889808192	2.14263809	1.129319656	1.128497275	1.527256778	2.439519365	2.909047504	2.528690537	1.377637674	1.41125991	2.960780914	3.60689609	2.31128045566667	1.276970667	1.3154095655	1.5957307655	1.8449093435	2.960780914	3.635982392	4.002399275	3.399427848	1.45462233449938	1	1.03818267944751	1.10523227052706	1.27386907954582	1.66584713781752	2.06251041034462	2.13015830689287	1.96995463244728
Abhd11	t40	4	3	1	4	1	1	2	0.551124898	0.278727299	0.314439458	0.572207664	0.968311303	1.902537567	1.76637066	1.394459541	0.806369174	0.298937556	0.30382619	1.249573728	1.873833715	1.626564196	1.046354705	0.449840873	0.53255091	1.929794703	1.284273608	0.801282925666667	0.342501909333333	0.309132824	0.552379287	1.1089425155	1.929794703	1.888185641	1.525322134	1.5105118685	1.33836923759824	1	1.01584572818838	1.14327870077237	1.63556520807254	2.02076983589081	2.24115693548376	1.86945606616678	1.94730997434036
Abhd11os	G1_high	4	3	1	4	1	1	2	0.377085457	1.254272846	1.467384138	1.366940531	1.258804693	1.788385313	0.757015997	1.357763237	0.276469431	0.66430568	0.933180439	0.694207626	1.237437359	1.37632355	0.232523268	0.899681746	1.144984456	1.29534165	1.803448045	0.295359385333333	0.939420090666667	1.2002822885	1.2559624935	0.9765061595	1.29534165	1.512911336	1.280232021	1.3670433935	0.675550390098517	1	1.12804515591706	1.08955396599378	1.00998847773806	1.20827694156303	1.29065010339351	1.12758100817252	1.2368626554244
Abhd12	t50	0	0	0	0	0	0	0	1.334302385	0.940704634	0.943318375	1.112626013	1.194250606	2.891857101	1.838467422	1.577941059	1.405386274	0.896812668	0.846372957	1.203293219	1.944544422	1.564004034	2.121774819	1.152717237	1.224867092	2.273456774	2.431922364	1.620487826	0.996744846333333	0.894845666	1.1687465525	1.1987719125	2.273456774	2.4182007615	2.135194893	1.5709725465	1.30702913761486	1	0.987377487374577	1.06105140269813	1.14611147619078	1.52061623223766	1.77887395295464	1.52841221367489	1.34004826852607
Abhd13	t40	1	0	1	0	0	0	0	2.088473298	1.846568357	2.340827078	3.115352837	4.454231992	8.523368298	5.010724934	4.733823178	1.981364255	1.727194768	1.953168361	3.309056353	5.586145793	4.848412506	2.761213805	2.361664583	3.035540184	7.534130005	6.421368039	2.27701711933333	1.97847590266667	2.1469977195	3.0754465105	3.8816441725	7.534130005	7.0547570455	5.7160464865	4.791117842	1.09901132365747	1	1.12824626721354	1.32309156586506	1.74805261046416	2.53866196174278	2.88027511682806	2.15960779772952	2.07938619070755
Abhd14a	t50	3	0	3	0	2	0	0	1.218276091	0.836181897	1.01319381	0.921890125	1.097419476	1.560080805	2.19895123	2.458652348	0.875486531	0.465013976	0.542546767	0.555366101	0.989949887	2.001925164	1.482335832	1.040257019	0.905336546	1.63900372	2.513897275	1.192032818	0.780484297333333	0.7778702885	0.9136133355	0.8263927885	1.63900372	1.275015346	2.3564242525	2.230288756	1.23498435422655	1	1.07466253423373	0.990274130888423	1.10197269246177	1.2934663110697	1.37627800110654	1.73222861867901	1.96634354413412
Abhd14b	t60	3	0	3	0	2	0	0	0.493111751	0.13936365	0.209626305	0.190735888	0.225939304	0.646862773	1.009354663	0.880711289	0.62205622	0.232506988	0.217018707	0.231402542	0.56568565	1.313763389	0.435981127	0.281150546	0.266275455	0.422968702	1.256948637	0.517049699333333	0.217673728	0.213322506	0.2285056715	0.228670923	0.422968702	0.6062742115	1.13315165	1.097237339	1.24913130542828	1	1.02455092296116	1.01673890339441	1.03754493724623	1.11069593377826	1.35787464374402	1.76261693646067	1.76397515868553
Abhd16a	t90	1	0	1	1	1	0	1	1.13125637	0.836181897	0.768629787	0.826522181	0.774649042	1.217624043	1.622177137	1.467852148	1.151955962	0.797166816	0.716161732	0.694207626	0.777817769	1.751684518	1.743924509	0.98402691	0.82545391	0.925244036	1.721473134	1.342378947	0.872458541	0.7423957595	0.8259880455	0.734428334	0.925244036	0.997720906	1.6718251355	1.609768333	1.24704118086472	1	0.959068393213309	0.957407207387525	0.954599484812526	0.970371937142728	1.09848508118051	1.3998756088528	1.43756824575658
Abhd17a	t40	1	1	0	2	2	0	0	4.379992611	2.752432079	3.109456865	3.528613928	4.841556513	8.409216044	7.678305115	7.008994007	3.271554933	2.65722272	3.276982473	4.350367792	5.586145793	7.31953888	5.551493019	3.317576438	3.594718639	7.243339023	9.454439752	4.401013521	2.909077079	3.193219669	3.5616662835	4.5959621525	7.243339023	6.9976809185	8.5663724335	7.1642664435	1.37303774131307	1	1.1323033798961	1.13551848625971	1.50984900971891	1.90925143801704	2.15417897175751	2.36704119430651	2.20458586538345
Abhd17b	t50	0	0	0	0	0	0	0	2.987677079	2.125295656	2.340827078	2.638513117	3.292258429	6.468627726	5.551450646	5.394356644	2.856850787	2.192208744	2.21359081	2.915672031	4.171931668	4.191530812	4.214484229	2.417894692	2.795892275	4.996317793	6.339393128	3.35300403166667	2.24513303066667	2.277208944	2.717202696	3.10396523	4.996317793	5.320279697	5.945421887	4.792943728	1.33659522705887	1	1.03783086730039	1.13740387017913	1.30001341958847	1.75438927566584	2.00495408573616	2.12180456925641	1.83615681354807
Abhd17c	t90	0	0	0	2	0	0	0	2.146486445	1.114909196	1.15294468	1.303361901	1.32335878	2.929907852	2.667580181	2.935704296	3.317633172	1.860055904	1.844659008	1.966921608	2.474874718	3.910010086	3.139064115	1.518212946	1.544397638	2.379198949	3.415621298	2.86772791066667	1.49772601533333	1.498801844	1.4238797695	1.645140194	2.379198949	2.702391285	3.0416007395	3.422857191	1.54701603794887	1	1.00630051383491	1.04975244203178	1.06796342746385	1.34190357267745	1.53657982465575	1.74381453204931	1.78884308866305
Abhd2	t40	0	0	0	0	2	0	2	1.044236649	1.045227372	1.118006963	1.271572587	1.291081737	2.511349588	2.415241515	2.605437563	1.013721247	0.763951532	0.737863603	0.809908898	1.202082006	1.657844276	1.685793692	1.630673165	1.597652729	2.220585686	3.278996446	1.247917196	1.14661735633333	0.927935283	1.434612658	1.0504953175	2.220585686	1.856715797	2.8471189805	2.1316409195	1.05402176815295	1	1.01039780189683	1.04905893294134	1.07313123123043	1.22424394213943	1.48261529276852	1.6482188009115	1.6348049966735
Abhd4	G1_high	0	0	0	0	0	0	0	0.319072309	0.627136423	0.698754352	0.794732867	1.12969652	1.674233059	1.33379009	1.247674326	0.460782385	0.365368124	0.347229931	0.856189406	1.166726653	1.188643066	0.465046536	0.562301091	0.585806	1.744745896	1.44822343	0.414967076666667	0.518268546	0.5229921415	0.6902694335	0.992942963	1.744745896	1.420479856	1.39100676	1.218158696	0.939433956693785	1	1.01536511688998	1.05902295638889	1.33417038420065	1.75686102494055	1.61521933510207	1.50067765291507	1.49216864897427
Abhd5	G1_high	0	0	0	0	0	0	0	0.638144619	1.219431934	1.502321856	2.098094768	3.67958295	9.208281822	4.469999222	3.999897104	1.313229797	1.096104372	1.193602887	3.054513556	6.151831443	3.972570247	1.075420114	1.321407564	1.597652729	6.370966075	4.727219876	1.00893151	1.21231462333333	1.3479623715	1.8478737485	3.367048253	6.370966075	7.6800566325	4.598609549	3.9862336755	0.911904093827414	1	1.08698732948514	1.25744718369178	2.02138438713158	3.17521411978995	4.00573275595988	2.465863347023	2.31253684803763
Abhd6	t90	2	1	1	0	0	0	0	0.435098604	0.348409124	0.349377176	0.381471776	0.322770434	0.456609016	0.648870855	0.733926074	0.529899743	0.298937556	0.260422448	0.277683051	0.318198178	0.625601614	0.75570062	0.421725818	0.426040728	0.422968702	0.765099171	0.573566322333333	0.356357499333333	0.304899812	0.403756252	0.3002267425	0.422968702	0.387403597	0.706985013	0.679763844	1.15900225063163	1	0.985533341255574	1.01377736423203	0.982311489506946	1.00087420794099	1.04753530483126	1.23217275868921	1.26869530204935
Abhd8	t40	2	1	1	1	0	0	0	0.290065736	0.174204562	0.244564023	0.381471776	0.613263825	1.71228381	1.225644948	1.137585415	0.368625908	0.199291704	0.238720577	0.416524576	1.308148065	1.094802824	0.319719493	0.253035491	0.186392818	1.030986211	1.666823193	0.326137045666667	0.208843919	0.2416423	0.283932297	0.5148942005	1.030986211	1.5102159375	1.4462340705	1.1161941195	1.0976950654868	1	1.04639887826472	1.0616660705524	1.27752744879594	1.62085290128466	2.11724153755712	2.01186965112846	1.78357701184433
Abi1	t50	1	0	1	0	0	0	0	3.161716521	2.787272991	3.039581429	3.433245984	3.453643646	6.468627726	7.245724545	8.036490511	3.202437576	2.790083856	2.799541318	3.077653811	3.676956724	6.474976702	4.708596173	3.711187202	3.834366549	5.234237688	8.771315492	3.69091675666667	3.09618134966667	2.9195613735	3.6338062665	3.2656487285	5.234237688	5.072792225	8.0085200185	7.2557336065	1.13979256653998	1	1.03455769977789	1.09835514287462	1.12591214573857	1.32328379677917	1.60301566278078	2.12564298545456	2.17913041068468
Abi2	t50	0	0	0	1	1	0	0	1.566354974	1.114909196	1.257757833	1.398729845	1.549298084	4.109481144	2.847822085	2.311867133	2.004403375	1.361826644	1.388919724	1.619817795	3.111271074	2.533686535	2.325232678	1.208947346	1.251494637	2.273456774	3.524921179	1.96533034233333	1.228561062	1.3233387785	1.325112241	1.5845579395	2.273456774	3.610376109	3.186371632	2.422776834	1.33029119631075	1	1.03950743323597	1.07673063212725	1.15731368623948	1.48190801375489	2.07832537448375	1.9339153434806	1.53106431242331
Abl1	t90	2	1	1	2	1	0	0	1.566354974	0.836181897	0.908380657	1.017258069	1.000588346	1.902537567	1.76637066	1.68802997	1.52058187	0.896812668	0.95488231	1.064451694	1.449569478	1.720404438	2.644952171	1.152717237	1.171612001	1.559697089	2.623197157	1.91062967166667	0.961903934	0.9316314835	1.094435035	1.03252002	1.559697089	1.6760535225	2.1947839085	1.704217204	1.47323209619516	1	1.03496718707469	1.05369638269532	1.08895822598802	1.18905402205408	1.43607985072204	1.5948347104052	1.44906065735327
Abl2	t50	2	1	1	1	1	1	1	2.465558755	1.846568357	2.16613849	2.606723802	2.517609387	5.13685143	3.640886463	3.449452548	2.856850787	2.15899346	2.23529268	2.63798898	3.747667431	3.409528795	3.836633919	2.361664583	2.662754548	3.674540599	5.109769461	3.053014487	2.1224088	2.200715585	2.634739175	2.5777991835	3.674540599	4.4422594305	4.375327962	3.4294906715	1.29237477899145	1	1.06820903202488	1.17830424386922	1.19368299936148	1.39054342977561	1.8293910894263	1.72391382720954	1.47947932067401
Abr	t90	0	0	0	1	2	1	2	0.899203781	0.696818248	0.733692069	0.762943552	0.677817912	0.875167281	1.117499805	1.28437063	0.783330054	0.531444544	0.520844896	0.509085593	0.56568565	1.126082905	1.656728283	0.927796801	0.958591637	0.925244036	1.475548401	1.11308737266667	0.718686531	0.6272684825	0.8607675945	0.5934517525	0.925244036	0.7204264655	1.296524103	1.2052267675	1.22062188570596	1	1.00740490781444	1.02747214192063	0.987101232532404	0.998675812202471	1.06373330789936	1.26602861551272	1.36727652653997
Abracl	t60	0	0	0	0	0	0	0	1.247282664	0.487772773	0.733692069	0.826522181	1.097419476	2.206943577	2.19895123	2.128385615	2.234794567	0.896812668	0.976584181	1.527256778	2.2627426	2.690086939	1.366074198	0.477955928	0.585806	1.453954913	1.858097986	1.61605047633333	0.620847123	0.855138125	0.7061640905	1.312338127	1.453954913	2.2348430885	2.028524608	2.409236277	1.60559847644313	1	1.10367457115724	1.15033069813983	1.37107081768934	1.66037083143659	1.93782585037889	2.04198965030863	2.02407266257371
Abt1	t40	4	3	1	3	2	2	3	0.667151192	0.418090949	0.698754352	0.794732867	2.001176692	2.168892826	1.009354663	1.064192807	0.529899743	0.298937556	0.238720577	1.31899449	1.520280184	0.813282098	0.610373578	0.421725818	0.665688637	2.379198949	1.748798104	0.602474837666667	0.379584774333333	0.4687374645	0.730210752	1.660085591	2.379198949	1.844586505	1.3790763835	0.9387374525	1.16204282076298	1	1.07577886131302	1.21859705385867	1.9508254583531	2.37682885561835	2.08744083264072	1.67518346732775	1.42579354964188
Abtb1	t40	3	2	1	1	0	0	0	1.392315532	0.87102281	0.663816634	1.176204643	1.968899648	3.843125884	2.775725323	2.128385615	1.267151559	0.531444544	0.65105612	1.851220337	3.217337134	2.064485325	1.772989917	0.787221528	1.011846728	3.806718319	3.770845912	1.47748566933333	0.729896294	0.657436377	1.0940256855	1.9100599925	3.806718319	3.530231509	3.2732856175	2.09643547	1.43685973591739	1	0.983679445132206	1.14439682743545	1.72428193838496	2.68949217749127	2.67116028854442	2.34371063094025	1.83653063459058
Abtb2	t40	2	0	2	2	0	0	0	0.261059162	0.243886387	0.314439458	0.445050405	0.580986782	2.092791323	1.550080375	1.100889111	0.506860623	0.398583408	0.347229931	0.60164661	1.59099089	1.470163792	0.435981127	0.421725818	0.479295819	1.030986211	2.295297512	0.401300304	0.354731871	0.3308346945	0.462173112	0.591316696	1.030986211	1.8418911065	1.9226889435	1.2855264515	1.03375057026235	1	1.01000082954182	1.10110761013339	1.20809891631102	1.42853578748192	2.16948802714861	2.18395306531531	1.72758084767756
Acaa1a	t40	1	1	0	0	1	0	0	1.392315532	0.766500073	0.908380657	1.271572587	2.54988643	5.251003684	2.703628562	2.091689311	1.128916843	0.730736248	0.716161732	2.036342371	3.959799549	2.408566213	1.947382368	1.068372073	1.171612001	4.520478003	3.852820824	1.48953824766667	0.855202798	0.8122711945	1.221592294	2.2931144005	4.520478003	4.6054016165	3.278224693	2.250127762	1.33643657620644	1	1.03594817318692	1.1679153395412	1.88196187774207	2.66899658676643	3.20217711618753	2.22139713012354	1.85980459959337
Acaa1b	G1_high	1	1	0	0	0	0	0	0.203046015	0.418090949	0.593941199	0.603996979	1.161973563	1.826436064	1.009354663	0.954103896	0.207352073	0.132861136	0.217018707	0.509085593	0.883883828	0.594321533	0.348784902	0.3092656	0.452668273	1.612568177	1.092998815	0.253060996666667	0.286739228333333	0.405479953	0.528332626	0.835529578	1.612568177	1.355159946	1.051176739	0.7742127145	0.981431685542887	1	1.09914627426999	1.1203125388244	1.4283336740329	1.99544552075606	1.82803539510112	1.50777432553592	1.39266136054158
Acaa2	t40	1	1	0	1	1	0	1	0.377085457	0.209045474	0.244564023	0.286103832	0.451878608	1.065421037	0.468628951	0.29357043	0.29950855	0.132861136	0.195316836	0.416524576	0.671751709	0.250240645	0.465046536	0.253035491	0.292903	0.898808492	0.573824378	0.380546847666667	0.198314033666667	0.2199404295	0.289503416	0.434201592	0.898808492	0.868586373	0.5212266645	0.2719055375	1.15176224745891	1	1.04225414403774	1.04777580760623	1.225621289065	1.51536688756089	1.59199851662303	1.23535529373416	1.08676190518901
Acaca	late	4	1	3	0	1	0	2	0.754170913	0.627136423	0.593941199	0.572207664	0.516432695	0.532710519	0.612822474	0.623837163	0.990682128	0.597875112	0.585950508	0.509085593	0.424264237	0.625601614	1.162616339	0.730991419	0.692316182	0.528710878	0.628474319	0.96915646	0.652000984666667	0.5899458535	0.632261923	0.512759144	0.528710878	0.478487378	0.6206483965	0.6247193885	1.19108485522819	1	0.986068101502071	0.971949622419562	0.938198415751762	0.883141800254066	0.916658477880167	0.965989241190052	1.00766223012562
Acacb	G1_high	5	4	1	4	1	0	0	0.116026294	0.348409124	0.384314893	0.413261091	0.387324521	0.608812021	0.504677331	0.440355644	0.138234715	0.232506988	0.238720577	0.254542796	0.494974944	0.563041452	0.232523268	0.67476131	0.718943728	0.766630772	0.983698934	0.162261425666667	0.418559140666667	0.311517735	0.5661024095	0.3209336585	0.766630772	0.5518934825	0.7441881325	0.501698548	0.829037638488992	1	1.01583483414895	1.03723824653433	1.02336954000964	1.05485525695599	1.20303657438216	1.15017872776184	1.16818474465338
Acad10	late	1	1	0	0	0	0	0	0.551124898	0.452931861	0.489128046	0.47683972	0.451878608	0.608812021	0.504677331	0.477051948	0.414704146	0.33215284	0.368931802	0.347103813	0.388908884	0.46920121	0.901027663	0.393610764	0.426040728	0.502275334	0.519174437	0.622285569	0.392898488333333	0.429029924	0.451440224	0.3994912105	0.502275334	0.4988604525	0.511925884	0.473126579	1.16455111344129	1	1.02626058957909	1.01986268378573	1.00524912539271	1.077973400326	1.07494569095782	1.06285702405713	1.05973916903081
Acad11	t50	1	1	0	0	0	0	0	0.638144619	0.696818248	0.663816634	0.699364923	0.677817912	0.951268783	0.540725712	0.513748252	0.552938862	0.33215284	0.347229931	0.347103813	0.494974944	0.43792113	1.075420114	0.759106473	0.718943728	0.845937404	0.655799289	0.755501198333333	0.596025853666667	0.5055232825	0.7091543255	0.5124608625	0.845937404	0.7231218635	0.5982625005	0.475834691	1.10365752871972	1	0.995934361638325	0.989334760261052	1.00001277024105	1.04936081603515	1.13609112032083	0.924640804983165	0.985753175295453
Acad12	late	5	2	3	0	0	0	0	0.464105177	0.313568211	0.314439458	0.349682461	0.290493391	0.456609016	0.360483808	0.440355644	0.345586789	0.265722272	0.260422448	0.231402542	0.353553531	0.406641049	0.726635212	0.253035491	0.266275455	0.502275334	0.437199526	0.512109059333333	0.277441991333333	0.287430953	0.307978958	0.2609479665	0.502275334	0.4050812735	0.398841667	0.4234983465	1.18522049179159	1	0.998238036988347	1.01902977751354	0.977659370981824	1.19890884559151	1.08914352419322	1.09134523245387	1.10392803348628
Acad8	t90	1	0	1	0	0	0	0	1.595361547	1.358795583	1.187882398	1.335151216	1.291081737	1.750334561	2.090806088	2.091689311	1.589699228	1.029673804	1.171901017	1.133872457	1.237437359	2.033205245	2.267101861	1.686903274	1.544397638	1.586132633	2.240647571	1.81738754533333	1.35845755366667	1.1798917075	1.439774427	1.212477097	1.586132633	1.49388596	2.1657268295	2.062447278	1.19738190681562	1	0.998808053422916	0.968469477795347	1.01131533846314	0.962495620153091	1.13417704340498	1.2582112345261	1.40256833509207
Acad9	t50	1	1	0	0	0	0	0	1.769400989	0.905863722	1.083069245	1.112626013	1.194250606	2.739654096	2.415241515	2.568741259	1.589699228	0.697520964	0.65105612	1.087591948	1.661701597	2.064485325	2.615886763	1.012141964	1.171612001	2.194150142	2.923771831	1.99166232666667	0.871842216666667	0.8670626825	1.142119007	1.140921277	2.194150142	2.2006778465	2.669506673	2.316613292	1.59190192103847	1	1.03280346929933	1.09387065872759	1.19055209785775	1.58743776490315	1.76508836285471	1.87100621989876	1.83888848842236
Acadm	t50	0	0	0	2	1	1	1	1.769400989	1.114909196	1.15294468	1.335151216	1.872068518	3.652872128	1.658225518	1.504548452	1.336268916	0.697520964	0.781267345	1.295854236	2.368808659	1.282483308	2.267101861	1.405752728	1.571025183	3.833153862	2.814471949	1.790923922	1.07272762933333	0.9671060125	1.4530881995	1.583961377	3.833153862	3.0108403935	2.2363487335	1.39351588	1.34792858151099	1	1.03365948597588	1.08641833379904	1.35524253434614	2.00899859979292	2.09229006240299	1.4212304725389	1.26441625856486
Acads	t40	5	2	3	1	0	0	0	1.044236649	0.975545547	1.083069245	1.366940531	1.872068518	4.56609016	2.811773704	2.165081918	0.990682128	0.896812668	0.737863603	1.295854236	3.075915721	2.7526471	1.366074198	1.096487128	1.384632365	4.01820267	4.371995261	1.133664325	0.989615114333333	0.910466424	1.375786448	1.583961377	4.01820267	3.8210029405	3.5918844825	2.458864509	1.07094953245285	1	0.985314683556737	1.16778093972628	1.33209255892182	2.39362436476643	2.4831593885651	2.24592917445464	1.79026341928188
Acadsb	t50	0	0	0	1	0	0	0	0.667151192	0.452931861	0.454190329	0.508629035	0.580986782	1.103471789	1.189596567	0.9908002	0.668134458	0.33215284	0.368931802	0.393384322	0.530330297	0.719441856	1.017289297	0.590416146	0.585806	0.845937404	1.475548401	0.784191649	0.458500282333333	0.4115610655	0.5472175175	0.487185552	0.845937404	0.816901043	1.332572484	0.855121028	1.22268409830863	1	1.01423741150109	1.01771781446179	1.06704991893304	1.16066314382098	1.29825385337334	1.53178036803491	1.33045965893379
Acadvl	t40	3	1	2	0	0	0	0	0.72516434	0.452931861	0.559003481	0.540418349	0.968311303	1.255674794	1.009354663	0.954103896	0.529899743	0.365368124	0.412335543	0.485945339	0.919239181	0.875842259	0.726635212	0.477955928	0.372785637	1.268906106	1.202298697	0.660566431666667	0.432085304333333	0.485669512	0.456601993	0.727128321	1.268906106	1.0874569875	1.10582668	0.9149730775	1.15871003391955	1	1.05370215766188	0.994527235362753	1.22151400477887	1.53516492813851	1.47907780987283	1.43653159790564	1.35940566312654
Acap2	t50	0	0	0	0	0	0	0	1.624368121	1.045227372	1.118006963	1.271572587	1.32335878	3.082110858	2.992015608	2.605437563	1.428425393	0.730736248	0.759565474	0.786768643	1.59099089	2.095765406	2.383363495	1.208947346	1.304749728	1.929794703	3.743520942	1.81205233633333	0.994970322	0.9387862185	1.2881611575	1.0550637115	1.929794703	2.336550874	3.367768275	2.3506014845	1.40598238441328	1	1.02612114455698	1.07702005194309	1.08418267404934	1.32633071055556	1.74648290058701	2.04964063188855	1.77577634738551
Acap3	t40	0	0	0	0	0	0	0	0.609138045	0.452931861	0.559003481	0.826522181	1.032865389	2.777704847	2.487338277	2.091689311	0.645095339	0.365368124	0.434037414	0.87932966	1.979899775	2.127045487	0.813831437	0.590416146	0.612433546	1.982665791	3.033071712	0.689354940333333	0.469572043666667	0.4965204475	0.7194778635	0.9560975245	1.982665791	2.378802311	2.7602049945	2.109367399	1.15095337482508	1	1.06164941767862	1.1354861937735	1.38778708626243	1.87539959179967	2.39127230547746	2.46803355577674	2.20907756704463
Acat2	t50	0	0	0	1	0	0	0	1.711387842	0.975545547	1.187882398	1.398729845	2.001176692	4.794394668	3.749031605	3.412756244	1.658816586	0.797166816	0.868074827	1.457836016	2.404164012	2.28344589	2.208971044	1.29329251	1.41125991	3.859589406	4.34467029	1.85972515733333	1.02200162433333	1.0279786125	1.4049948775	1.729506354	3.859589406	3.59927934	4.0468509475	2.848101067	1.41706999763599	1	1.07346904102226	1.13282577437569	1.44339028633897	2.11904472927442	2.4136220932798	2.36723763174165	2.03035113084843
Acbd3	t50	1	1	0	0	0	0	0	1.94344043	1.010386459	1.187882398	1.43051916	1.807514431	4.56609016	3.785079986	3.66963037	2.14263809	1.096104372	1.085093534	1.712378812	2.828428249	3.378248714	2.906540848	1.124602183	1.144984456	2.643554388	3.798170883	2.33087312266667	1.07703100466667	1.136487966	1.287751808	1.7599466215	2.643554388	3.6972592045	3.7916254345	3.523939542	1.60070289439512	1	1.04151823061695	1.1092872588639	1.34525713489542	1.71493487917592	2.29755800187277	2.31928236630012	2.20575385286425
Acbd4	t50	1	1	0	3	2	2	3	0.81218406	0.452931861	0.454190329	0.445050405	0.645540868	1.103471789	1.477983614	1.28437063	0.92156477	0.465013976	0.542546767	0.856189406	1.166726653	1.532723954	0.988223888	0.449840873	0.505923364	1.057421755	1.284273608	0.907324239333333	0.455928903333333	0.498368548	0.4754868845	0.750865137	1.057421755	1.135099221	1.381128611	1.408547292	1.3100784536314	1	1.02689452978159	1.01662865319224	1.19978857583246	1.41906728753122	1.46336154756029	1.64051987112628	1.65052714723427
Acbd5	t50	2	1	1	1	0	0	0	1.276289238	0.836181897	0.838505222	1.144415328	1.291081737	3.843125884	2.955967227	2.458652348	1.313229797	0.863597384	0.781267345	1.157012711	2.72236219	2.690086939	1.831120734	0.899681746	1.065101819	2.035536879	3.57957112	1.47354658966667	0.866487009	0.8098862835	1.1047585735	1.224047224	2.035536879	3.282744037	3.2677691735	2.5743696435	1.32375684282271	1	0.978543642041329	1.12747214171832	1.20259395832981	1.59791864368422	2.31750683476255	2.28257859314032	1.93184951337661
Acbd6	late	2	2	0	1	0	0	1	1.044236649	0.627136423	0.628878916	0.635786293	0.580986782	0.684913524	0.86516114	0.954103896	1.128916843	0.66430568	0.62935425	0.60164661	0.530330297	1.094802824	1.7148591	0.730991419	0.718943728	0.608017509	0.929048993	1.29600419733333	0.674144507333333	0.629116583	0.6773650105	0.591316696	0.608017509	0.6076219105	0.8971050665	1.02445336	1.36796203960106	1	0.99003514408134	0.999178006605169	0.966994367377633	0.928957527662937	0.977504595460498	1.13035150101886	1.22980563626759
Acbd7	t40	1	1	0	0	0	0	0	0.145032868	0.104522737	0.244564023	0.254314517	0.613263825	0.875167281	0.648870855	0.403659341	0.138234715	0.232506988	0.347229931	0.856189406	1.202082006	0.750721936	0.319719493	0.196805382	0.186392818	0.95167958	0.655799289	0.200995692	0.177945035666667	0.295896977	0.2203536675	0.7347266155	0.95167958	1.0386246435	0.652335072	0.5771906385	1.02096340130716	1	1.10993496238055	1.06345822401684	1.48331280149089	1.63074097873667	1.7421931059387	1.43817575223196	1.34564241243644
Accs	t40	1	0	1	0	0	1	1	0.348078883	0.243886387	0.244564023	0.254314517	0.355047478	0.608812021	0.396532189	0.330266733	0.345586789	0.199291704	0.217018707	0.347103813	0.671751709	0.406641049	0.348784902	0.224920437	0.319530546	0.634453053	0.68312426	0.347483524666667	0.222699509333333	0.230791365	0.2869225315	0.3510756455	0.634453053	0.640281865	0.5398282245	0.368453891	1.10228955475554	1	1.00766300014807	1.04281063269947	1.10630772849284	1.33433405438397	1.3436622860173	1.24839253442081	1.1211685449248
Accsl	t50	2	1	1	2	2	3	3	2.001453577	0.905863722	0.978256092	1.144415328	1.12969652	1.902537567	2.271047992	2.311867133	0.506860623	0.232506988	0.30382619	0.277683051	0.494974944	0.750721936	3.749437693	1.433867783	1.491142547	2.141279054	3.333646386	2.08591729766667	0.857412831	0.641041141	1.3177789375	0.7036897855	2.141279054	1.1987562555	2.802347189	1.5312945345	1.58294843186432	1	1.04792458622608	1.07434979767267	1.07704904075048	1.29065312254885	1.36795290158808	1.74843344197534	1.57909052124959
Acd	t40	0	0	0	1	1	0	0	0.464105177	0.383250036	0.733692069	0.95367944	2.291670083	4.984648424	2.6315318	2.128385615	0.552938862	0.298937556	0.412335543	2.105763134	3.676956724	2.377286132	1.046354705	0.421725818	0.931964092	4.573349091	4.563270054	0.687799581333333	0.367971136666667	0.573013806	0.942821766	2.1987166085	4.573349091	4.330802574	3.597400927	2.2528358735	1.23111466147412	1	1.17032370691012	1.38563499351895	2.38533323985786	3.92012933889057	3.96355702812443	3.26920091921921	2.43082854407174
Acer3	t40	0	0	0	0	0	0	0	0.435098604	0.627136423	0.628878916	0.699364923	0.806926085	1.826436064	1.33379009	1.210978022	0.737251816	0.597875112	0.564248638	0.671067372	1.096015947	1.188643066	0.813831437	0.730991419	0.718943728	1.29534165	1.721473134	0.662060619	0.652000984666667	0.596563777	0.7091543255	0.7389967285	1.29534165	1.4612260055	1.527631612	1.199810544	1.00568710193539	1	0.990013200479414	1.01871497630891	1.07815025890933	1.32602716848015	1.52440678158344	1.50324884399928	1.36426818822728
Acin1	t50	0	0	0	0	0	0	0	1.392315532	1.184591021	1.187882398	1.303361901	1.549298084	2.967958604	2.487338277	2.165081918	1.566660109	0.99645852	0.933180439	1.180152965	2.15667654	2.189605648	2.063644002	1.349522619	1.41125991	2.11484351	3.033071712	1.67420654766667	1.17685738666667	1.0605314185	1.3573109055	1.3647255245	2.11484351	2.562317572	2.7602049945	2.177343783	1.22821197872627	1	0.984905734319753	1.04032204196727	1.12947769214606	1.32573463426614	1.69873869508142	1.65644202482817	1.52322653782211
Ackr3	G1_high	3	2	1	1	2	1	1	0.087019721	0.104522737	0.174688588	0.222525203	0.451878608	0.761015027	0.216290285	0.146785215	0.230391192	0.199291704	0.260422448	0.717347881	1.661701597	0.500481291	0.116261634	0.168690327	0.239647909	0.660888597	0.300574674	0.144557515666667	0.157501589333333	0.217555518	0.231086556	0.5846132445	0.660888597	1.211358312	0.2584324795	0.323633253	0.988407934304953	1	1.05724915913204	1.08377558760983	1.37322674161186	1.42115371251806	1.90688101934074	1.10701939576643	1.14470133475873
Acly	t40	0	0	0	2	2	2	2	3.451782257	3.100841202	3.563647193	4.323346794	5.616205555	14.230981	7.245724545	5.577838163	4.28527618	3.520820104	3.711019887	5.877624571	12.09153077	6.662657186	5.260838934	3.851762475	4.500055186	11.2086706	10.76603833	4.332632457	3.49114126033333	3.63733354	4.41170099	5.746915063	11.2086706	13.161255885	9.0058814375	6.1202476745	1.18170009324307	1	1.07746415982014	1.21586548746105	1.56734999129931	2.51633724093222	3.30497116721193	2.21792289531424	1.64949613860489
Acnat1	t50	1	0	1	0	0	0	0	1.305295811	1.010386459	0.908380657	0.985468755	1.065142433	1.14152254	1.29774171	1.431155844	0.829408293	0.797166816	0.716161732	0.717347881	0.989949887	0.938402421	2.441494312	1.715018328	1.730790456	1.744745896	1.912747927	1.525399472	1.17419053433333	0.8122711945	1.3581296055	0.891245157	1.744745896	1.0657362135	1.6052448185	1.1847791325	1.14406995353488	1	0.952093415094536	0.996707365717856	0.991411390874557	1.01094930656394	1.08624991941476	1.10788170973867	1.14394284144124
Aco1	t50	1	1	0	1	0	0	0	0.667151192	0.348409124	0.454190329	0.47683972	0.548709738	1.636182307	1.117499805	0.954103896	0.875486531	0.431798692	0.434037414	0.555366101	1.166726653	1.157362985	0.901027663	0.421725818	0.505923364	0.978115124	1.530198341	0.814555128666667	0.400644544666667	0.4441138715	0.491381542	0.5520379195	0.978115124	1.40145448	1.323849073	1.0557334405	1.29446400468257	1	1.04000623378679	1.07723404265965	1.11742404895107	1.39134782456346	1.73416075165795	1.67501790593014	1.47797117383054
Aco2	t40	0	0	0	1	1	1	0	2.233506166	1.881409269	2.410702513	2.86103832	3.356812515	7.534048764	5.299111981	4.440252748	2.096559852	1.627548916	1.779553396	2.429726693	4.384063787	3.910010086	3.865699327	2.502239856	3.008912639	5.868690741	6.831242595	2.73192178166667	2.00373268033333	2.0951279545	2.9349754795	2.893269604	5.868690741	5.9590562755	6.065177288	4.175131417	1.23000142926147	1	1.12077139263166	1.24232684063452	1.40866866208398	1.96122796365093	2.50542216339494	2.21109440978106	1.87835914900688
Acot1	t40	1	0	1	0	1	1	1	0.261059162	0.209045474	0.13975087	0.317893147	0.645540868	0.837116529	0.324435427	0.183481519	0.506860623	0.199291704	0.173614965	0.393384322	0.707107062	0.218960565	0.319719493	0.112460218	0.213020364	0.845937404	0.273249704	0.362546426	0.173599132	0.1566829175	0.2654567555	0.519462595	0.845937404	0.7721117955	0.2988425655	0.201221042	1.16192879895294	1	0.960638300014915	1.09021107457537	1.26143208407805	1.6593289127396	1.47145308858271	1.11998696468275	0.997628241279805
Acot13	t40	0	0	0	2	1	1	1	0.638144619	0.348409124	0.524065764	0.603996979	1.000588346	1.750334561	1.045403044	1.174281718	0.62205622	0.33215284	0.368931802	0.624786864	1.202082006	0.844562178	0.726635212	0.506070982	0.559178455	1.586132633	1.42089846	0.662278683666667	0.395544315333333	0.446498783	0.581587717	0.812687605	1.586132633	1.4762082835	1.233150752	1.009421948	1.19298079834228	1	1.07893910405836	1.11240498469642	1.35166784588736	1.71713861027036	1.84635676329149	1.56216372869178	1.49856339890709
Acot7	t50	5	3	2	1	1	1	0	0.986223502	0.836181897	0.978256092	1.017258069	1.032865389	1.940588318	1.658225518	1.321066933	1.036760366	0.963243236	0.998286051	1.064451694	1.626346243	1.720404438	1.860186142	1.152717237	1.144984456	1.691874808	2.513897275	1.29439000333333	0.984047456666667	0.9882710715	1.0811212625	1.0486585415	1.691874808	1.7834672805	2.0860613965	1.5207356855	1.14926688229008	1	1.04761212248981	1.04751174670543	1.07933356898588	1.25045443114088	1.46961396478061	1.53999984356474	1.32487050320084
Acot8	t40	3	2	1	1	0	0	0	3.045690227	2.647909341	3.214270017	3.75113913	5.390266251	8.979977314	7.8945954	7.302564437	3.133320218	2.590792152	3.038261895	4.350367792	6.470029621	6.944177912	4.127288004	3.289461384	4.020759367	8.829471656	9.427114781	3.43543281633333	2.842720959	3.126265956	3.8859492485	4.8703170215	8.829471656	7.7250034675	8.6608550905	7.1233711745	1.15181810394304	1	1.13993606099241	1.23645754880804	1.62089281020383	2.29153984056475	2.4080682723317	2.43457006936154	2.24417679354975
Acot9	t50	1	0	1	1	1	1	1	2.088473298	1.567841057	1.642072726	1.90735888	2.130284866	4.2997349	4.037418652	3.522845155	2.14263809	1.594333632	1.779553396	1.966921608	2.545585425	2.690086939	2.935606256	2.024283929	2.369851547	3.41018516	4.590595024	2.38890588133333	1.72881953933333	1.710813061	2.1386052135	2.048603237	3.41018516	3.4226601625	4.314006838	3.106466047	1.23847760158019	1	1.0501510835982	1.12324172563191	1.18132489610405	1.45825764496201	1.71527630601588	1.9051506093688	1.59185281054697
Acox1	t40	1	0	1	0	0	1	0	1.450328679	1.428477408	1.921574467	2.415987914	3.292258429	9.893195346	7.389918068	5.871408592	1.635777467	1.627548916	1.757851525	3.702440674	7.954954452	6.005775492	2.179905636	1.743133383	2.130203638	5.842255197	8.989915255	1.75533726066667	1.59971990233333	1.839712996	2.273095776	3.4973495515	5.842255197	8.924074899	8.1899166615	5.938592042	1.05711780793683	1	1.12631938095283	1.27387143425845	1.77856856565085	2.49432099780618	3.94685446738615	3.54829786282971	2.74789546865106
Acox3	t40	2	2	0	2	1	0	0	0.435098604	0.487772773	0.628878916	0.635786293	0.839203129	1.71228381	1.586128756	1.577941059	0.760290935	0.531444544	0.585950508	0.833049152	1.555635537	1.782964599	0.639438986	0.646646255	0.612433546	1.480390457	1.940072897	0.611609508333333	0.555287857333333	0.607414712	0.6241099195	0.8361261405	1.480390457	1.6339596735	1.7631008265	1.680452829	1.03655002241469	1	1.06521754509813	1.03935471875872	1.21657681951721	1.50632866620159	1.74591211284148	1.76187335053912	1.77498363303355
Acp1	t40	0	0	0	0	0	0	0	0.928210355	0.661977335	0.559003481	0.762943552	1.258804693	2.206943577	1.694273899	1.614637363	0.783330054	0.49822926	0.412335543	0.925610169	1.484924831	1.595284115	1.366074198	0.815336582	0.852081455	2.220585686	1.967397867	1.02587153566667	0.658514392333333	0.485669512	0.8075125035	1.092207431	2.220585686	1.845934204	1.830835883	1.604960739	1.21795426696549	1	0.940355602484002	1.04049600681571	1.32218207386314	1.77409837819266	1.79408487180201	1.6278761790478	1.65272154877038
Acp2	t50	1	0	1	0	0	0	0	0.986223502	0.522613686	0.593941199	0.762943552	1.097419476	2.397197334	2.054757707	1.798118881	1.059799485	0.564659828	0.520844896	0.902469914	1.69705695	1.595284115	1.278877973	0.843451637	0.665688637	1.77118144	2.377272423	1.10830032	0.643575050333333	0.5573930475	0.7143160945	0.999944695	1.77118144	2.047127142	2.216015065	1.696701498	1.28571216735283	1	1.00942129740625	1.03070545379798	1.29670628914841	1.50325692542158	1.97744772210472	1.91914831858815	1.74819836766628
Acrbp	G1_high	2	2	0	2	1	0	1	0.319072309	0.661977335	0.593941199	0.731154237	0.484155651	0.989319535	0.612822474	0.550444556	0.437743266	0.697520964	0.716161732	0.694207626	0.954594534	0.625601614	0.465046536	0.759106473	0.692316182	0.925244036	0.68312426	0.407287370333333	0.706201590666667	0.6550514655	0.7117352095	0.5891816385	0.925244036	0.9719570345	0.647973367	0.588023085	0.824492841101804	1	0.985022154749063	1.0018274736974	0.945527041286682	1.09444429063846	1.17420003564187	0.96361511364749	0.945262116936773
Acsf3	late	0	0	0	1	0	0	0	0.522118325	0.522613686	0.524065764	0.445050405	0.355047478	0.190253757	0.252338666	0.403659341	0.668134458	0.431798692	0.455739284	0.393384322	0.247487472	0.43792113	0.842896846	0.506070982	0.399413182	0.34366207	0.245924733	0.677716543	0.486827786666667	0.489902524	0.4222317935	0.3742159	0.34366207	0.2188706145	0.2491316995	0.4207902355	1.12946074068853	1	1.00883715783098	0.939120272784937	0.93155943094193	0.892163839592522	0.826495223307002	0.82488049207273	0.963075473810905
Acsl1	t40	0	0	0	0	0	0	0	0.290065736	0.174204562	0.209626305	0.286103832	0.419601564	1.14152254	0.757015997	0.69722977	0.253430312	0.132861136	0.130211224	0.254542796	0.636396356	0.46920121	0.406915719	0.224920437	0.266275455	0.713759685	0.983698934	0.316803922333333	0.177328711666667	0.1699187645	0.2761896435	0.33707218	0.713759685	0.888959448	0.8703574655	0.58321549	1.11789272986132	1	1.01391372692503	1.06452966306337	1.1582004573823	1.39907836724256	1.63414400369853	1.55789849664577	1.37116186562417
Acsl3	t60	0	0	0	2	1	1	1	0.986223502	0.522613686	0.593941199	0.540418349	0.613263825	1.293725545	1.081451425	1.027496504	1.912246898	1.096104372	1.019987922	1.180152965	1.661701597	1.345043469	1.366074198	0.590416146	0.639061091	0.925244036	1.256948637	1.421514866	0.736378068	0.8069645605	0.58973972	0.896708395	0.925244036	1.477713571	1.169200031	1.1862699865	1.39385069482761	1	1.00526607564802	1.02113989327209	1.04981669923752	1.21052847762022	1.38813608155344	1.39305921632665	1.22517615482303
Acsl4	t60	2	0	2	1	0	0	1	0.72516434	0.418090949	0.454190329	0.572207664	0.645540868	2.168892826	1.477983614	1.174281718	1.54362099	0.697520964	0.62935425	0.763628389	1.661701597	2.252165809	1.104485522	0.449840873	0.479295819	1.057421755	2.076697749	1.12442361733333	0.521817595333333	0.5417722895	0.5257517415	0.7045846285	1.057421755	1.9152972115	1.7773406815	1.7132237635	1.38883378146705	1	0.99264984820334	1.06449749578359	1.09966757017809	1.41906728753122	1.90130612539127	1.93475075158927	1.72453904669015
Acss1	t90	3	3	0	4	3	1	1	0.522118325	0.383250036	0.349377176	0.445050405	0.355047478	0.418558265	0.648870855	0.917407593	0.230391192	0.132861136	0.130211224	0.138841525	0.141421412	0.375360968	0.37785031	0.281150546	0.292903	0.290790983	0.382549585	0.376786609	0.265753906	0.2397942	0.3689767025	0.2469445015	0.290790983	0.2799898385	0.51571022	0.6463842805	1.08732113564838	1	0.986586494205211	1.0269255074446	0.992445197135852	1.00752482760914	1.01654094549791	1.13558673485191	1.30011043624922
Acta1	t50	1	0	1	0	0	0	0	0.087019721	0.069681825	0.104813153	0.063578629	0.258216347	0.456609016	0.504677331	0.440355644	0.29950855	0.33215284	0.30382619	0.138841525	0.424264237	0.594321533	0.232523268	0.168690327	0.213020364	0.264355439	0.628474319	0.206350513	0.190174997333333	0.2043196715	0.1382994965	0.198528936	0.264355439	0.4404366265	0.566575825	0.5173385885	1.01544091875241	1	1.00578948455168	1.01611288098616	1.0155704671749	1.08185668161177	1.21543326258135	1.40003846743495	1.27166396720098
Actb	late	1	0	1	2	1	1	0	22.19002879	7.699841638	9.782560922	10.74478836	14.81516293	19.63418769	22.7465283	21.46733767	20.48177701	7.772376456	7.877779057	12.31061524	14.38962872	20.14437196	22.38036453	8.603206696	8.467559462	15.46479317	17.84320566	21.6840567766667	8.02514159666667	8.8301699895	9.606173911	13.562889085	15.46479317	17.011908205	20.29486698	20.805854815	2.51633612003534	1	1.12570633176552	1.16793752251308	1.6676003950982	1.71450992269676	2.06305861738767	2.34585709537255	2.49641764629885
Actg1	t90	3	0	3	2	0	0	0	12.09574119	1.672363795	3.423896323	6.198916359	8.714801723	17.54139636	23.90007648	22.38474526	22.64745422	4.218341068	5.013132127	8.39991228	14.74318225	26.33782794	21.97344881	1.939938765	3.221933003	12.58331889	20.73965252	18.9055480733333	2.61021454266667	4.218514225	4.710424681	8.5573570015	12.58331889	16.142289305	22.3198645	24.3612866	5.74876611329456	1	1.40386583067461	2.06495000007418	2.71830304279133	4.62027272530624	4.97754738884613	8.35610797260808	6.99469060814528
Actl6a	t50	1	1	0	0	2	0	0	4.234959744	2.543386604	2.899830559	3.528613928	4.357400861	9.474637081	6.704998833	5.504445555	3.640180841	1.893271188	1.953168361	2.776830506	5.267947615	4.817132426	5.289904343	3.008310838	3.142050366	6.873241408	8.006216321	4.38834830933333	2.48165621	2.42649946	3.335332147	3.5671156835	6.873241408	7.371292348	7.355607577	5.1607889905	1.55012937152311	1	1.06064819007461	1.1557061815143	1.40866392484465	1.96422925421833	2.56124844361979	2.21067939937394	1.92311535441121
Actn1	t50	0	0	0	1	2	0	0	3.103703374	2.19497748	2.690204254	3.051774208	3.227704342	7.800404023	5.839837693	5.027393607	4.653902088	2.956160276	2.86464693	3.170214827	5.374013674	6.85033767	5.464296793	3.261346329	3.514836003	5.472157583	9.044565196	4.40730075166667	2.80416136166667	2.777425592	3.2833051055	3.1989595845	5.472157583	6.5872088485	7.4422014445	5.9388656385	1.41017439371429	1	1.06593489384162	1.16382784930733	1.18867055791182	1.51880581471509	2.18280555390647	2.24897178285178	1.9354270169378
Actn2	G1_high	1	1	0	0	0	0	0	0.145032868	0.313568211	0.279501741	0.317893147	0.290493391	0.57076127	0.396532189	0.403659341	0.668134458	0.597875112	0.585950508	0.740488135	1.1313713	0.782002017	0.261588676	0.224920437	0.239647909	0.317226527	0.382549585	0.358252000666667	0.37878792	0.4327261245	0.278770528	0.515490763	0.317226527	0.851066285	0.389540887	0.592830679	0.981867409891815	1	0.983301456535258	1.00765785833214	1.03584257610754	1.0753568045824	1.26483789421085	1.09592222985316	1.09190869591145
Actn3	t50	0	0	0	1	1	0	1	0.435098604	0.348409124	0.349377176	0.349682461	0.451878608	0.684913524	0.504677331	0.366963037	0.276469431	0.298937556	0.195316836	0.416524576	0.601041003	0.375360968	0.784766029	0.534186037	0.399413182	0.713759685	0.71044923	0.498778021333333	0.393844239	0.272347006	0.3745478215	0.434201592	0.713759685	0.6429772635	0.6075632805	0.3711620025	1.07010792837855	1	0.960472239704053	0.956548918799635	1.08363001267691	1.11704815691788	1.24106697341537	1.11539058035548	1.03629758913344
Actr10	t50	0	0	0	1	0	0	0	1.044236649	0.592295511	0.663816634	0.667575608	0.806926085	1.902537567	1.441935233	1.28437063	0.829408293	0.431798692	0.520844896	0.671067372	1.166726653	1.032242663	1.191681747	0.6185312	0.772198819	1.29534165	1.666823193	1.021775563	0.547541801	0.592330765	0.7198872135	0.7389967285	1.29534165	1.53463211	1.554379213	1.1583066465	1.30521567139796	1	1.05355441854226	1.07111017677239	1.15095186912316	1.41816336317768	1.66807681604662	1.59063764964195	1.42700163779051
Actr1a	t40	3	3	0	2	0	0	0	0.841190634	0.452931861	0.628878916	0.826522181	1.355635824	3.576770625	1.550080375	1.357763237	0.829408293	0.33215284	0.390633672	1.04131144	2.510230071	1.345043469	1.191681747	0.534186037	0.745571273	2.696425476	2.349947453	0.954093558	0.439756912666667	0.509756294	0.786046727	1.198473632	2.696425476	3.043500348	1.950013914	1.351403353	1.35635321515735	1	1.08249871553361	1.19745595157655	1.57681923853839	2.4093723882588	2.89251488910501	1.96933067595661	1.69155179236816
Actr1b	t50	1	0	1	2	1	0	0	1.276289238	0.557454598	0.628878916	0.794732867	1.258804693	3.006009355	2.847822085	2.385259741	1.313229797	0.564659828	0.477441155	0.948750423	2.2627426	2.502406455	1.7148591	0.67476131	0.82545391	2.088407966	3.360971357	1.43479271166667	0.598958578666667	0.5531600355	0.8100933885	1.103777558	2.088407966	2.6343759775	3.104396721	2.443833098	1.52033679582785	1	0.995058374536337	1.12116429629226	1.34789841103545	1.84408843669788	2.32871221224962	2.537259922502	2.20601540709831
Actr2	t60	1	0	1	1	1	0	2	3.625821698	2.090454743	2.236013925	2.511355858	2.678994604	5.555409694	5.118870076	5.027393607	4.008806749	2.192208744	2.23529268	2.452866947	3.535535312	4.379211296	5.028315666	2.727160293	2.689382093	4.176815933	5.628943898	4.220981371	2.33660792666667	2.2356533025	2.6003689755	2.5659307755	4.176815933	4.545472503	5.373906987	4.7033024515	1.56109453494675	1	1.03029809549611	1.06302899478584	1.13604622329734	1.38894373357717	1.77099689093785	1.87923813459729	1.81771608417226
Actr3	t50	0	0	0	0	3	0	1	2.871650785	1.46331832	1.781823597	2.066305453	2.775825734	7.115490499	4.83048303	4.587037963	4.769097685	1.99291704	1.931466491	2.661129235	5.055815496	5.098653152	4.243549637	1.883708656	1.890555729	4.626220179	5.76556875	3.96143270233333	1.77998133866667	1.856645044	1.978430591	2.7184774845	4.626220179	6.0856529975	5.29802589	4.8428455575	1.77254688918027	1	1.0543836422918	1.12358046196213	1.37804269718852	1.95103626966399	2.65895909374602	2.3565284597959	2.15289477142011
Actr3b	t90	0	0	0	1	1	0	1	0.493111751	0.243886387	0.244564023	0.286103832	0.258216347	0.494659767	0.504677331	0.550444556	0.460782385	0.265722272	0.238720577	0.254542796	0.318198178	0.43792113	0.813831437	0.337380655	0.346158091	0.422968702	0.68312426	0.589241857666667	0.282329771333333	0.2416423	0.3161309615	0.2563795715	0.422968702	0.4064289725	0.5939007955	0.494182843	1.2369088766634	1	0.989605870112048	1.02025155359496	1.00134391260076	1.0639967736037	1.12153199422952	1.23409056495043	1.19124990258672
Actr5	t40	3	2	1	1	0	0	0	1.305295811	0.940704634	1.01319381	1.621255048	2.4530553	5.517358943	3.028063989	2.348563437	1.128916843	0.597875112	0.65105612	1.828080083	3.570890665	2.314725971	1.743924509	0.98402691	1.144984456	4.996317793	3.634221061	1.39271238766667	0.840868885333333	0.832124965	1.383119752	2.1405676915	4.996317793	4.544124804	3.331142525	2.331644704	1.3010718399657	1	1.03531715933118	1.21589925438603	1.77458986576115	3.02229660433386	3.10942466046511	2.20566649717953	1.89994782633187
Actr6	t40	1	0	1	1	0	0	0	1.682381268	0.975545547	1.118006963	1.335151216	2.033453735	5.174902181	2.559435038	2.165081918	1.359308036	0.631090396	0.716161732	1.31899449	3.28804784	1.939365002	1.918316959	0.98402691	1.198239546	3.806718319	3.661546031	1.653335421	0.863554284333333	0.9170843475	1.266695381	1.6762241125	3.806718319	4.2314750105	3.1104905345	2.05222346	1.42505307831624	1	1.06213427839249	1.14499857643383	1.47862335953725	2.42270822778306	2.87730745439848	2.07564280137787	1.70210823550373
Actr8	t50	1	1	0	0	0	0	1	1.682381268	0.905863722	1.048131527	1.239783272	1.484743997	2.777704847	2.162902849	2.054993007	1.54362099	0.896812668	0.911478569	1.226433473	1.873833715	1.939365002	2.09270941	1.068372073	1.065101819	2.511376668	2.541222245	1.77290388933333	0.957016154333333	0.979805048	1.1524425455	1.355588735	2.511376668	2.325769281	2.352062547	1.9971790045	1.41455730956939	1	1.04118964166287	1.08681266931038	1.2387562990006	1.69765232949942	1.74861707250749	1.68582292237479	1.57628894415404
Acvr1b	t50	1	1	0	3	2	1	2	1.421322106	0.975545547	1.048131527	1.207993957	1.22652765	2.587451091	3.53274132	3.559541459	1.382347155	0.896812668	0.933180439	1.087591948	1.59099089	2.940327584	2.179905636	1.124602183	1.144984456	1.718310352	3.716195972	1.66119163233333	0.998986799333333	0.990655983	1.1764892065	1.157059799	1.718310352	2.0892209905	3.624468646	3.2499345215	1.32610919050441	1	1.02795767078099	1.06362817486611	1.11381166278411	1.27944439375548	1.59095010778601	2.25711351000753	2.19266625601838
Acvr2a	t50	0	0	0	0	1	0	1	0.957216928	0.73165916	0.873442939	1.080836699	1.194250606	3.120161609	2.343144753	1.944904096	1.313229797	0.963243236	0.976584181	1.203293219	2.439519365	2.095765406	1.424205015	0.871566691	0.958591637	1.559697089	2.814471949	1.23155058	0.855489695666667	0.92501356	1.019714168	1.1987719125	1.559697089	2.779840487	2.578808351	2.020334751	1.20126866879192	1	1.04433638857111	1.12407089452273	1.19470492817938	1.36767613000866	2.06563612613589	1.98435954919603	1.63874430297069
Acvr2b	t50	2	0	2	2	0	0	0	1.682381268	1.184591021	1.537259573	1.653044363	1.710683301	3.234313863	3.424596178	3.706326674	2.004403375	1.627548916	1.692745913	1.9206411	2.651651484	4.09769057	2.732148397	1.60255811	1.624280274	2.5906833	4.044095616	2.13964434666667	1.47156601566667	1.615002743	1.6386623185	1.8156622005	2.5906833	2.9429826735	3.734345897	3.902008622	1.26843979166492	1	1.09312372291484	1.11139086287271	1.17618271350351	1.37967459254925	1.66400986502293	1.98174789014517	2.04721099410295
Acy1	t50	3	0	3	1	0	0	0	0.986223502	0.87102281	0.803567504	0.985468755	1.32335878	1.674233059	1.441935233	1.504548452	0.944603889	0.631090396	0.868074827	1.087591948	1.272792712	1.720404438	1.743924509	1.012141964	0.958591637	1.850488072	1.940072897	1.2249173	0.838085056666667	0.8358211655	0.972030196	1.205475364	1.850488072	1.4735128855	1.691004065	1.612476445	1.20582177155298	1	1.05461969540112	1.01727699559923	1.26081686976109	1.41664361809414	1.41135430862372	1.3831498016999	1.50322131639845
Acyp1	late	3	0	3	1	2	1	3	0.899203781	0.348409124	0.349377176	0.349682461	0.451878608	0.875167281	0.901209521	0.917407593	0.783330054	0.33215284	0.347229931	0.416524576	0.707107062	0.938402421	1.075420114	0.337380655	0.319530546	0.660888597	0.68312426	0.919317983	0.339314206333333	0.3483035535	0.3346065035	0.434201592	0.660888597	0.7911371715	0.7921668905	0.927905007	1.43300487262061	1	1.00601788014918	0.993798629282731	1.07003468249461	1.24189668124069	1.33605822434897	1.33424392434079	1.43853386298191
Acyp2	late	1	0	1	1	0	0	0	0.638144619	0.348409124	0.349377176	0.413261091	0.355047478	0.342456762	0.324435427	0.403659341	0.737251816	0.531444544	0.520844896	0.532225847	0.424264237	0.46920121	1.133550931	0.506070982	0.559178455	0.449404246	0.437199526	0.836315788666667	0.461974883333333	0.435111036	0.486219773	0.4436366625	0.449404246	0.3833604995	0.3808174765	0.4364302755	1.25529782896357	1	0.996898290910862	1.04167871749563	1.00271663732461	0.962374458656159	0.962799615073727	0.968245765624577	1.00016541388416
Ada	G1_high	0	0	0	1	0	0	1	0.290065736	0.452931861	0.559003481	0.635786293	0.936034259	1.750334561	1.117499805	1.137585415	0.253430312	0.232506988	0.260422448	0.647927118	1.166726653	0.688161775	0.348784902	0.506070982	0.612433546	1.744745896	1.284273608	0.297426983333333	0.397169943666667	0.4097129645	0.6241099195	0.7919806885	1.744745896	1.458530607	1.2008867065	0.912873595	0.933482237621065	1	1.04782727940197	1.09823728963429	1.3347773595853	1.82245453820184	1.82546910603837	1.48705416560542	1.42045979736084
Adad2	late	1	1	0	2	2	0	2	0.203046015	0.174204562	0.069875435	0.158946573	0.032277043	0.380507513	0.360483808	0.623837163	0.529899743	0.132861136	0.238720577	0.185122034	0.318198178	0.90712234	1.133550931	0.281150546	0.186392818	0.237919895	0.847074082	0.622165563	0.196072081333333	0.154298006	0.1726696955	0.1086995385	0.237919895	0.3493528455	0.603778945	0.7654797515	1.34679216739202	1	1.00229671327916	0.956521344188791	0.962630286874269	0.966256384829266	1.16964838386227	1.30018681570882	1.53319084041897
Adal	t50	1	0	1	0	0	0	0	0.928210355	0.836181897	0.873442939	1.017258069	0.936034259	1.788385313	1.045403044	0.880711289	0.714212697	0.465013976	0.434037414	0.624786864	1.060660594	0.875842259	1.366074198	0.759106473	0.985219183	1.533261545	1.338923549	1.00283241666667	0.686767448666667	0.6537401765	1.001238626	0.7804105615	1.533261545	1.4245229535	1.1921632965	0.878276774	1.18842085313425	1	0.999574232766597	1.11357699186041	1.08171969093738	1.44008426089169	1.46257938909814	1.22177622130732	1.15233863286864
Adam10	t50	2	0	2	0	1	0	0	0.609138045	0.418090949	0.454190329	0.508629035	0.645540868	2.054740572	1.441935233	1.064192807	0.552938862	0.365368124	0.368931802	0.509085593	1.166726653	1.032242663	0.871962254	0.477955928	0.505923364	1.004550667	1.748798104	0.678013053666667	0.420471667	0.4115610655	0.5072761995	0.5773132305	1.004550667	1.6107336125	1.5953666685	1.048217735	1.17956247441089	1	1.01403318566981	1.04138405015834	1.13282538305126	1.35629935170841	1.87051966081271	1.79092623697243	1.47201744561251
Adam15	t40	3	3	0	1	0	0	1	0.522118325	0.348409124	0.349377176	0.508629035	0.806926085	1.864486815	1.550080375	0.954103896	0.506860623	0.33215284	0.32552806	0.671067372	1.69705695	1.501443873	0.668504395	0.477955928	0.612433546	1.427519369	2.213322601	0.565827781	0.386172630666667	0.337452618	0.5605312905	0.7389967285	1.427519369	1.7807718825	1.881701488	1.2277738845	1.12963309111708	1	0.997872466819577	1.10490518040924	1.29722702798114	1.64248427372592	2.07446534502634	2.03267188263882	1.66346876913091
Adam17	t50	1	0	1	1	1	0	0	1.624368121	0.905863722	0.943318375	1.112626013	1.291081737	3.310415366	2.307096372	2.165081918	1.497542751	0.8303821	0.95488231	1.180152965	2.227387246	2.127045487	2.121774819	1.152717237	1.171612001	2.352763405	3.115046623	1.74789523033333	0.962987686333333	0.9491003425	1.142119007	1.235617351	2.352763405	2.768901306	2.7110714975	2.1460637025	1.39721494227877	1	1.04383551217083	1.05863230861838	1.19660712997927	1.55745647750392	2.01244561499413	1.82339056724389	1.68455933859226
Adam19	late	3	2	1	5	3	3	4	0.957216928	0.487772773	0.454190329	0.47683972	0.451878608	0.57076127	0.648870855	0.69722977	1.267151559	0.631090396	0.62935425	0.578506355	0.777817769	1.501443873	1.249812564	0.534186037	0.479295819	0.47583979	0.765099171	1.15806035033333	0.551016402	0.5417722895	0.4780677695	0.5151924815	0.47583979	0.6742895195	0.706985013	1.0993368215	1.39064970208468	1	0.988181649044666	0.978436662144182	0.971817655685409	0.961969249104827	1.07286848687689	1.12939659809271	1.33719392120693
Adam1a	G1_high	2	1	1	2	2	2	3	1.13125637	1.811727444	0.349377176	1.398729845	0.451878608	3.652872128	2.703628562	3.082489511	1.912246898	1.693979484	0.130211224	1.689238558	3.889088843	3.65976944	0.319719493	1.405752728	1.331377274	1.77118144	3.497596209	1.12107425366667	1.63715321866667	0.2397942	1.3650535595	1.070558583	1.77118144	3.7709804855	3.1006123855	3.3711294755	0.795858972136952	1	0.449721303852997	0.911100196814166	0.75730276054417	1.151897868699	1.73481472895093	1.59336238691556	1.59082405303496
Adam21	t50	1	1	0	0	0	0	0	0.609138045	0.452931861	0.593941199	0.603996979	0.710094955	1.560080805	1.29774171	1.137585415	0.437743266	0.564659828	0.499143026	0.578506355	1.1313713	1.282483308	1.104485522	0.562301091	0.692316182	1.506826001	2.18599763	0.717122277666667	0.526630926666667	0.5465421125	0.6481565805	0.644300655	1.506826001	1.3457260525	1.74186967	1.2100343615	1.12447958577946	1	1.02758935539433	1.09359643125166	1.09292276073506	1.60457290559493	1.56210245784414	1.81037494579999	1.46499746828476
Adam22	late	1	0	1	1	0	0	0	0.522118325	0.418090949	0.419252611	0.413261091	0.355047478	0.380507513	0.360483808	0.403659341	0.437743266	0.33215284	0.32552806	0.323963559	0.282842825	0.375360968	0.842896846	0.562301091	0.53255091	0.47583979	0.546499408	0.600919479	0.43751496	0.3723903355	0.4729060005	0.3395055185	0.47583979	0.331675169	0.453491608	0.3895101545	1.11074149365182	1	0.997923092597372	0.988775786339157	0.974698009221255	0.944657722190632	0.968240938802564	0.974631306235462	1.01112901344619
Adam23	late	0	0	0	1	1	1	1	6.903564513	5.086773209	4.996093614	5.24523692	4.454231992	3.843125884	2.6315318	2.715526474	4.446550015	2.790083856	2.821243189	2.661129235	2.227387246	1.501443873	11.33550931	5.707356076	5.724922278	4.890575618	3.470271238	7.56187461266667	4.528071047	3.9086684015	5.485079599	3.5576806135	4.890575618	3.035256565	3.050901519	2.1084851735	1.52487869663636	1	0.996661733650312	1.01432652689041	0.931027585777246	0.878226167099944	0.823607440012476	0.631549845381852	0.635211638643407
Adam8	G1_high	1	1	0	0	0	0	0	0.290065736	0.836181897	0.838505222	0.762943552	0.742371999	0.799065778	0.576774093	0.954103896	0.414704146	0.597875112	0.62935425	0.555366101	0.742462415	1.032242663	0.465046536	0.843451637	0.692316182	0.81950186	1.065673845	0.389938806	0.759169548666667	0.733929736	0.727629867	0.64886905	0.81950186	0.7707640965	0.821223969	0.9931732795	0.794225533319981	1	1.01048296348328	0.939064373076097	0.961153441576858	0.987008188053701	1.0351367439689	0.989635574774986	1.1680310222833
Adam9	t50	1	0	1	2	1	0	2	0.522118325	0.348409124	0.419252611	0.445050405	0.516432695	1.331776297	0.901209521	0.844014985	0.5990171	0.33215284	0.347229931	0.416524576	0.848528475	0.875842259	0.988223888	0.534186037	0.505923364	0.872372948	1.475548401	0.703119771	0.404916000333333	0.383241271	0.4754868845	0.4664786355	0.872372948	1.090152386	1.188378961	0.859928622	1.20836597104527	1	1.03192820430685	1.02662432960478	1.09397181175717	1.22043409524265	1.55845222415893	1.51177782050752	1.38783849527094
Adamts1	t40	2	1	1	0	0	0	0	0.116026294	0.069681825	0.104813153	0.190735888	0.419601564	0.418558265	0.180241904	0.110088911	0.345586789	0.099645852	0.173614965	1.04131144	1.378858772	0.594321533	0.029065408	0.112460218	0.133137727	0.449404246	0.245924733	0.163559497	0.0939292983333333	0.139214059	0.1619368075	0.730456502	0.449404246	0.8987085185	0.2130833185	0.352205222	1.06400527990496	1	1.05005454384916	1.06587773981217	1.59173019612734	1.30288186718781	1.74472254698248	1.11166515230019	1.24381242974028
Adamts10	t60	1	1	0	0	1	0	0	0.493111751	0.278727299	0.314439458	0.254314517	0.322770434	0.722964275	0.612822474	0.477051948	0.645095339	0.398583408	0.390633672	0.393384322	0.636396356	0.813282098	0.75570062	0.393610764	0.319530546	0.528710878	0.956373963	0.63130257	0.356973823666667	0.352536565	0.2869225315	0.358077378	0.528710878	0.6796803155	0.7845982185	0.645167023	1.20124473939297	1	1.01112187925027	0.963875747569282	1.01536277572555	1.09694250180174	1.25872200355412	1.33254413245654	1.22580436022593
Adamts14	late	2	1	1	1	0	0	0	1.94344043	1.567841057	1.432446421	1.462308475	1.258804693	0.913218032	0.829112759	0.770622378	0.737251816	0.66430568	0.694459862	0.624786864	0.494974944	0.406641049	2.325232678	1.630673165	1.491142547	1.216035018	0.956373963	1.66864164133333	1.287606634	1.0634531415	1.476725511	0.9417957785	1.216035018	0.704096488	0.892743361	0.5886317135	1.15137458430661	1	0.98269557193937	0.952931161533596	0.927953180730587	0.842383252881207	0.821663071937122	0.727996744677506	0.767359640412433
Adamts7	G1_high	2	0	2	2	0	0	1	0.145032868	0.174204562	0.174688588	0.158946573	0.225939304	0.494659767	0.360483808	0.403659341	0.230391192	0.232506988	0.195316836	0.254542796	0.601041003	0.625601614	0.203457859	0.196805382	0.213020364	0.422968702	0.546499408	0.192960639666667	0.201172310666667	0.185002712	0.1859834685	0.24024105	0.422968702	0.547850385	0.453491608	0.5146304775	0.99299935870499	1	0.985118910821712	1.00027711720656	1.03096912241864	1.18897251249159	1.28596214576748	1.22541623738584	1.25717600805118
Adamts9	t60	2	1	1	1	0	1	1	0.551124898	0.278727299	0.279501741	0.317893147	0.387324521	0.875167281	0.684919236	0.513748252	0.460782385	0.33215284	0.347229931	0.462805084	0.813173122	0.782002017	0.610373578	0.393610764	0.346158091	0.502275334	0.792424141	0.540760287	0.334830301	0.313365836	0.332025619	0.4250648025	0.502275334	0.8441702015	0.7386716885	0.6478751345	1.15504016913917	1	1.00596173685941	0.998289305174909	1.09150101899717	1.077973400326	1.41375870696512	1.30191300421625	1.26073936201254
Adamtsl5	G1_high	3	2	1	1	0	0	0	0.348078883	0.487772773	0.559003481	0.508629035	0.451878608	0.913218032	1.261693329	1.247674326	0.645095339	0.631090396	0.62935425	0.740488135	0.848528475	1.564004034	0.465046536	0.67476131	0.585806	0.81950186	1.393573489	0.486073586	0.597874826333333	0.5941788655	0.5472175175	0.5961833715	0.81950186	0.8808732535	1.327633409	1.40583918	0.92982363691757	1	1.0234065012204	0.980451614526951	1.02147210169197	1.08642458428897	1.20963479902353	1.47469504893356	1.54136078322154
Adap1	late	3	2	1	2	1	1	1	1.682381268	1.428477408	1.537259573	1.494097789	1.291081737	1.103471789	1.405886852	1.541244756	0.967643008	1.228965508	1.2587085	1.157012711	0.954594534	1.126082905	3.836633919	2.502239856	2.502989275	2.141279054	2.022047808	2.16221939833333	1.71989425733333	1.3979840365	1.998543532	1.224047224	2.141279054	1.0290331615	1.71396733	1.3336638305	1.12277498202742	1	1.0290691225603	1.01361759288243	0.955571159180285	0.896934300093237	0.871537780865668	0.926793831483259	1.00013915150376
Adar	t50	2	1	1	2	0	0	1	2.639598196	2.33434113	2.620328818	2.988195578	2.808102777	5.44125744	6.200321501	6.458549452	3.156359337	2.457931016	2.647628223	2.63798898	3.641601371	5.911935249	5.057381075	2.980195784	3.168677912	3.88602495	7.377742003	3.617779536	2.59082264333333	2.6339785205	3.078436745	2.7230458785	3.88602495	4.5414294055	6.789031752	6.1852423505	1.27180276480685	1	1.07031448047657	1.12172601786163	1.09707827355469	1.22758407253265	1.63704956185654	2.13215016326189	2.11787647476267
Adarb1	t50	0	0	0	0	0	0	0	0.40609203	0.278727299	0.314439458	0.413261091	0.484155651	1.407877799	0.901209521	0.660533467	0.414704146	0.298937556	0.30382619	0.416524576	0.883883828	0.750721936	0.697569803	0.393610764	0.399413182	0.793066316	1.311598578	0.506121993	0.323758539666667	0.309132824	0.4063371365	0.4503401135	0.793066316	1.1458808135	1.1064040495	0.7056277015	1.13561192796364	1	1.01584572818838	1.05468636000218	1.12558808585694	1.28663351512403	1.66667676323713	1.57275501449486	1.32319682430394
Adat1	late	2	1	1	0	0	0	0	4.118933449	3.031159378	3.039581429	3.178931466	3.163150255	4.261684149	3.785079986	3.999897104	3.455867887	2.424715732	2.517416999	2.684269489	3.394113899	4.379211296	6.48158609	3.739302257	3.461580912	4.097509301	4.453970172	4.68546247533333	3.06505912233333	2.778499214	3.320256189	2.923709872	4.097509301	3.827899024	4.119525079	4.1895542	1.38318629189538	1	1.01457877394181	0.989028919467191	1.05426553407142	1.07558223227289	1.29415638570125	1.16890964459575	1.40550772065357
Adat2	late	1	1	0	0	1	1	0	0.696157766	0.452931861	0.559003481	0.381471776	0.516432695	0.456609016	0.612822474	0.733926074	1.128916843	0.365368124	0.434037414	0.347103813	0.494974944	0.594321533	1.104485522	0.562301091	0.585806	0.555146421	0.655799289	0.976520043666667	0.460200358666667	0.4965204475	0.483638888	0.431768254	0.555146421	0.47579198	0.6343108815	0.6641238035	1.3578904225037	1	1.06164941767862	0.982930843615856	1.01516423380856	0.995420428212451	1.04872765147826	1.08494667086596	1.1805421394725
Adat3	G1_high	2	1	1	2	0	0	0	1.769400989	0.940704634	1.607135009	1.843780251	1.646129214	0.646862773	2.307096372	2.054993007	0.345586789	0.199291704	0.542546767	1.48097627	0.247487472	2.252165809	2.732148397	5.11693993	1.730790456	1.242470562	3.442946268	1.61571205833333	2.08564542266667	1.074840888	1.7872853535	1.563552742	1.242470562	0.4471751225	2.87502132	2.153579408	1.05304192981111	1	1.31480545448688	0.955882345610408	1.71609508125827	0.366600062721231	0.944388488727367	1.21520234931848	2.14295283691051
Adck1	late	0	0	0	1	0	0	0	0.696157766	0.592295511	0.628878916	0.635786293	0.548709738	0.608812021	0.648870855	0.770622378	0.668134458	0.564659828	0.564248638	0.555366101	0.494974944	0.813282098	0.988223888	0.646646255	0.692316182	0.660888597	0.71044923	0.784172037333333	0.601200531333333	0.596563777	0.6640512375	0.5520379195	0.660888597	0.5518934825	0.6796600425	0.791952238	1.11293291070977	1	1.01135623134608	1.027524188863	0.983343654062099	1.00864930276114	0.982918001875452	1.03713895367041	1.13544609201107
Adck5	t40	1	1	0	0	0	0	1	0.754170913	0.801340985	0.733692069	0.762943552	0.903757216	1.14152254	0.973306282	0.917407593	0.898525651	0.730736248	0.737863603	0.902469914	0.919239181	0.782002017	1.017289297	0.927796801	0.878709001	1.63900372	1.229623667	0.889995287	0.819958011333333	0.735777836	0.8208262765	0.903113565	1.63900372	1.0303808605	1.1014649745	0.849704805	1.03906097035356	1	0.983281676338951	0.97661040610289	1.07804066801451	1.3689221388017	1.14888197154662	1.12601543037869	1.04702711653592
Adcy1	late	0	0	0	1	1	1	1	0.435098604	0.209045474	0.209626305	0.222525203	0.193662261	0.190253757	0.252338666	0.366963037	0.368625908	0.199291704	0.195316836	0.16198178	0.141421412	0.344080888	0.697569803	0.281150546	0.266275455	0.211484351	0.273249704	0.500431438333333	0.229829241333333	0.2024715705	0.244400329	0.1778220205	0.211484351	0.1658375845	0.262794185	0.3555219625	1.21773293992281	1	0.998583029156051	0.999769169313153	0.978083298936377	0.945622163439331	0.968101834714512	1.01482037772546	1.12567116605055
Adcy9	t90	0	0	0	0	0	0	0	0.667151192	0.348409124	0.384314893	0.413261091	0.419601564	0.837116529	0.829112759	0.770622378	0.529899743	0.431798692	0.412335543	0.416524576	0.56568565	0.813282098	1.046354705	0.506070982	0.505923364	0.660888597	1.284273608	0.74780188	0.428759599333333	0.398325218	0.4595922275	0.41806307	0.660888597	0.7014010895	1.0566931835	0.791952238	1.2212123242511	1	1.00651737495692	1.02399857770259	1.0210647883877	1.10279569611945	1.22797110493741	1.43660366474828	1.28977801432154
Add1	late	0	0	0	1	1	0	0	0.870197208	0.592295511	0.593941199	0.635786293	0.548709738	0.684913524	0.468628951	0.587140859	1.313229797	0.631090396	0.694459862	0.694207626	0.636396356	0.688161775	1.453270424	0.787221528	0.772198819	0.872372948	0.71044923	1.21223247633333	0.670202478333333	0.6442005305	0.703992556	0.621458682	0.872372948	0.66065494	0.5895390905	0.637651317	1.32180415407257	1	1.01994225761667	1.00945381910993	1.00566171190597	1.04764458052119	1.03070968046378	0.939689093524122	1.01587623179788
Add3	t50	0	0	0	0	0	0	1	0.72516434	0.418090949	0.489128046	0.635786293	0.806926085	2.435248085	1.514031994	1.027496504	0.898525651	0.465013976	0.477441155	0.717347881	1.484924831	1.063522743	1.017289297	0.506070982	0.585806	1.427519369	1.967397867	0.880326429333333	0.463058635666667	0.4832846005	0.6107961465	0.762136983	1.427519369	1.960086458	1.7407149305	1.0455096235	1.28396265354891	1	1.02928805276627	1.1032276835903	1.22321806036142	1.61182268167491	2.05931188780613	1.87155965251189	1.41913554521648
Adgra3	late	1	0	1	0	0	0	0	0.81218406	0.383250036	0.384314893	0.381471776	0.322770434	0.380507513	0.43258057	0.513748252	0.990682128	0.431798692	0.434037414	0.370244067	0.353553531	0.531761372	1.395139607	0.506070982	0.452668273	0.396533158	0.491849467	1.06600193166667	0.440373236666667	0.4091761535	0.4170700245	0.3465072505	0.396533158	0.367030522	0.4622150185	0.522754812	1.43025041715815	1	1.00116669782783	0.981628069273199	0.956643028038677	0.927269149124341	0.971684587983944	1.01310999121661	1.08207894797685
Adgrb1	late	2	2	0	2	0	0	0	0.638144619	0.487772773	0.489128046	0.540418349	0.451878608	0.608812021	0.648870855	0.660533467	0.322547669	0.232506988	0.195316836	0.208262288	0.282842825	0.563041452	1.33700879	0.590416146	0.53255091	0.581581965	0.847074082	0.765900359333333	0.436898635666667	0.342222441	0.5364846295	0.330070448	0.581581965	0.445827423	0.7479724685	0.6117874595	1.2145196487926	1	0.985368273209289	0.999500893699015	0.978101424209915	0.994445365118923	1.06109810418295	1.13482961194556	1.19215047480735
Adgre5	t60	2	2	0	3	1	0	2	2.291519313	1.219431934	1.362570986	1.525887104	1.613852171	3.234313863	3.785079986	3.522845155	1.174995082	0.763951532	0.846372957	0.87932966	1.449569478	2.502406455	2.761213805	1.377637674	1.224867092	2.061972423	4.34467029	2.0759094	1.12034038	1.1044719715	1.375377098	1.2465909155	2.061972423	2.3419416705	4.064875138	3.012625805	1.4326607449947	1	1.05560950054532	1.03691255273669	1.12156057332706	1.28782129274084	1.64825987969183	2.20194205322205	2.01169241695564
Adgrl1	t90	5	3	2	0	0	0	0	4.496018906	2.856954816	2.969705994	3.33787804	3.259981385	6.088120213	6.813143975	6.64203097	5.460271262	4.052264648	4.058249817	4.257806775	6.151831443	9.196343721	9.417192346	3.823647421	3.994131822	4.70552681	9.755014426	6.45782750466667	3.577622295	3.5139779055	3.666004931	3.75889408	4.70552681	6.119975828	8.2840792005	7.9191873455	1.62108682206879	1	1.01520893138922	1.08001666998449	1.07258831553119	1.18282418096329	1.62665991488567	2.12768612015592	1.99976840374695
Adgrl2	late	0	0	0	2	1	1	1	0.81218406	0.418090949	0.419252611	0.445050405	0.451878608	1.179573291	1.622177137	1.28437063	3.548024364	1.262180792	1.128497275	0.995030931	1.308148065	2.471126374	1.046354705	0.506070982	0.452668273	0.608017509	1.584848282	1.80218770966667	0.728780907666667	0.773874943	0.448859339	0.7234547695	0.608017509	1.243860678	1.6035127095	1.877748502	1.54903378715895	1	0.970862099141612	0.991776398029268	0.952866104956303	1.06769038658764	1.27864848857463	1.78268768262079	1.57264668288997
Adhfe1	t40	3	2	1	0	1	0	1	0.290065736	0.174204562	0.174688588	0.222525203	0.451878608	0.532710519	0.360483808	0.29357043	0.184312954	0.099645852	0.086807483	0.370244067	0.530330297	0.281520726	0.348784902	0.140575273	0.186392818	0.687324141	0.382549585	0.274387864	0.138141895666667	0.1307480355	0.2044590105	0.4110613375	0.687324141	0.531520408	0.3715166965	0.287545578	1.11940494696688	1	0.99436860636698	1.04066118306379	1.24127801404839	1.47936237172836	1.34848777617107	1.18539701817424	1.13352541741068
Adi1	t40	0	0	0	1	0	0	0	0.609138045	0.418090949	0.663816634	0.890100811	1.032865389	1.826436064	1.29774171	1.064192807	0.483821504	0.564659828	0.585950508	1.018171185	1.873833715	1.313763389	0.552242761	0.365495709	0.798826364	1.665439264	1.393573489	0.54840077	0.449415495333333	0.624883571	0.8444635875	1.025518287	1.665439264	1.8501348895	1.3456575995	1.188978098	1.07327252606078	1	1.09344322002609	1.32509595194989	1.36168459578428	1.95199387770467	1.91492110129465	1.68660171156077	1.46718916218492
Adipor1	t40	2	0	2	0	2	1	0	3.364762536	2.508545692	3.1793323	3.528613928	4.970664686	10.27370286	5.190966838	4.587037963	3.732337318	2.524361584	2.908050671	4.674331351	8.768127573	5.536574281	4.272615046	2.530354911	3.301815639	9.226004814	6.940542477	3.78990496666667	2.52108739566667	3.0436914855	3.4152147835	4.8224980185	9.226004814	9.5209152165	6.0657546575	5.061806122	1.36009875224018	1	1.15002709781592	1.2546301692402	1.65589007253432	2.89659398893224	2.99240724200453	2.00687932187288	1.72354585578294
Adipor2	t50	1	1	0	3	3	2	2	1.827414136	1.219431934	1.327633268	1.525887104	1.678406258	3.42456762	3.460644559	3.155882118	2.050481613	1.594333632	1.60593843	1.851220337	2.828428249	3.722329602	2.67401758	1.574443056	1.837300638	2.72286102	4.863844728	2.18397110966667	1.46273620733333	1.466785849	1.681593871	1.7648132975	2.72286102	3.1264979345	4.1622446435	3.43910586	1.29229076127702	1	1.02661247349671	1.12009044982165	1.15290824220013	1.44608404187597	1.73462353922638	2.14376376556903	1.84637286537248
Adk	late	2	2	0	1	1	0	1	1.044236649	0.836181897	0.803567504	0.890100811	0.839203129	1.027370286	0.937257901	1.027496504	2.511263998	1.461472496	1.367217853	1.342134744	1.166726653	1.282483308	1.598597466	1.068372073	1.11835691	1.163163931	1.256948637	1.71803270433333	1.122008822	1.0853926785	1.0042288605	1.0906689365	1.163163931	1.0970484695	1.097103269	1.154989906	1.26538223950564	1	0.971972977117721	1.02676548025706	0.976581563591882	1.04582920995569	0.992189543053688	1.07310916312363	1.01573761342106
Adm	G1_high	2	2	0	1	1	0	0	0	0.069681825	0.13975087	0.349682461	0.613263825	0.266355259	0.108145142	0.477051948	0	0.066430568	0.043403741	0.624786864	0.883883828	0.46920121	0	0.084345164	0.026627545	0.687324141	0.382549585	0	0.0734858523333333	0.0915773055	0.188155003	0.6190253445	0.687324141	0.5751195435	0.2453473635	0.473126579	0.93159351960529	1	1.02195606878803	1.10426629361852	1.51587329373084	1.55607660458935	1.47519685905074	1.1554832397459	1.37925702964748
Adnp	t50	3	1	2	1	3	3	2	7.657735427	6.828818828	7.686297867	8.710272218	8.424308332	15.22030053	10.81451425	10.56853547	8.478395884	6.775917936	7.508847256	7.52058262	10.50053988	11.94899082	13.021303	8.181480878	8.973482826	12.18678573	13.0066859	9.71914477033333	7.26207254733333	7.5975725615	8.841877522	7.972445476	12.18678573	12.860420205	11.910600075	11.258763145	1.28398374724089	1	1.10189242060957	1.1632924247217	1.14978123264818	1.43623734615592	1.77543261309269	1.51732113697947	1.57147719324525
Adnp2	t40	1	0	1	2	1	1	2	2.320525887	1.567841057	1.956512184	2.257041341	2.872656864	5.022699176	4.722337887	4.990697304	2.373029283	1.793625336	1.736149655	2.79997076	3.85373349	4.723292183	3.139064115	1.855593601	2.076948547	4.36186474	5.05511952	2.610873095	1.739019998	1.8463309195	2.166994944	2.836313812	4.36186474	4.438216333	4.8887287035	4.8569947435	1.31666009070362	1	1.06539359225652	1.17295652422831	1.4341832479063	1.87767080656096	2.04143240323119	2.17445213482681	2.19083378505364
Adpgk	t50	2	1	1	1	1	0	0	1.711387842	1.184591021	1.397508703	1.366940531	1.517021041	2.206943577	1.29774171	1.467852148	2.096559852	1.062889088	1.171901017	1.434695761	1.838478362	1.282483308	2.499625129	1.349522619	1.517770092	2.5906833	1.858097986	2.10252427433333	1.19900090933333	1.28470486	1.4423553115	1.475858401	2.5906833	2.0227109695	1.577919848	1.375167728	1.41057533894147	1	1.07515385288423	1.07753999657083	1.16620313448634	1.52826079262359	1.42197792972651	1.13412696428216	1.11805653637893
Adprh	t50	1	0	1	1	1	2	1	4.525025479	2.090454743	2.270951643	2.32061997	3.324535472	5.555409694	5.335160361	5.174178822	1.612738347	0.631090396	0.694459862	1.064451694	1.873833715	2.690086939	4.534203722	2.558469965	2.210086275	4.467606916	4.891169698	3.557322516	1.76000503466667	1.4827057525	2.2653531225	2.194493583	4.467606916	3.7146217045	5.1131650295	3.9321328805	1.64827548678313	1	1.0486278122647	0.988286751965791	1.3325041020345	1.53650500630262	1.9415445880075	1.85272325230675	2.13008286235952
Adprhl2	G1_high	5	3	2	0	1	0	0	1.682381268	2.055613831	2.410702513	2.3841986	2.775825734	4.56609016	3.676934844	2.9724006	1.958325136	1.926486472	1.367217853	2.244604659	3.747667431	3.597209279	2.121774819	2.108629092	2.183458729	4.441171372	3.934795735	1.92082707433333	2.03024313166667	1.888960183	2.2838286645	2.5102151965	4.441171372	4.1568787955	3.8058652895	3.2848049395	0.964320587047491	1	0.962551398760337	1.06580318501466	1.17220216525775	1.7503443514708	1.72195223968904	1.55902741438101	1.43546537051757
Adprm	t50	2	1	1	1	0	1	1	2.900657359	1.672363795	1.746885879	2.288830656	2.485332343	5.517358943	5.73169255	5.247571429	2.280872806	1.32861136	1.28041037	1.573537287	3.28804784	4.379211296	3.778503102	1.968053819	2.103576093	3.700976143	5.546968987	2.98667775566667	1.65634299133333	1.5136481245	2.1962033745	2.029434815	3.700976143	4.4027033915	5.6393307685	4.8133913625	1.49284877890611	1	1.00359337403738	1.13817127678788	1.20469719348024	1.58385812039751	2.14013032779812	2.3624075681351	2.3239478936297
Adrb3	late	1	1	0	3	4	4	6	11.39958342	5.922955106	6.114100576	6.421441562	6.390854597	6.430576975	5.515402266	5.871408592	8.939178269	6.709487368	6.727579911	7.173478807	6.505384974	5.661694604	14.61990046	8.743781969	9.000110371	9.173133726	7.459716914	11.652887383	7.12540814766667	6.4208402435	7.7107759665	6.782166702	9.173133726	6.4679809745	6.48755959	5.766551598	1.56111992477089	1	1.01497858820932	1.04915586790858	1.06388557243946	1.0440641794291	1.02342513208314	0.904673598192829	0.928322368345527
Adrm1	t40	2	1	1	0	0	0	0	1.827414136	1.080068284	1.607135009	2.288830656	2.614440517	5.022699176	4.866531411	4.256771229	1.84312954	1.428257212	1.692745913	2.059482625	3.464824606	3.253128391	1.889251551	1.265177455	2.795892275	4.83770453	5.02779455	1.85326507566667	1.257834317	1.649940461	2.5423614655	2.336961571	4.83770453	4.243761891	4.9471629805	3.75494981	1.26854959998285	1	1.18115517511489	1.62843800875394	1.49880236076657	2.57715108240824	2.36706424169781	2.74071233303783	2.13936283621507
Adsl	t40	2	1	1	2	2	1	2	2.813637638	3.449250326	3.563647193	3.623981872	3.87324521	6.887185991	5.659595789	5.210875126	3.225476695	2.82329914	2.86464693	3.23963559	4.98510479	5.03609299	4.243549637	3.626842039	3.860994094	6.370966075	6.967867447	3.42755465666667	3.29979716833333	3.2141470615	3.742487983	3.5564404	6.370966075	5.9361453905	6.313731618	5.123484058	1.03187398419242	1	1.01826309066803	1.04493972375603	1.10209517805208	1.59308790161185	1.66906468143719	1.60944340719902	1.48735149946946
Adss	t40	2	1	1	0	1	0	0	4.467012332	3.484091239	4.017837522	5.022711717	6.455408684	14.53538701	9.264433871	8.183275726	4.884293281	2.98937556	3.038261895	5.090855927	9.121681105	7.663619768	6.132801188	4.104797966	4.792958186	11.0236218	11.23056283	5.16136893366667	3.526088255	3.5280497085	4.9078349515	5.7731323055	11.0236218	11.8285340575	10.2474983505	7.923447747	1.36382228413724	1	1.06564261272706	1.23896763571321	1.59470230804174	2.35535703471169	3.00085782623907	2.34248670289084	2.10982061245858
Aebp2	t50	0	0	0	2	2	2	2	5.047143804	2.961477553	3.563647193	4.005453648	4.583340165	11.07276864	8.903950063	7.853008992	5.114684473	3.98583408	3.928038593	4.975154656	9.227747164	11.04186848	8.77775336	4.273488294	4.47342764	8.459374041	10.98463809	6.313193879	3.74026664233333	3.745842893	4.239440644	4.7792474105	8.459374041	10.150257902	9.9442940765	9.447438736	1.5356774625076	1	1.0702071921957	1.15072302852392	1.30391740039069	1.79376031833854	2.54945158461661	2.38634263008958	2.32499547104718
Aen	t40	1	1	0	0	0	0	0	6.729525072	6.724296091	8.140488196	9.441426455	12.84626328	19.9385937	15.64499728	14.56843257	7.625948472	7.63951532	8.572238919	13.16680465	16.22810708	15.82772083	9.562519388	7.08499375	8.281166643	18.18765419	16.94148164	7.97266431066667	7.14960172033333	8.3563635575	8.861296549	13.006533965	18.18765419	18.08335039	16.29323946	15.1980767	1.10184723293949	1	1.14565136084722	1.24985695001096	1.71616416567826	2.37324292180189	2.35242515531877	2.18699873323787	1.98163843521976
Afap1	late	2	2	0	0	0	0	0	0.493111751	0.313568211	0.279501741	0.317893147	0.290493391	0.342456762	0.360483808	0.403659341	0.944603889	0.531444544	0.499143026	0.485945339	0.424264237	0.813282098	0.842896846	0.449840873	0.426040728	0.396533158	0.491849467	0.760204162	0.431617876	0.3893223835	0.3719669375	0.388219365	0.396533158	0.3833604995	0.4261666375	0.6084707195	1.22585691428454	1	0.976486756205341	0.993438407517416	0.976361744905603	0.963232023601531	0.976003007333992	1.03234538608656	1.12630941904247
Aff1	t90	2	2	0	3	1	1	2	3.132709947	2.090454743	2.270951643	2.574934488	2.388501213	4.033379641	4.722337887	4.146682318	2.073520732	1.49468778	1.497429077	1.504116524	2.15667654	3.878730005	4.737661582	2.699045238	2.822519821	3.251571897	6.831242595	3.31463075366667	2.09472925366667	1.88419036	2.6987271545	1.9463088685	3.251571897	3.0950280905	5.776790241	4.0127061615	1.37346520027664	1	1.02975174740427	1.09507330662013	1.05011025206273	1.1493700734784	1.44702256294358	1.98435757275991	1.81049771726361
Aff4	t60	0	0	0	0	0	0	1	3.161716521	2.647909341	2.725141971	2.988195578	3.098596168	6.392526224	5.623547408	5.210875126	3.893611153	3.15545198	3.298684344	3.67930042	4.87903873	4.660732022	5.086446483	3.092656002	3.142050366	3.991767126	5.792893721	4.04725805233333	2.96533910766667	3.0119131575	3.065122972	3.388948294	3.991767126	5.635782477	5.7082205645	4.935803574	1.26854968589323	1	1.02782014588698	1.05267578041236	1.12480476777045	1.21968890704731	1.72064380241502	1.73774345049109	1.53241351481497
Afg3l1	t50	1	0	1	0	0	0	0	1.94344043	1.707204707	1.816761314	1.939148195	2.323947126	4.2997349	3.136209131	2.9724006	2.004403375	1.428257212	1.562534689	1.804939829	2.899138956	2.783927181	2.615886763	1.855593601	1.997065911	3.833153862	3.934795735	2.18791018933333	1.66368517333333	1.6896480015	1.968107053	2.0644434775	3.833153862	3.599436928	3.535502433	2.8781638905	1.19692539731654	1	1.04788320745725	1.06760927404379	1.1914699456477	1.69252160402218	1.78168827487723	1.62798396562914	1.51281664271356
Afg3l2	t50	2	2	0	1	0	1	1	1.566354974	1.358795583	1.502321856	1.589465733	1.484743997	3.006009355	2.847822085	2.532044955	1.290190678	1.129319656	1.215304758	1.157012711	1.520280184	2.314725971	2.238036453	1.658788219	1.597652729	2.035536879	3.278996446	1.698194035	1.38230115266667	1.358813307	1.593559231	1.320878354	2.035536879	2.2631447695	3.0634092655	2.423385463	1.12713532572191	1	1.05061438064943	1.03739887731418	1.03320040523671	1.14169938670095	1.44096825825036	1.62032202036631	1.52705000572986
Aftph	t50	1	1	0	2	1	0	1	1.798407562	0.975545547	1.048131527	1.366940531	1.613852171	5.365155938	4.289757318	3.743022978	2.096559852	1.195750224	1.171901017	1.550397032	3.28804784	3.816169844	2.644952171	1.208947346	1.331377274	2.5906833	4.754544846	2.179973195	1.12674770566667	1.110016272	1.3491589025	1.5821246015	2.5906833	4.326601889	4.522151082	3.779596411	1.49228697834552	1	1.01294035786469	1.12677225322833	1.24230953670766	1.62551783160521	2.58742942334437	2.64136290113304	2.29713629324872
Aga	t40	0	0	0	1	0	0	0	0.464105177	0.557454598	0.524065764	0.635786293	0.903757216	1.217624043	0.612822474	0.807318681	0.29950855	0.16607642	0.173614965	0.43966483	0.601041003	0.43792113	0.75570062	0.421725818	0.399413182	1.189599475	0.71044923	0.506438115666667	0.381752278666667	0.3488403645	0.5175997375	0.671711023	1.189599475	0.909332523	0.661635852	0.6226199055	1.0964663809855	1	0.99251340110291	1.01730031964222	1.22848735751827	1.5400996783474	1.39844633601014	1.1193148825755	1.19677937545425
Agap1	t90	0	0	0	2	1	1	2	1.5373484	1.533000145	1.711948161	1.843780251	1.549298084	1.902537567	1.982660945	2.385259741	1.84312954	1.461472496	1.410621594	1.31899449	1.166726653	2.408566213	2.790279214	1.883708656	2.023693456	2.035536879	3.060396683	2.05691905133333	1.62606043233333	1.5612848775	1.9337368535	1.434146287	2.035536879	1.53463211	2.521528814	2.396912977	1.15704852792388	1	1.02499396687335	1.08561790855326	0.97427550104741	1.05265033368891	1.0130727574648	1.29278390525317	1.36061482370878
Agap3	t50	0	0	0	1	0	0	0	2.001453577	1.776886532	1.816761314	2.002726824	2.130284866	3.957278138	4.073467033	3.9632008	2.234794567	1.959701756	2.018273973	2.152043642	3.040560368	5.223773474	3.226260341	2.249204365	2.263341366	2.855038739	5.164419402	2.48750282833333	1.99526421766667	1.9175176435	2.133034095	2.141164254	2.855038739	3.498919253	4.6189432175	4.593487137	1.15817414430469	1	1.01707471694751	1.04283975544451	1.09612557381306	1.18645622310679	1.57519231931249	1.86212161081034	1.94508190019107
Agbl5	t40	1	0	1	0	1	0	1	0.870197208	0.696818248	0.908380657	0.826522181	1.22652765	1.940588318	1.586128756	1.614637363	0.875486531	0.631090396	0.672757991	1.180152965	1.873833715	1.81424468	1.249812564	0.759106473	0.718943728	2.035536879	1.803448045	0.998498767666667	0.695671705666667	0.790569324	0.7727329545	1.2033403075	2.035536879	1.9072110165	1.6947884005	1.7144410215	1.17698893597882	1	1.07511384272478	1.02680408207848	1.32440053025549	1.72561293224233	1.74745544164659	1.55889102363355	1.63314112348715
Ager	G1_high	0	0	0	3	1	0	1	0.029006574	0.13936365	0.104813153	0.127157259	0.258216347	0.608812021	0.324435427	0.146785215	0.092156477	0.16607642	0.130211224	0.416524576	0.742462415	0.406641049	0.029065408	0.056230109	0.053255091	0.528710878	0.519174437	0.050076153	0.120556726333333	0.1175121885	0.090206175	0.3373704615	0.528710878	0.675637218	0.421804932	0.276713132	0.938010304511041	1	0.96945923098025	0.993235010568603	1.15954674526531	1.44732749518694	1.45316101299327	1.30036653856535	1.10640820398665
Agfg1	t60	1	1	0	1	4	0	1	4.002907155	2.404022955	2.725141971	3.083563522	3.259981385	7.495998012	7.245724545	6.898905096	4.423510896	2.424715732	2.495715128	3.031373302	4.914394083	6.318576298	6.568782315	2.980195784	3.168677912	4.917011161	8.743990522	4.998400122	2.602978157	2.6104285495	3.126120717	3.1456773435	4.917011161	6.2051960475	7.9948575335	6.608740697	1.65165103977541	1	1.05753331065403	1.12349182835611	1.21429797625826	1.48661309194533	2.11142175050849	2.43523266201681	2.22872486161271
Agfg2	t50	1	0	1	1	0	1	1	1.5373484	0.73165916	0.838505222	0.95367944	1.065142433	2.777704847	2.271047992	1.761422578	1.059799485	0.531444544	0.542546767	0.671067372	1.308148065	1.251203227	2.238036453	1.096487128	1.091729365	1.876923615	3.224346505	1.61172811266667	0.786530277333333	0.6905259945	1.0227044025	0.8681049025	1.876923615	2.042926456	2.7476972485	1.5063129025	1.45159338717755	1	1.03447553239099	1.06297153093913	1.14187543755951	1.3722591360456	1.84436135754617	1.9519658831019	1.5323277136044
Aggf1	t50	0	0	0	1	0	0	0	2.755624491	1.637522882	1.781823597	2.034516138	2.4530553	5.745663451	4.253708937	3.522845155	2.488224879	1.32861136	1.150199146	1.712378812	3.535535312	3.065447907	4.01102637	1.771248437	2.210086275	3.991767126	5.328369224	3.08495858	1.57912755966667	1.4660113715	2.1223012065	2.082717056	3.991767126	4.6405993815	4.7910390805	3.294146531	1.57670864206928	1	0.989046634288238	1.15443565326203	1.23700460175112	1.80127016378359	2.25265891421342	2.13774544898911	1.7303379328707
Agk	late	0	0	0	1	1	1	1	1.972447004	1.114909196	0.943318375	1.080836699	0.839203129	0.837116529	1.225644948	1.68802997	1.981364255	1.062889088	1.106795405	0.948750423	0.848528475	1.751684518	2.644952171	1.321407564	1.251494637	0.925244036	1.256948637	2.19958781	1.16640194933333	1.02505689	1.166165668	0.893976776	0.925244036	0.842822502	1.2412967925	1.719857244	1.47361912933795	1	0.97007500046196	0.976886385168678	0.90715370182373	0.829343397452633	0.882368747362548	1.01229620192352	1.30244457749439
Agl	t50	0	0	0	0	0	0	0	0.522118325	0.348409124	0.349377176	0.445050405	0.484155651	1.065421037	0.901209521	0.807318681	0.575977981	0.298937556	0.30382619	0.323963559	0.601041003	0.656881694	0.668504395	0.421725818	0.426040728	0.687324141	1.147648756	0.588866900333333	0.356357499333333	0.326601683	0.4355455665	0.404059605	0.687324141	0.83323102	1.0244291385	0.7321001875	1.17189479729971	1	1.00224074254654	1.03735278650869	1.05996906723124	1.18681402534676	1.38216195201921	1.46027883462332	1.30795045978869
Ago1	t40	1	1	0	2	3	1	1	1.769400989	1.219431934	1.432446421	1.653044363	2.130284866	5.327105186	2.992015608	2.018296704	1.589699228	0.930027952	0.998286051	1.75865932	4.065865609	2.314725971	2.354298087	1.237062401	1.544397638	4.01820267	4.453970172	1.90446610133333	1.12884076233333	1.215366236	1.5987210005	1.944472093	4.01820267	4.6964853975	3.72299289	2.1665113375	1.3630039135259	1	1.06567170461307	1.16637715291003	1.41986779420871	2.24321085891783	2.73776983664146	2.11833543136239	1.53869541097612
Ago2	t60	2	1	1	1	2	1	1	2.001453577	1.289113758	1.432446421	1.557676419	1.517021041	3.386516868	3.604838082	3.486148852	2.76469431	1.99291704	1.953168361	2.036342371	2.545585425	3.941290166	3.633176059	1.743133383	1.863928183	2.352763405	4.699894905	2.79977464866667	1.675054727	1.692807391	1.710802301	1.776681706	2.352763405	2.9660511465	4.1523664935	3.713719509	1.41935414451362	1	1.02466699955064	1.08067850560222	1.05703536426394	1.22223856330795	1.55045496023965	2.04475112457319	1.80538505388083
Ago3	t50	0	0	0	0	0	0	0	1.015230076	0.87102281	0.908380657	0.95367944	1.032865389	2.435248085	2.307096372	2.054993007	0.967643008	0.8303821	0.737863603	0.856189406	1.555635537	1.782964599	1.424205015	1.068372073	1.011846728	1.453954913	2.677847097	1.13569269966667	0.923258994333333	0.82312213	0.982763084	0.9445273975	1.453954913	1.995441811	2.4924717345	1.918978803	1.10803319958499	1	0.984710267801983	1.00842441064458	1.0502994656157	1.18641851001244	1.61612872741515	1.77283504517632	1.57661062624407
Agpat1	t40	0	0	0	2	1	0	0	1.073243223	0.661977335	0.873442939	1.271572587	1.936622605	3.614821376	2.559435038	2.348563437	1.336268916	1.16253494	1.041689793	1.804939829	3.146626428	2.815207262	2.29616727	0.955911855	1.011846728	2.617118844	3.634221061	1.568559803	0.926808043333333	0.957566366	1.1417096575	1.870781217	2.617118844	3.380723902	3.0968280495	2.5818853495	1.33767564037654	1	1.03567805564271	1.19769349917574	1.5320030413667	1.84932610063862	2.3470947455088	2.25551365692042	1.88951805464982
Agpat2	t50	1	1	0	5	2	1	2	3.364762536	1.951091094	1.886636749	2.002726824	2.420778256	3.386516868	3.821128367	3.596237763	2.373029283	1.693979484	1.58423656	1.781799575	2.439519365	2.940327584	3.749437693	2.27731942	1.997065911	3.304442985	3.57957112	3.16240983733333	1.97412999933333	1.7354366545	1.9998963675	2.1012889155	3.304442985	2.9130181165	3.7003497435	3.2682826735	1.39342636746863	1	0.968711392704146	0.96599206861727	1.09587788483052	1.31340355741095	1.38157403712667	1.51551463034371	1.51005633285125
Agpat3	late	1	0	1	0	0	0	0	0.609138045	0.383250036	0.384314893	0.413261091	0.355047478	0.342456762	0.504677331	0.660533467	1.059799485	0.564659828	0.499143026	0.416524576	0.388908884	0.719441856	0.871962254	0.421725818	0.452668273	0.317226527	0.464524496	0.846966594666667	0.456545227333333	0.4417289595	0.432964682	0.385786027	0.317226527	0.365682823	0.4846009135	0.6899876615	1.26547911642693	1	0.979448474834714	1.02173002751819	0.942467844474994	0.926498281400697	0.929091886247686	1.05894369047077	1.14969084045258
Agpat4	t50	0	0	0	1	0	2	4	2.987677079	2.856954816	2.934768277	3.369667354	3.130873212	4.071430392	4.974676553	6.018193807	3.916650272	2.82329914	2.756137577	2.753690252	2.863783603	5.536574281	4.330745863	3.345691493	3.328443185	3.780282775	5.656268869	3.74502440466667	3.008648483	2.845452927	3.3490552695	2.942281732	3.780282775	3.4676069975	5.315472711	5.777384044	1.18217899900825	1	1.00130422700764	1.06448144697932	1.02640642238775	1.10000509302145	1.16273413545971	1.54037978583105	1.76464449131963
Agpat5	t40	0	0	0	2	4	1	2	2.436552181	1.951091094	2.515515666	2.956406264	4.292846775	10.84446413	6.452660167	5.981497503	2.995085502	1.49468778	1.58423656	2.823111014	6.257897502	5.067373071	3.342521975	2.530354911	3.008912639	8.274325234	8.552715729	2.924719886	1.992044595	2.049876113	2.9826594515	3.5579788945	8.274325234	8.551180816	7.502687948	5.524435287	1.33199727936848	1	1.11357770508882	1.23810696954552	1.66301139465708	2.62702347718716	3.46146456792462	2.61563557241736	2.39892576600136
Agps	t50	0	0	0	0	0	0	0	3.045690227	2.055613831	2.30588936	2.638513117	3.001765038	7.191592002	6.056127978	5.100786215	3.317633172	1.893271188	1.996572103	2.499147455	4.596195905	4.973532829	4.882988624	2.755275347	2.875774912	4.679091267	7.86959147	3.74877067433333	2.234720122	2.1512307315	2.7571440145	2.7504562465	4.679091267	5.8938939535	6.962859724	5.037159522	1.46097118402428	1	1.05880532045958	1.11142573897876	1.25952615900574	1.51229690028905	2.30752208127865	2.33556798533865	2.03060614462444
Agrn	t50	0	0	0	3	3	1	1	5.163170098	4.982250471	5.520159377	5.626708696	5.357989207	7.191592002	6.668950452	5.871408592	7.718104949	5.380876008	5.555678895	5.252837707	5.692211852	6.756497428	10.957659	7.366144296	7.375830097	8.062840883	10.21953892	7.946311349	5.909756925	5.537919136	6.5012693965	5.305413457	8.062840883	6.441901927	8.444244686	6.31395301	1.27527359225538	1	1.05865614666958	1.05444306497241	1.02137149171236	1.08327570770362	1.20905407096077	1.31150761103988	1.18210887763411
Agtpbp1	t50	0	0	0	0	0	0	0	0.81218406	0.73165916	0.768629787	0.794732867	0.774649042	1.255674794	1.33379009	1.321066933	0.783330054	0.531444544	0.499143026	0.509085593	0.671751709	1.063522743	1.366074198	0.899681746	0.905336546	1.004550667	1.584848282	0.987196104	0.720928483333333	0.6338864065	0.8500347065	0.6418673175	1.004550667	0.9637132515	1.459319186	1.192294838	1.15216272859244	1	1.00012881993707	1.01970028346513	1.00511296224814	1.05520341563571	1.19711326084454	1.35419673002012	1.34390359964752
Agtrap	late	3	2	1	5	4	5	5	6.381446189	2.856954816	2.864892841	3.242510096	3.292258429	5.859815705	4.794434649	3.816415585	3.202437576	1.926486472	2.126783327	2.337165676	3.641601371	4.504331619	9.213734487	2.839620511	3.035540184	5.260673232	6.394043069	6.26587275066667	2.54102059966667	2.495838084	3.13902514	2.8147120525	5.260673232	4.750708538	5.594238859	4.160373602	2.00329739032821	1	1.035250440884	1.07549472023953	1.12659691254718	1.63054479318047	1.68231183864595	1.71402821752946	1.56481407161599
Ahctf1	t50	0	0	0	0	0	0	0	3.509795404	3.275045764	3.738335781	4.069032277	3.840968167	6.963287494	6.380563405	5.577838163	4.239197942	2.922944992	3.16847312	3.355336861	4.384063787	5.661694604	5.377100568	3.795532366	4.100642003	5.260673232	7.022517388	4.375364638	3.331174374	3.4534044505	4.08483714	3.598152514	5.260673232	5.6736756405	6.7015403965	5.6197663835	1.24007956317197	1	1.08547923986821	1.12467478851975	1.1212996671409	1.30552204722624	1.61759596956084	1.69967198258574	1.61839762322567
Ahcy	G1_high	1	0	1	3	1	2	2	1.856420709	2.264659305	2.375764795	2.702091746	4.099184514	4.642191662	3.424596178	3.559541459	2.257833686	2.690438004	2.799541318	3.771861437	3.783022784	3.597209279	2.208971044	2.783390402	2.955657548	6.926112496	4.071420587	2.107741813	2.57949590366667	2.5876530565	2.828874647	3.9355229755	6.926112496	4.212607223	3.7480083825	3.578375369	0.868634172121633	1	1.03179829116687	1.08976135320632	1.42748427775382	2.09497610709433	1.51216091930054	1.34787220994871	1.32117226786741
Ahcyl1	t40	1	1	0	0	0	0	0	2.233506166	2.125295656	2.585391101	3.210720781	4.809279469	10.61615962	5.335160361	4.843912089	3.110281099	2.32506988	2.322100163	4.11896525	7.778177686	5.223773474	3.226260341	2.474124802	2.849147366	7.7720499	6.885892536	2.85668253533333	2.308163446	2.453745632	3.0299340735	4.4641223595	7.7720499	9.197168653	6.1105264485	5.0338427815	1.16242309400282	1	1.07316174252423	1.22762526555693	1.6991498178644	2.52496683335903	3.17840869309166	2.1484764069347	1.87082359635446
Ahcyl2	t50	3	1	2	0	0	0	0	1.624368121	0.836181897	0.908380657	1.112626013	1.258804693	3.652872128	4.001370271	3.559541459	1.750973063	1.062889088	1.063391663	1.249573728	2.192031893	3.315688553	2.615886763	1.152717237	1.304749728	2.088407966	5.164419402	1.99707598233333	1.01726274066667	0.98588616	1.2086878705	1.2541892105	2.088407966	2.9224520105	4.5828948365	3.437615006	1.48083043622612	1	1.01978183729472	1.11058865259759	1.16033029896194	1.4346556588658	2.04067647449421	2.79367039857079	2.28761237951785
Ahdc1	t50	1	0	1	3	2	1	2	6.178400174	5.156455033	5.694847965	6.389652247	6.003530076	10.0834491	9.480724156	8.843809192	5.667623335	5.8126747	5.837803213	6.062746604	8.025665158	9.790665254	9.446257755	6.494577604	6.763396551	8.512245129	12.46018649	7.097427088	5.821235779	5.766325589	6.576524399	6.03313834	8.512245129	9.054557129	10.970455323	9.317237223	1.17951547035557	1	1.04557013568485	1.11808904305153	1.08714911236044	1.26921697680776	1.56256578077598	1.74919298230314	1.59142568956935
Ahnak	G1_high	2	2	0	0	1	0	1	0.580131472	0.801340985	0.943318375	0.95367944	1.097419476	1.902537567	1.874515803	1.9816004	1.198034201	1.029673804	0.95488231	1.133872457	1.414214125	1.970645083	1.075420114	1.237062401	1.224867092	1.797616984	2.267972542	0.951195262333333	1.02269239666667	0.9491003425	1.089273266	1.1156459665	1.797616984	1.658375846	2.0712441725	1.9761227415	0.962630101246979	1	1.02098429381953	1.0395589939223	1.1078516172968	1.25057619436517	1.40038981178018	1.52829824119776	1.55940934678475
Ahr	t50	1	1	0	0	0	0	0	0.290065736	0.209045474	0.209626305	0.222525203	0.290493391	0.722964275	0.360483808	0.330266733	0.829408293	0.298937556	0.32552806	0.393384322	0.707107062	0.531761372	0.37785031	0.253035491	0.239647909	0.581581965	0.491849467	0.499108113	0.253672840333333	0.2675771825	0.231086556	0.3419388565	0.581581965	0.7150356685	0.4261666375	0.4310140525	1.19166996492428	1	1.01047568431733	1.00023247332227	1.07003812636795	1.26220045350655	1.36964747634302	1.15792140706436	1.13975184138484
Ahsa2	t50	0	0	0	2	0	0	0	2.697611343	1.080068284	1.118006963	1.398729845	2.162561909	2.929907852	1.586128756	1.651333667	2.46518576	0.930027952	0.95488231	1.642958049	2.333453306	1.782964599	2.412428903	1.490097892	1.251494637	3.278007441	2.15867266	2.52507533533333	1.166731376	1.0364446365	1.325112241	1.902759979	3.278007441	2.631680579	1.872400708	1.717149133	1.64781531183639	1	1.01555843497085	1.02868840547991	1.444900512843	1.71800773565733	1.80823480774131	1.255891842117	1.35828374440609
AI413582	t40	1	0	1	3	1	0	0	0.841190634	0.487772773	0.838505222	0.635786293	1.42018991	2.815755599	2.090806088	2.201778222	0.898525651	0.398583408	0.824671086	1.157012711	1.873833715	2.533686535	1.162616339	0.3092656	0.612433546	2.537812212	2.240647571	0.967444208	0.398540593666667	0.831588154	0.6241099195	1.2886013105	2.537812212	2.344794657	2.1657268295	2.3677323785	1.41559658401657	1	1.27019994956879	1.1655211847217	1.58450202567198	2.7021348548377	2.30978053575316	2.27631812373382	2.33933984127841
AI467606	t40	1	1	0	1	0	0	1	0.609138045	0.243886387	0.279501741	0.445050405	1.000588346	2.511349588	1.694273899	1.577941059	0.115195596	0.066430568	0	0.532225847	1.732412303	0.656881694	0.523177353	0	0.266275455	1.189599475	1.803448045	0.415836998	0.103438985	0.1397508705	0.35566293	0.7664070965	1.189599475	2.1218809455	1.748860972	1.1174113765	1.28751405442026	1	0.98316993763852	1.21399881742846	1.52255831408623	2.189599475	2.69254487776874	2.48473044782878	1.81307982299629
AI597479	t40	1	1	0	0	0	1	1	0.986223502	0.627136423	0.803567504	0.890100811	1.387912867	2.815755599	1.405886852	1.724726274	0.990682128	0.431798692	0.520844896	1.272713982	2.192031893	1.564004034	1.307943381	0.67476131	0.82545391	2.299892317	1.803448045	1.09494967033333	0.577898808333333	0.6622062	0.8577773605	1.3303134245	2.299892317	2.503893746	1.6046674485	1.644365154	1.32969871577175	1	1.08531113162773	1.12579515883681	1.52743466268626	1.9703657454327	2.28723006275892	1.57627033457092	1.73265520523372
AI661453	G1_high	1	0	1	1	1	0	0	0.203046015	0.209045474	0.209626305	0.190735888	0.258216347	0.532710519	0.360483808	0.29357043	0.852447412	1.096104372	1.106795405	1.342134744	1.767767656	1.345043469	0.203457859	0.253035491	0.292903	0.449404246	0.519174437	0.419650428666667	0.519395112333333	0.658210855	0.241819444	0.8001755455	0.449404246	1.1502390875	0.4398291225	0.8193069495	0.94640968999732	1	1.00279041714858	1.0083364539794	1.07902211273584	1.15671443978278	1.29406851893931	1.16882491705919	1.09433661234889
AI662270	late	1	0	1	0	0	0	1	2.146486445	0.557454598	0.698754352	0.47683972	0.451878608	0.913218032	1.225644948	1.504548452	0.368625908	0.099645852	0.173614965	0.115701271	0.318198178	0.312800807	1.220747156	0.477955928	0.319530546	0.317226527	1.174973726	1.245286503	0.378352126	0.4361846585	0.398185133	0.2837899395	0.317226527	0.615708105	1.200309337	0.9086746295	1.58915369220081	1	1.07899555144098	0.920523558275138	0.97340650637053	0.891248853937409	1.21358705960158	1.45031825130593	1.4009716535776
AI837181	t40	2	0	2	0	0	0	0	1.856420709	0.73165916	1.362570986	2.257041341	4.292846775	5.555409694	5.299111981	3.449452548	1.866168659	1.129319656	1.562534689	3.910702962	5.338658321	4.629451941	2.29616727	1.321407564	1.677535365	6.846805865	5.219069343	2.00625221266667	1.06079546	1.4625528375	1.967288353	4.1017748685	6.846805865	5.4470340075	5.259090662	4.0394522445	1.47182585742278	1	1.2838959102212	1.51714464120999	2.68137431290665	3.3801931150251	3.38123515470646	3.15831224405736	2.60662663211193
AI987944	t50	0	0	0	0	1	0	0	1.102249796	0.418090949	0.419252611	0.47683972	0.710094955	1.674233059	1.081451425	0.917407593	0.714212697	0.431798692	0.32552806	0.555366101	1.096015947	0.719441856	1.104485522	0.590416146	0.559178455	1.401083826	1.366248519	0.973649338333333	0.480101929	0.3723903355	0.5180090875	0.632730528	1.401083826	1.385124503	1.223849972	0.8184247245	1.33430809993019	1	0.96329870198496	1.01089343201114	1.14610783836137	1.50972047915816	1.67485103421752	1.47780068425829	1.2765005914124
Aida	t40	0	0	0	1	0	0	0	1.421322106	0.905863722	1.048131527	1.176204643	1.936622605	4.56609016	2.6315318	2.27517083	1.244112439	0.631090396	0.759565474	1.411555507	2.899138956	2.158325567	1.772989917	1.040257019	0.958591637	3.198700809	3.388296327	1.47947482066667	0.859070379	0.9038485005	1.06739814	1.674089056	3.198700809	3.732614558	3.0099140635	2.2167481985	1.33514415826287	1	1.07670689632631	1.05090996229189	1.50966421329219	2.05792739341141	2.65550930010349	2.02815332176474	1.82739918067406
Aifm1	t50	0	0	0	0	0	0	1	1.508341826	0.801340985	0.838505222	0.826522181	1.032865389	2.739654096	2.451289896	2.165081918	1.497542751	0.730736248	0.781267345	0.809908898	1.661701597	2.095765406	2.29616727	1.040257019	1.038474274	1.77118144	3.115046623	1.76735061566667	0.857444750666667	0.8098862835	0.9324982275	0.9213871435	1.77118144	2.2006778465	2.7831682595	2.130423662	1.48370092393506	1	1.02491386470507	1.00655267723564	1.08713699272298	1.35825114884705	1.80697015915752	1.96644075483308	1.77288419222774
Aifm2	t50	0	0	0	0	0	0	0	0.40609203	0.243886387	0.209626305	0.254314517	0.290493391	0.799065778	0.829112759	0.807318681	0.276469431	0.16607642	0.173614965	0.277683051	0.388908884	0.719441856	0.610373578	0.196805382	0.266275455	0.608017509	1.011023904	0.430978346333333	0.202256063	0.191620635	0.260294986	0.284088221	0.608017509	0.593987331	0.9200683315	0.7633802685	1.1902109606491	1	0.989461053229522	1.03321488199734	1.0665900543189	1.3435914754267	1.31871119086864	1.57540438115987	1.46375726923065
Aim2	t50	1	0	1	1	1	0	1	0.348078883	0.278727299	0.349377176	0.349682461	0.322770434	0.57076127	0.648870855	0.660533467	0.276469431	0.132861136	0.151913095	0.185122034	0.212132119	0.344080888	0.552242761	0.3092656	0.346158091	0.396533158	0.7377742	0.392263691666667	0.240284678333333	0.2506451355	0.347920276	0.253946234	0.396533158	0.3914466945	0.6933225275	0.5023071775	1.12219455233173	1	1.03603385525407	1.04183344827441	1.04028736168937	1.06665382333424	1.14917637776063	1.30837587418612	1.24251550054101
Aimp1	t50	0	0	0	0	0	0	0	2.34953246	1.881409269	2.02638762	2.161673397	2.356224169	4.451937906	3.929273509	3.816415585	2.695576952	1.6607642	1.714447784	2.036342371	2.969849662	3.440808875	3.545979834	2.024283929	2.23671382	3.515927336	4.235370409	2.86369641533333	1.85548579933333	1.870417702	2.1991936085	2.19628327	3.515927336	3.710893784	4.082321959	3.62861223	1.35151265645813	1	1.03524554330992	1.08375386138842	1.15296994935375	1.49322201288595	1.69205208769102	1.72091347199674	1.67027305674686
Aimp2	t40	2	1	1	0	0	0	0	2.726617917	1.985932006	2.620328818	2.765670376	4.777002426	8.409216044	6.632902071	6.788816185	3.225476695	2.092562892	2.105081456	4.211526267	5.975054677	6.443696621	3.778503102	2.305434474	2.822519821	8.697293936	8.416090877	3.24353257133333	2.12797645733333	2.362705137	2.7940950985	4.4942643465	8.697293936	7.1921353605	7.524496474	6.616256403	1.35334799690375	1	1.10825493302879	1.20878613016335	1.80996023950933	2.93374260245584	2.7033054240123	2.70247881244944	2.50773556785769
Aip	t40	1	1	0	0	1	0	1	0.667151192	0.487772773	0.628878916	0.667575608	0.968311303	1.978639069	1.622177137	1.431155844	0.691173577	0.365368124	0.347229931	0.671067372	1.1313713	1.470163792	0.988223888	0.506070982	0.505923364	1.77118144	1.803448045	0.782182885666667	0.453070626333333	0.4880544235	0.586749486	0.8196893375	1.77118144	1.5550051845	1.712812591	1.450659818	1.22644298255905	1	1.04077970480923	1.06037783919859	1.27344349731004	1.84000719296775	1.78155124238646	1.81195825608368	1.72162336259497
Aire	late	1	1	0	2	2	1	2	2.581585049	0.661977335	0.768629787	0.699364923	0.677817912	1.217624043	1.189596567	1.064192807	0.898525651	0.597875112	0.585950508	0.647927118	0.883883828	1.157362985	3.458783609	0.759106473	0.772198819	0.925244036	1.42089846	2.31296476966667	0.672986306666667	0.6772901475	0.735781871	0.662872515	0.925244036	1.0507539355	1.3052475135	1.110777896	1.95928581564389	1	1.02835461852667	1.01496922927778	1.02042763347683	1.09444429063846	1.25666092596701	1.34683696410433	1.29607756760895
Airn	late	0	0	0	1	0	0	0	0.377085457	0.243886387	0.244564023	0.317893147	0.322770434	0.418558265	0.288387047	0.256874126	2.234794567	0.963243236	0.933180439	1.018171185	0.989949887	0.750721936	1.366074198	0.449840873	0.426040728	0.449404246	0.409874556	1.32598474066667	0.552323498666667	0.588872231	0.3719669375	0.6704708095	0.449404246	0.704254076	0.3491308015	0.503798031	1.46223878269291	1	0.992615974903931	1.02154035187827	1.04569778656829	0.999698844881441	1.07701381750879	1.00410474982453	0.951095573170773
Ajuba	t50	3	2	1	1	3	0	0	4.350986038	3.344727589	3.633522628	3.592192557	4.260569731	7.267693504	5.2630636	3.926504496	5.621545097	3.919403512	3.754423628	4.188386013	5.762922558	5.411453959	7.121025077	4.329718403	4.366917458	6.873241408	6.47601798	5.69785207066667	3.86461650133333	3.693973128	3.9795550075	4.224477872	6.873241408	6.515308031	5.86954079	4.6689792275	1.36711172158501	1	1.01646683332322	1.03196854361718	1.13273589247115	1.47723403239621	1.63883503031119	1.42211803279228	1.21860158657454
Ak1	t40	2	2	0	2	1	0	0	1.247282664	1.428477408	2.02638762	2.32061997	3.356812515	5.631511197	4.650241126	4.366860141	1.174995082	1.029673804	1.106795405	2.059482625	3.85373349	4.191530812	2.034578593	1.546328001	1.890555729	5.736513022	5.383019165	1.48561877966667	1.33482640433333	1.5665915125	2.1055878495	2.70814757	5.736513022	4.7426223435	5.0166301455	4.2791954765	1.06291092942825	1	1.14210244823797	1.25127648779903	1.65071379711098	2.64557944591365	2.561056980722	2.41670722331291	2.38389224765468
Ak2	t50	0	0	0	3	3	1	3	2.030460151	1.219431934	1.781823597	1.811990936	2.098007822	4.87049617	4.722337887	4.330163837	1.359308036	0.99645852	1.171901017	1.295854236	2.439519365	3.253128391	2.615886763	1.799363492	1.837300638	3.330878529	5.383019165	2.00188498333333	1.338417982	1.476862307	1.824645787	1.696931029	3.330878529	3.6550077675	5.052678526	3.791646114	1.27961662533359	1	1.17063563673508	1.14026942443339	1.272909801299	1.54709402382961	2.18392740228234	2.42922873264248	2.26596285045757
Ak3	t90	2	2	0	2	0	0	1	0.609138045	0.418090949	0.384314893	0.445050405	0.484155651	0.799065778	0.793064378	0.844014985	0.668134458	0.365368124	0.347229931	0.347103813	0.494974944	0.844562178	0.871962254	0.477955928	0.452668273	0.528710878	0.983698934	0.716411585666667	0.420471667	0.365772412	0.448859339	0.415629732	0.528710878	0.647020361	0.888381656	0.8442885815	1.20768568259559	1	0.981448776657346	1.00095060329844	1.01660511486811	1.03434131494617	1.18178888124134	1.30330607043312	1.32565678013293
Ak4	t60	0	0	0	0	0	0	0	2.320525887	1.045227372	1.083069245	1.335151216	1.484743997	3.196263112	2.126854468	2.311867133	2.326951044	1.32861136	1.302112241	1.642958049	2.474874718	2.690086939	3.255325749	1.349522619	1.331377274	2.220585686	2.349947453	2.63426756	1.24112045033333	1.192590743	1.333264245	1.563851023	2.220585686	2.835568915	2.2384009605	2.500977036	1.62114028015943	1	1.00356136578706	1.06701664875752	1.1749459286655	1.37074044742363	1.77199308881784	1.47732669879817	1.60199381291636
Ak6	t40	1	1	0	0	0	0	0	3.103703374	2.33434113	3.144394582	3.592192557	4.099184514	8.218962288	6.524756928	5.834712289	2.14263809	2.756868572	3.19017499	3.633019912	6.328608208	5.192493394	4.592334539	3.261346329	3.64797373	6.106610636	8.060866262	3.27955866766667	2.78418534366667	3.167284786	3.6200831435	3.866102213	6.106610636	7.273785248	7.292811595	5.5136028415	1.12652780433017	1	1.17913985451183	1.23398515262357	1.38125309442312	1.66769140251215	2.35778765242659	2.19151834755472	1.84905322248654
Ak7	t50	0	0	0	1	0	0	0	0.522118325	0.243886387	0.279501741	0.286103832	0.322770434	0.532710519	0.43258057	0.403659341	0.138234715	0.16607642	0.173614965	0.16198178	0.282842825	0.312800807	0.58130817	0.337380655	0.346158091	0.528710878	0.573824378	0.41388707	0.249114487333333	0.226558353	0.3161309615	0.242376107	0.528710878	0.407776672	0.503202474	0.358230074	1.12739837708048	1	1.01754860074603	1.02025155359496	1.02995296860383	1.14306339955246	1.16616554854223	1.16424670516158	1.12713700048225
Akap1	t40	0	0	0	3	3	2	1	3.161716521	2.996318465	3.563647193	3.941875018	4.486509035	10.38785511	8.651611397	7.9264016	2.810772548	2.624007436	2.712733835	3.332196607	6.293252855	7.976420575	5.173642709	4.076682912	4.340289913	7.666307725	11.20323786	3.71537725933333	3.232336271	3.138190514	4.1410824655	3.909352821	7.666307725	8.3405539825	9.9274246285	7.9514110875	1.10300039602967	1	1.08322289699436	1.14426597741708	1.28415344105939	1.70708076025687	2.43103467606408	2.40945373321546	2.35529419164368
Akap10	late	1	0	1	1	0	0	0	2.494565328	1.846568357	1.746885879	1.843780251	1.646129214	3.234313863	2.811773704	3.082489511	2.741655191	1.527903064	1.497429077	1.48097627	2.050610481	2.408566213	4.040091778	1.996168874	2.076948547	2.220585686	3.278996446	3.092104099	1.79021343166667	1.622157478	1.960364399	1.563552742	2.220585686	2.642462172	3.045385075	2.745527862	1.46332071419742	1	0.976463240493517	1.01299076290885	0.955511082704718	1.07490125604983	1.34714518044053	1.38361639201216	1.39127814005693
Akap11	t50	1	0	1	2	1	1	2	1.479335253	1.184591021	1.15294468	1.271572587	1.42018991	2.777704847	3.424596178	3.596237763	1.151955962	0.697520964	0.716161732	0.87932966	1.1313713	1.908084922	2.29616727	1.265177455	1.384632365	1.903359159	3.224346505	1.64248616166667	1.04909648	0.934553206	1.328102476	1.149759785	1.903359159	1.9545380735	3.3244713415	2.7521613425	1.28592406948424	1	0.998247504146939	1.04627564629258	1.10747411962113	1.28173585367068	1.49241457828336	1.94513672199538	1.90853574877139
Akap12	t50	1	0	1	2	3	3	2	3.973900581	2.787272991	3.354020888	3.941875018	4.292846775	8.561419049	9.22838549	9.100683318	5.644584216	3.65368124	3.711019887	4.11896525	6.11647609	9.509144528	6.917567217	4.076682912	4.659820458	6.556014882	11.83171217	5.512017338	3.50587904766667	3.5325203875	4.300847738	4.2059060125	6.556014882	7.3389475695	10.53004883	9.304913923	1.43357562639955	1	1.08098325763501	1.20986477578701	1.24875849109199	1.48837636956594	2.02691636648244	2.61415186138909	2.46262512078309
Akap13	late	1	0	1	0	0	0	1	1.13125637	0.801340985	0.803567504	0.826522181	0.774649042	1.14152254	1.081451425	1.100889111	1.128916843	0.797166816	0.781267345	0.763628389	0.777817769	1.000962582	1.540466649	1.012141964	1.011846728	1.057421755	1.393573489	1.266879954	0.870216588333333	0.7924174245	0.9191844545	0.7691387155	1.057421755	0.9596701545	1.237512457	1.0509258465	1.21010476606167	1	0.996194534838469	1.0069162058848	0.983260174462525	1.02250327850128	1.08904132250029	1.17253299070672	1.13984504880142
Akap17b	t50	2	1	1	0	0	0	0	0.754170913	0.383250036	0.349377176	0.445050405	0.580986782	1.255674794	0.86516114	0.733926074	0.852447412	0.631090396	0.672757991	0.740488135	1.237437359	1.251203227	0.871962254	0.506070982	0.559178455	0.872372948	1.311598578	0.826193526333333	0.506803804666667	0.5110675835	0.50211443	0.6607374585	0.872372948	1.2465560765	1.088379859	0.9925646505	1.21560234249857	1	1.00052898667331	1.03996996004501	1.10501057205393	1.24321693358275	1.50122490007304	1.44162206186745	1.31684950514075
Akap5	G1_high	0	0	0	0	0	0	0	1.015230076	1.60268197	1.537259573	1.811990936	1.32335878	1.217624043	1.622177137	2.27517083	1.013721247	1.860055904	2.170187068	1.9206411	1.414214125	2.690086939	1.540466649	2.192974256	2.76926473	1.956230247	2.568547216	1.18980599066667	1.88523737666667	1.8537233205	2.290627833	1.62199994	1.956230247	1.315919084	2.0953621765	2.4826288845	0.758005687545566	1	1.04164940949223	1.13045376655136	0.956930964773665	0.925854707862073	0.848083860679428	1.06255760756612	1.2742990006515
Akap8	t40	0	0	0	1	0	0	0	5.569262128	5.295818683	6.288789164	6.739334709	8.908463983	16.89453359	11.39128834	9.467646355	5.944092766	4.65013976	5.295256446	7.613143637	12.90470389	10.35370671	9.126538261	6.607037822	7.562222915	16.6279571	15.11070862	6.879964385	5.51766542166667	5.792022805	7.150778812	8.26080381	16.6279571	14.89961874	13.25099848	9.9106765325	1.20121720754851	1	1.13594808023651	1.17742383688942	1.54911454878132	2.31732213148973	2.65161862528318	2.04302315988796	1.83604528292526
Akap8l	t40	1	1	0	0	0	0	1	1.914433857	2.19497748	2.236013925	2.479566544	2.517609387	4.642191662	3.821128367	3.26597103	1.797051301	1.793625336	1.888062749	2.290885167	3.217337134	3.409528795	3.226260341	2.474124802	2.609499457	4.203251477	4.973144609	2.312581833	2.15424253933333	2.062038337	2.5445330005	2.404247277	4.203251477	3.929764398	4.397136488	3.3377499125	1.0433050196003	1	1.02332432878645	1.06402021824973	1.13948950158287	1.49771576254387	1.63779269156223	1.61414727869317	1.45681843536995
Akap9	late	0	0	0	0	0	0	1	0.667151192	0.383250036	0.349377176	0.381471776	0.355047478	0.380507513	0.540725712	0.623837163	0.783330054	0.465013976	0.434037414	0.416524576	0.388908884	0.656881694	0.988223888	0.449840873	0.452668273	0.370097614	0.519174437	0.812901711333333	0.432701628333333	0.391707295	0.4170700245	0.385786027	0.370097614	0.3847081985	0.5299500745	0.6403594285	1.26462000643481	1	0.977183955718677	1.00033228924092	0.973256565088692	0.944998612961576	0.973034480595717	1.08083309616067	1.15244767718159
Akip1	t40	2	1	1	3	1	0	0	0.899203781	0.487772773	0.628878916	0.794732867	1.936622605	2.625501842	1.550080375	1.394459541	0.714212697	0.232506988	0.260422448	1.249573728	1.979899775	1.157362985	1.017289297	0.67476131	0.559178455	3.463056248	1.967397867	0.876901925	0.465013690333333	0.444650682	0.676955661	1.5930981665	3.463056248	2.3027008085	1.758739121	1.275911263	1.29063302919396	1	1.05874660623335	1.06865368409204	1.89951985783386	2.66489094377276	2.42731008505167	1.74292937019904	1.67990578762345
Akirin1	t40	1	0	1	0	0	0	0	1.856420709	1.010386459	1.29269555	1.716622992	2.678994604	6.050069462	3.96532189	3.449452548	1.313229797	0.863597384	0.976584181	2.221464405	4.31335308	3.128008069	2.005513185	1.265177455	1.571025183	4.890575618	4.645244965	1.72505456366667	1.04638709933333	1.1346398655	1.6438240875	2.4502295045	4.890575618	5.181711271	4.3052834275	3.2887303085	1.32964543485274	1	1.10052680733485	1.24315772379331	1.77931026836789	2.60049189744386	3.17897506730645	2.48101057808951	2.21415375009771
Akirin2	t40	1	0	1	2	3	0	1	6.961577661	4.633841348	5.415346225	5.817444584	7.811044507	14.45928551	11.35523996	9.687824177	6.15144484	4.915862032	5.121641481	7.104058044	10.60660594	9.290183963	9.097472853	5.454320585	5.911315096	11.84312366	12.32356164	7.40349845133333	5.00134132166667	5.268493853	5.86437984	7.4575512755	11.84312366	12.532945725	11.8394008	9.48900407	1.39549379235273	1	1.08675026130876	1.14044628539256	1.4669179759688	1.98984904621065	2.35297555117999	2.12866289342545	1.81824919539088
Akna	t60	1	1	0	1	0	0	0	0.464105177	0.348409124	0.314439458	0.349682461	0.355047478	0.608812021	0.540725712	0.477051948	0.368625908	0.298937556	0.30382619	0.347103813	0.494974944	0.43792113	0.552242761	0.421725818	0.372785637	0.449404246	0.628474319	0.461657948666667	0.356357499333333	0.309132824	0.361234049	0.3510756455	0.449404246	0.5518934825	0.5846000155	0.457486539	1.0770846432751	1	0.989285580282302	0.98326062290626	1.02100218645359	1.0194681897519	1.17201997218526	1.14402280066241	1.10120064689238
Akr1a1	t50	3	0	3	1	0	0	0	3.625821698	2.369182042	2.795017406	3.083563522	3.67958295	7.495998012	6.452660167	5.834712289	3.340672291	2.424715732	2.53911887	3.054513556	4.737617318	5.286333636	4.476072905	3.008310838	3.168677912	5.65720639	7.077167329	3.81418896466667	2.600736204	2.667068138	3.126120717	3.367048253	5.65720639	6.116807665	6.764913748	5.5605229625	1.33553836881436	1	1.07989823406999	1.12602137078351	1.28641762040916	1.66085083194838	2.09851775072541	2.11355689114088	1.93208757057349
Akr1b10	t40	1	1	0	0	0	0	0	0.667151192	0.87102281	0.873442939	0.890100811	1.097419476	1.826436064	1.910564183	1.761422578	0.944603889	0.49822926	0.520844896	0.740488135	1.060660594	1.345043469	0.784766029	0.759106473	0.852081455	1.797616984	1.776123075	0.79884037	0.709452847666667	0.6971439175	0.871091133	0.9189538055	1.797616984	1.443548329	1.843343629	1.5532330235	1.06785294565977	1	1.00819419463034	1.03152504489598	1.14134917590767	1.5903625090009	1.44301712942392	1.56687222262861	1.52054967506695
Akr1b3	t50	1	1	0	1	0	0	0	4.6120452	2.961477553	3.633522628	3.941875018	4.486509035	6.811084488	6.236369882	7.045690311	3.824493795	2.291854596	2.408907646	3.031373302	4.065865609	4.910972668	6.539716907	4.610868948	4.446800095	7.164032391	7.514366855	4.99208530066667	3.28806703233333	3.021215137	4.1943375565	3.7589411685	7.164032391	5.4384750485	6.8753683685	5.9783314895	1.40866993175034	1	1.10260172227081	1.10912076059818	1.30480820342768	1.4550388659336	1.75533483380908	1.67208098300084	1.91330909668206
Akr7a5	t40	2	2	0	1	0	0	0	0.638144619	0.452931861	0.419252611	0.540418349	0.968311303	1.027370286	0.468628951	0.587140859	0.506860623	0.398583408	0.260422448	0.763628389	0.848528475	0.688161775	0.697569803	0.421725818	0.426040728	1.427519369	0.68312426	0.614191681666667	0.424413695666667	0.3398375295	0.4832295385	0.865969846	1.427519369	0.9379493805	0.5758766055	0.637651317	1.13297163716675	1	0.939016721828639	1.0316243693857	1.30786369441351	1.7074455132389	1.35853993741213	1.09733184369808	1.14971117671068
Akt1	t60	2	1	1	0	0	0	0	0.609138045	0.487772773	0.524065764	0.667575608	0.613263825	1.483979302	1.405886852	1.321066933	1.336268916	0.863597384	0.933180439	1.064451694	1.873833715	2.815207262	1.075420114	0.562301091	0.505923364	0.925244036	1.612173252	1.00694235833333	0.637890416	0.7286231015	0.586749486	0.8388577595	0.925244036	1.6789065085	1.509030052	2.0681370975	1.22121568573263	1	1.03086610303432	1.04238367728163	1.09606300130239	1.23231305866124	1.60584262807958	1.64455505810335	1.80366112513655
Akt1s1	t40	2	1	1	1	0	0	0	4.554032053	4.494477698	6.358664599	7.534067575	11.20013407	21.19426849	19.21378698	16.91699601	4.469589134	5.380876008	5.707591989	9.44122372	15.66242143	16.92252365	5.958408737	5.060709821	6.097707914	16.68082819	19.45537891	4.99400997466667	4.97868784233333	6.033128294	6.8158877445	10.320678895	16.68082819	18.42834496	19.334582945	16.91975983	1.0053804696049	1	1.19524305172922	1.36215495613876	1.92838319945795	2.91728670604505	3.32534177745998	3.5270037895695	3.03484854753523
Akt2	t50	0	0	0	2	2	2	1	1.653374694	1.149750109	1.327633268	1.494097789	1.742960345	3.919227387	2.559435038	2.311867133	1.635777467	1.262180792	1.28041037	1.596677541	2.793072896	2.815207262	2.557755946	1.546328001	1.730790456	3.383749616	4.098745557	1.948969369	1.319419634	1.304021819	1.6124441225	1.669818943	3.383749616	3.3561501415	3.3290902975	2.5635371975	1.26554350569168	1	1.04540218971444	1.11631143199783	1.21190426941958	1.7215965948921	1.98250578644582	1.82906756470058	1.61354988727846
Akt3	t90	0	0	0	0	0	0	0	0.522118325	0.278727299	0.279501741	0.317893147	0.322770434	0.646862773	0.937257901	1.027496504	1.128916843	0.564659828	0.477441155	0.532225847	0.671751709	1.282483308	0.726635212	0.281150546	0.292903	0.34366207	0.956373963	0.792556793333333	0.374845891	0.378471448	0.3053980735	0.4274981405	0.34366207	0.659307241	0.946815932	1.154989906	1.29956227743059	1	0.972431368559899	1.01990106597588	1.00685692576849	1.04879326960846	1.17816814180636	1.52101681918804	1.52216551529948
Alad	t40	0	0	0	0	0	0	0	0.609138045	0.87102281	1.01319381	1.112626013	1.581575127	2.28304508	1.910564183	1.9816004	0.875486531	0.465013976	0.520844896	1.31899449	2.085965834	1.970645083	1.017289297	1.124602183	1.331377274	3.463056248	2.322622482	0.833971291	0.820212989666667	0.767019353	1.2220016435	1.4502848085	3.463056248	2.184505457	2.1165933325	1.9761227415	1.02990165401213	1	1.05704759561761	1.11322654541135	1.48134153823149	2.10065502319029	1.93056028525467	1.55974020447705	1.81064592157467
Alas1	t40	1	0	1	0	0	0	0	0.493111751	0.383250036	0.454190329	0.540418349	0.903757216	1.483979302	0.901209521	0.807318681	0.483821504	0.431798692	0.412335543	0.717347881	0.883883828	0.875842259	0.668504395	0.449840873	0.479295819	1.268906106	1.120323786	0.548479216666667	0.421629867	0.433262936	0.509857084	0.8105525485	1.268906106	1.183931565	1.0107666535	0.84158047	1.0888585856708	1	1.01884586610424	1.06696923755877	1.28786340167891	1.56493457196113	1.55575105859293	1.41845192536524	1.30835199731948
Alcam	t40	1	0	1	0	2	0	0	0.087019721	0.069681825	0.104813153	0.158946573	0.225939304	0.799065778	0.720967616	0.477051948	0.161273835	0.132861136	0.151913095	0.277683051	0.707107062	0.782002017	0.087196225	0.084345164	0.106510182	0.317226527	0.819749111	0.111829927	0.095629375	0.128363124	0.1327283775	0.2518111775	0.317226527	0.75308642	0.7703583635	0.6295269825	1.01463941063553	1	1.02483017097599	1.05194536879673	1.1369578851757	1.21476682031848	1.59438439249463	1.64353016711286	1.47692154638136
Aldh16a1	late	2	2	0	0	0	0	1	1.827414136	1.533000145	1.572197291	1.621255048	1.710683301	1.445928551	1.225644948	1.247674326	2.626459594	1.760410052	1.714447784	2.036342371	2.050610481	1.470163792	3.022802481	1.433867783	1.597652729	2.220585686	1.666823193	2.49222540366667	1.57575932666667	1.6433225375	1.6094538885	1.873512836	2.220585686	1.748269516	1.4462340705	1.358919059	1.36093808784633	1	0.999412035492564	1.05106807292456	1.08505397029056	1.32323773234316	1.03537728841784	0.987186849449478	0.891105252640091
Aldh18a1	t90	1	1	0	2	0	0	2	0.551124898	0.383250036	0.419252611	0.413261091	0.516432695	0.989319535	1.045403044	0.917407593	0.898525651	0.49822926	0.434037414	0.462805084	0.883883828	1.251203227	1.918316959	0.421725818	0.426040728	0.634453053	1.311598578	1.122655836	0.434401704666667	0.4266450125	0.4196509095	0.4896188895	0.634453053	0.9366016815	1.178500811	1.08430541	1.48040011798321	1	0.991591191336103	1.01236551269301	1.036319194826	1.14962606172493	1.34777791249271	1.55230194901955	1.44436858894616
Aldh2	t40	3	3	0	1	4	2	2	1.392315532	1.358795583	1.467384138	1.748412307	2.54988643	5.022699176	2.739676942	2.421956044	1.151955962	0.8303821	0.911478569	1.504116524	3.111271074	2.346006051	2.179905636	1.686903274	1.837300638	5.207802144	4.426645202	1.57472571	1.29202698566667	1.1894313535	1.7928564725	2.027001477	5.207802144	4.066985125	3.583161072	2.3839810475	1.12446027966136	1	1.04517067655136	1.11057518372798	1.43652062335984	2.31039286157794	2.39971073454714	1.80254162334518	1.63937933093881
Aldh3a2	t40	0	0	0	0	0	0	0	0.464105177	0.243886387	0.244564023	0.317893147	0.516432695	1.103471789	0.540725712	0.587140859	0.437743266	0.199291704	0.173614965	0.509085593	0.813173122	0.46920121	0.58130817	0.281150546	0.292903	0.872372948	0.655799289	0.494385537666667	0.241442879	0.209089494	0.3053980735	0.512759144	0.872372948	0.9583224555	0.5982625005	0.5281710345	1.20338515426467	1	0.989567426796222	1.03433487872414	1.23871136306181	1.46147769584606	1.60145907015254	1.26553504481922	1.25050533117797
Aldh4a1	G1_high	2	1	1	1	0	1	1	1.479335253	2.47370478	3.493771758	3.941875018	5.164326947	12.13818967	9.877256345	8.183275726	1.451464513	1.428257212	1.540832818	2.568568218	5.374013674	7.350818961	2.325232678	3.261346329	3.834366549	9.516795796	12.40553655	1.75201081466667	2.38776944033333	2.517302288	3.8881207835	3.8664475825	9.516795796	8.756101672	11.1413964475	7.7670473435	0.834541807546486	1	1.17000728294737	1.2785609284367	1.62208452296371	2.46795143695067	3.20355860458463	3.13857909186251	3.04133604753884
Aldh6a1	t40	3	0	3	1	0	0	0	0.638144619	0.487772773	0.524065764	0.699364923	1.678406258	2.473298837	0.793064378	0.550444556	0.529899743	0.232506988	0.260422448	1.04131144	1.873833715	0.531761372	0.842896846	0.421725818	0.612433546	2.458505581	1.092998815	0.670313736	0.380668526333333	0.392244106	0.6558992345	1.359858849	2.458505581	2.173566276	0.9430315965	0.541102964	1.21286732906842	1	1.02352175405762	1.13817946680599	1.72825309583808	2.43261080105109	2.3331302074393	1.33867702428486	1.14246296771666
Aldh7a1	t40	2	1	1	0	1	0	0	0.696157766	0.661977335	0.733692069	0.890100811	1.097419476	2.321095831	1.405886852	1.210978022	0.852447412	0.631090396	0.737863603	1.064451694	1.944544422	1.407603631	1.017289297	0.843451637	0.931964092	1.850488072	2.076697749	0.855298158333333	0.712173122666667	0.735777836	0.9110324515	1.080935585	1.850488072	2.1328201265	1.7412923005	1.3092908265	1.08352576058324	1	1.05430574613151	1.09263740307304	1.26384527408245	1.54627765371639	1.90177059474203	1.55829629842909	1.40319992318703
Aldh9a1	t40	2	1	1	0	0	0	0	0.667151192	0.418090949	0.663816634	0.762943552	1.032865389	2.359146583	1.441935233	1.174281718	0.990682128	0.398583408	0.499143026	1.087591948	2.2627426	1.37632355	0.871962254	0.337380655	0.53255091	1.744745896	1.502873371	0.843265191333333	0.384685004	0.58147983	0.647747231	1.0602286685	1.744745896	2.3109445915	1.472404302	1.275302634	1.33290317671664	1	1.12259013286849	1.19455779319166	1.4630850091534	2.05232959347688	2.35083587336244	1.79673096399672	1.61616940062281
Aldoa	t50	3	0	3	1	0	1	0	3.0746968	1.533000145	1.746885879	2.002726824	3.130873212	5.098800678	3.96532189	3.449452548	3.317633172	1.959701756	1.90976462	3.077653811	4.772972671	4.598171861	3.662241468	1.743133383	2.263341366	5.260673232	4.863844728	3.35152381333333	1.745278428	1.8283252495	2.133034095	3.1042635115	5.260673232	4.9358866745	4.414583309	4.0238122045	1.58901857492848	1	1.03378366539089	1.18754143850579	1.50427344963261	2.28230725884466	2.17913156318612	2.04894903409241	1.82402936795589
Aldoc	G1_high	0	0	0	0	1	0	0	0.058013147	0.104522737	0.13975087	0.127157259	0.225939304	0.913218032	0.252338666	0.146785215	0.092156477	0.16607642	0.32552806	0.370244067	1.060660594	0.43792113	0.203457859	0.084345164	0.159765273	0.687324141	0.519174437	0.117875827666667	0.118314773666667	0.232639465	0.143461266	0.2980916855	0.687324141	0.986939313	0.3857565515	0.2923531725	1.00144908201298	1	1.08431822726694	1.04502309028816	1.14250807368809	1.55607660458935	1.74967087292448	1.26741710092383	1.13569540472813
Alg1	t40	1	1	0	0	0	0	0	1.682381268	1.776886532	2.02638762	2.32061997	3.098596168	4.908546922	2.955967227	2.715526474	1.359308036	1.096104372	1.345515982	2.082622879	3.959799549	2.846487342	2.412428903	1.883708656	2.210086275	4.123944845	4.016770646	1.81803940233333	1.58556652	1.685951801	2.2653531225	2.5906095235	4.123944845	4.4341732355	3.4863689365	2.781006908	1.09162750588739	1	1.10441869164752	1.15449333968607	1.47330598658264	1.77685940441273	2.24697916615255	1.58214964197749	1.58654181402219
Alg10b	t50	2	2	0	0	0	0	0	1.508341826	0.661977335	0.803567504	0.731154237	1.517021041	2.397197334	2.523386657	2.165081918	1.474503632	0.49822926	0.434037414	1.018171185	1.767767656	2.095765406	1.743924509	0.702876364	0.772198819	1.982665791	2.377272423	1.575589989	0.621027653	0.618802459	0.751676528	1.267596113	1.982665791	2.082482495	2.45032954	2.130423662	1.59073907099139	1	1.02117433009641	1.04116614411021	1.43075568601094	1.7515457105728	1.94571441257662	2.05163599628818	1.98534511332038
Alg11	t40	1	1	0	1	0	0	0	2.407545608	2.125295656	2.30588936	2.829249005	4.163738601	5.897866456	4.253708937	3.926504496	2.257833686	1.527903064	2.018273973	3.471038132	4.98510479	4.160250731	2.732148397	2.22108931	2.582871911	6.503143794	4.836519757	2.46584256366667	1.95809601	2.1620816665	2.706060458	3.8173883665	6.503143794	5.441485623	4.545114347	4.0433776135	1.17924040649675	1	1.12588389541199	1.16878030509248	1.71045735487686	2.32938086215312	2.28736243331162	1.74649930634109	1.80882449913966
Alg12	t50	2	1	1	1	1	0	0	2.030460151	1.533000145	1.746885879	2.257041341	2.582163473	5.935917208	5.010724934	3.816415585	1.635777467	0.896812668	1.106795405	1.642958049	3.28804784	3.284408472	2.732148397	1.827478547	1.997065911	4.864140074	5.874868632	2.13279533833333	1.41909712	1.426840642	2.127053626	2.112560761	4.864140074	4.611982524	5.442796783	3.5504120285	1.30197680065895	1	1.09757131191006	1.17291081625341	1.40378294100068	2.07398216344451	2.49944091488751	2.40220761623742	2.08010386263332
Alg13	t50	2	1	1	0	2	1	1	8.09283403	7.00302339	7.162232104	7.788382093	7.875598594	14.83979302	15.53685213	13.57763237	9.975938635	9.233848952	9.310102522	9.996589821	13.11683601	17.20404438	12.38186401	7.731640005	8.227911552	10.86500853	18.71760471	10.150212225	7.98950411566667	8.236167313	8.0081468225	8.9360942075	10.86500853	13.978314515	17.12722842	15.390838375	1.24708659298365	1	1.01367234224446	1.077484378777	1.09178093910365	1.35885223431174	1.67932600124798	2.16225222206402	1.80016143492932
Alg14	t50	1	0	1	0	1	0	0	0.986223502	0.487772773	0.489128046	0.603996979	0.645540868	1.293725545	0.86516114	0.844014985	0.852447412	0.49822926	0.434037414	0.555366101	0.813173122	0.844562178	1.366074198	0.562301091	0.692316182	1.110292843	1.229623667	1.06824837066667	0.516101041333333	0.46158273	0.6481565805	0.6004534845	1.110292843	1.0534493335	1.0473924035	0.8442885815	1.36197876834344	1	0.97903289922438	1.08066992350139	1.07208969297016	1.35075937356559	1.37596418907767	1.3404003871386	1.235304075166
Alg2	t40	1	0	1	0	0	0	0	0.72516434	0.661977335	0.943318375	1.049047384	1.968899648	4.413887154	3.424596178	2.862311689	0.645095339	0.896812668	0.65105612	1.619817795	3.323403193	2.909047504	1.046354705	0.759106473	1.011846728	3.463056248	3.716195972	0.805538128	0.772632158666667	0.7971872475	1.030447056	1.7943587215	3.463056248	3.8686451735	3.570396075	2.8856795965	1.02286862457187	1	1.01985900683643	1.18828633429432	1.58376717342369	2.53711547112248	2.76839828575168	2.67163306133791	2.19238809856503
Alg3	t90	0	0	0	1	0	0	0	1.624368121	0.87102281	0.943318375	0.858311496	0.839203129	1.483979302	2.018709326	1.541244756	1.474503632	0.697520964	0.716161732	0.925610169	1.308148065	1.84552476	2.732148397	0.899681746	1.198239546	1.559697089	1.994722838	1.94367338333333	0.82274184	0.8297400535	1.028275521	0.882406649	1.559697089	1.3960636835	2.006716082	1.693384758	1.60832401082987	1	1.02481038337571	1.07518411548316	1.05867974521984	1.3474346923582	1.34366100316856	1.59491728583581	1.51724703767743
Alg5	t50	2	1	1	1	0	0	0	1.276289238	0.801340985	0.733692069	0.794732867	1.000588346	1.71228381	1.369838471	1.357763237	1.059799485	0.564659828	0.542546767	0.995030931	1.484924831	1.37632355	1.656728283	0.6185312	0.718943728	1.63900372	1.584848282	1.330939002	0.661510671	0.638119418	0.7568382975	0.9978096385	1.63900372	1.5986043205	1.4773433765	1.3670433935	1.40718654606833	1	0.974156211743159	1.02918542361287	1.19283393568406	1.63049295558838	1.54692960098951	1.45631507790835	1.41382053634691
Alg6	late	0	0	0	0	1	0	0	1.102249796	0.73165916	0.698754352	0.699364923	0.710094955	1.103471789	0.973306282	0.917407593	1.128916843	0.631090396	0.585950508	0.60164661	0.707107062	0.844562178	1.685793692	0.871566691	0.878709001	1.057421755	1.284273608	1.30565344366667	0.744772082333333	0.64235243	0.789036962	0.6558707825	1.057421755	0.9052894255	1.128789945	0.8809848855	1.3180902807744	1	0.976661716925779	0.992583458253934	0.984747743959112	1.09930453715261	1.13065974358127	1.18003036183383	1.11907144771445
Alg8	late	2	1	1	0	1	2	2	0.870197208	0.487772773	0.489128046	0.445050405	0.710094955	0.761015027	0.468628951	0.440355644	0.760290935	0.298937556	0.30382619	0.555366101	0.636396356	0.625601614	1.046354705	0.393610764	0.399413182	0.713759685	0.437199526	0.892280949333333	0.393440364333333	0.396477118	0.4222317935	0.632730528	0.713759685	0.6987056915	0.4529142385	0.532978629	1.36020188706607	1	1.00233725218667	0.98772396596493	1.17342347717427	1.22972621141437	1.22172730363391	1.00920506799831	1.10980717890321
Alg9	late	2	2	0	0	0	0	0	0.580131472	0.348409124	0.314439458	0.381471776	0.355047478	0.494659767	0.576774093	0.770622378	0.62205622	0.298937556	0.347229931	0.300823305	0.353553531	0.750721936	0.988223888	0.449840873	0.452668273	0.47583979	0.819749111	0.730137193333333	0.365729184333333	0.3308346945	0.4170700245	0.3279353915	0.47583979	0.424106649	0.698261602	0.760672157	1.26398139855523	1	1.00599298118834	1.01323494655354	1.00318743170028	1.0179322555214	1.07525413770074	1.2122479711728	1.33046512323696
Alkbh1	t90	0	0	0	1	0	0	0	14.30024078	10.94004649	11.14513191	12.07993957	11.87795198	19.02537567	19.32193212	18.05458142	13.98474538	8.004883444	8.485431437	8.145369484	10.57125058	15.01443873	19.96793562	11.13356161	11.84925774	15.27974436	19.45537891	16.08430726	10.026163848	9.8152816735	11.964598655	10.011660732	15.27974436	14.798313125	19.388655515	16.534510075	1.55786167945245	1	1.03527076582294	1.07722644774096	1.04707616874803	1.34171192954449	1.48107893719089	1.6939244488885	1.68713599003625
Alkbh2	t40	2	1	1	2	1	1	1	1.682381268	1.045227372	1.362570986	1.653044363	2.259393039	4.071430392	2.919918846	2.935704296	1.866168659	0.930027952	0.933180439	1.874360591	3.464824606	3.315688553	2.179905636	1.237062401	1.491142547	4.811268986	3.825495853	1.90948518766667	1.070772575	1.1478757125	1.572093455	2.066876815	4.811268986	3.768127499	3.3727073495	3.1256964245	1.40601230428612	1	1.07839819447216	1.20538278264399	1.54147123679909	2.59772323892363	2.39649424283801	2.03684284673051	2.08020574782447
Alkbh3	late	1	1	0	1	1	1	1	3.277742815	2.438863867	2.340827078	2.543145173	2.227115996	3.42456762	3.640886463	3.559541459	2.925968145	1.594333632	1.779553396	1.619817795	1.803123009	2.940327584	5.609623836	2.558469965	2.636127002	3.304442985	4.016770646	3.93777826533333	2.197222488	2.060190237	2.5896360875	1.9234668955	3.304442985	2.6138453145	3.8288285545	3.2499345215	1.53822023120668	1	1.02144274134905	1.02607375105194	0.974124029525612	1.20963308032305	1.18355772833908	1.37967588497372	1.42235334275334
Alkbh4	t40	3	2	1	0	0	1	0	1.450328679	0.557454598	0.838505222	1.207993957	2.033453735	3.500669122	2.126854468	1.871511489	1.174995082	0.564659828	0.62935425	1.712378812	2.616296131	1.751684518	1.395139607	0.927796801	1.198239546	4.256122564	2.923771831	1.340154456	0.683303742333333	0.733929736	1.2031167515	1.8729162735	4.256122564	3.0584826265	2.5253131495	1.8115980035	1.40192974539105	1	1.11090118768439	1.27898993299433	1.84061291396631	2.72649200438216	2.60049708210027	2.02151780971049	1.80118398222804
Alkbh5	t40	0	0	0	0	0	0	0	2.639598196	1.707204707	2.515515666	3.083563522	4.583340165	10.34980436	5.046773315	4.770519481	2.557342237	1.760410052	1.866360879	4.049544488	8.237797277	4.879692587	3.4297182	2.249204365	2.502989275	7.42838783	6.694617743	2.87555287766667	1.90560637466667	2.1909382725	2.7932763985	4.3164423265	7.42838783	9.2938008185	5.870695529	4.825106034	1.33214550488513	1	1.1684799899467	1.29325633735716	1.94583688243746	2.59398513703523	3.76948744550525	2.30086999503406	2.1307742786698
Alkbh6	t50	2	1	1	1	0	0	0	0.957216928	0.383250036	0.593941199	0.635786293	0.903757216	2.587451091	2.883870466	2.532044955	0.737251816	0.431798692	0.282124319	1.110732202	1.873833715	2.220885729	1.33700879	0.6185312	0.718943728	1.903359159	3.087721653	1.01049251133333	0.477859976	0.438032759	0.6773650105	1.007244709	1.903359159	2.230642403	2.9857960595	2.376465342	1.35739440555551	1	1.02389006542699	1.12230330728713	1.42523757417885	1.7938234116216	2.30032179302338	2.66668055025743	2.40148868933494
Alkbh7	t40	3	1	2	2	1	0	0	0.841190634	0.73165916	0.733692069	0.921890125	2.065730779	4.604140911	3.028063989	2.421956044	0.875486531	0.66430568	0.62935425	1.642958049	3.181981781	2.314725971	1.569532058	1.349522619	1.784045547	4.388300284	4.098745557	1.09540307433333	0.915162486333333	0.6815231595	1.352967836	1.854344414	4.388300284	3.893061346	3.563404773	2.3683410075	1.09459354932165	1	0.990086679360375	1.14739784082179	1.67921261089232	2.2933596128959	2.87451632662106	2.24812480409687	1.98388551284168
Alkbh8	t60	0	0	0	0	0	0	1	2.001453577	1.149750109	1.15294468	1.271572587	1.258804693	2.701603345	2.811773704	2.532044955	1.866168659	1.195750224	1.215304758	1.226433473	1.873833715	2.189605648	2.877475439	1.29329251	1.358004819	1.744745896	3.169696564	2.24836589166667	1.21293094766667	1.184124719	1.314788703	1.242619083	1.744745896	2.28771853	2.990735134	2.3608253015	1.46410079572661	1	1.00519582369329	1.04244314151639	1.03235144174656	1.19685817837516	1.51534620971953	1.79566904813046	1.54781469128245
Alms1	t50	1	1	0	1	0	0	0	1.566354974	1.219431934	1.222820115	1.462308475	1.613852171	3.462618371	3.749031605	3.486148852	1.405386274	1.096104372	1.128497275	1.295854236	2.192031893	3.002887746	2.354298087	1.433867783	1.571025183	2.379198949	4.453970172	1.775346445	1.249801363	1.175658695	1.516666829	1.4548532035	2.379198949	2.827325132	4.1015008885	3.244518299	1.22734613904594	1	1.00849022902436	1.08289276339025	1.13650400486532	1.38840695152092	1.76677155687503	2.19030819270572	1.96549229396713
Alpk3	late	1	0	1	1	2	1	2	0.870197208	0.661977335	0.663816634	0.635786293	0.516432695	0.456609016	0.324435427	0.366963037	0.29950855	0.232506988	0.238720577	0.231402542	0.176776766	0.187680484	1.191681747	0.730991419	0.639061091	0.555146421	0.464524496	0.787129168333333	0.541825247333333	0.4512686055	0.637423692	0.3739176185	0.555146421	0.316692891	0.3944799615	0.2773217605	1.14859630187427	1	1.00307405806421	0.965566276297311	0.955765361519145	0.898413709005221	0.915607186819586	0.821482259111676	0.89306090119793
Alpl	t50	2	1	1	3	2	2	2	2.494565328	2.020772918	1.991449902	2.225252026	2.033453735	2.28304508	2.415241515	2.788919081	1.912246898	1.727194768	1.779553396	1.735519066	1.732412303	2.158325567	3.981960961	3.092656002	3.115422821	3.172265265	3.415621298	2.796257729	2.280207896	1.885501649	2.6703374235	1.8844864005	3.172265265	2.0077286915	2.9154314065	2.473622324	1.14733067238306	1	1.0047457944119	1.03662691825093	1.00362510075159	1.01945173573374	1.04436800838143	1.10474934708679	1.20618688262935
Als2	t40	3	2	1	1	1	0	0	1.13125637	0.801340985	1.048131527	1.207993957	1.484743997	3.805075133	2.595483419	2.385259741	0.92156477	0.697520964	0.759565474	1.133872457	2.616296131	2.189605648	1.453270424	0.871566691	1.11835691	2.11484351	3.142371594	1.168697188	0.79014288	0.9038485005	1.1631754335	1.309308227	2.11484351	3.210685632	2.8689275065	2.2874326945	1.20864797851569	1	1.08677692997454	1.17880651992932	1.31821894883365	1.66429736379616	2.39891926013726	2.10466071705165	1.87913922133489
Als2cl	t90	2	2	0	3	0	0	0	0.72516434	0.452931861	0.384314893	0.381471776	0.419601564	0.761015027	0.829112759	0.807318681	0.691173577	0.398583408	0.368931802	0.485945339	0.56568565	1.126082905	1.191681747	0.477955928	0.426040728	0.581581965	1.147648756	0.869339888	0.443157065666667	0.3766233475	0.403756252	0.4527734515	0.581581965	0.6633503385	0.9883807575	0.966700793	1.2931621629313	1	0.965786136461496	0.957845139161374	1.01976227827955	1.0701144296909	1.16576102242801	1.35601628134956	1.38204017617285
Alyref	t40	0	0	0	1	0	0	0	1.769400989	0.940704634	1.118006963	1.748412307	3.066319125	4.984648424	3.316451035	3.009096904	1.750973063	0.863597384	1.128497275	2.452866947	3.606246018	3.159288149	2.499625129	1.124602183	1.331377274	5.498593127	4.044095616	2.00666639366667	0.976301400333333	1.123252119	1.5398947905	2.759593036	5.498593127	4.295447221	3.6802733255	3.0841925265	1.516787172749	1	1.11675207400234	1.25675856975089	1.97403818965441	3.05873409102112	2.77772308237824	2.29915171250719	2.1488271530614
Amacr	t50	1	0	1	3	2	1	2	0.435098604	0.174204562	0.244564023	0.381471776	0.451878608	0.951268783	0.612822474	0.660533467	0.414704146	0.199291704	0.217018707	0.416524576	0.954594534	0.938402421	0.58130817	0.224920437	0.239647909	0.898808492	0.7377742	0.477036973333333	0.199472234333333	0.230791365	0.3105598425	0.434201592	0.898808492	0.9529316585	0.675298337	0.799467944	1.23091731385811	1	1.0373510920057	1.09427016624704	1.20880636636159	1.55014842976287	1.64578500626345	1.39611402214917	1.51523334283663
Ambra1	late	1	0	1	1	1	0	1	2.34953246	1.811727444	1.886636749	2.002726824	1.742960345	1.826436064	2.487338277	2.9724006	2.626459594	2.15899346	2.170187068	2.059482625	1.59099089	2.690086939	3.80756851	2.333549529	2.343224002	2.088407966	2.951096801	2.92785352133333	2.10142347766667	2.0284119085	2.172975413	1.901221485	2.088407966	1.708713477	2.719217539	2.8312437695	1.2604761908287	1	1.01509257368083	1.03541585183619	0.972020976730829	0.92646230065958	0.912713123666869	1.21276767700925	1.29045914305942
Amd1	t40	1	1	0	1	2	1	1	4.699064921	4.773204997	6.847792645	8.010907295	12.52349285	22.9826538	14.0949169	10.97219481	6.358796913	5.31444544	6.098225662	12.19491397	21.38998864	13.13763389	8.138314373	6.185312004	7.642105552	20.98982184	18.9088795	6.39872540233333	5.42432081366667	6.4730091535	7.8265064235	12.35920341	20.98982184	22.18632122	16.5018982	12.05491435	1.14145118553921	1	1.24173629974519	1.38178072196778	2.21604892599833	3.06038510613853	3.84998389607423	2.69271282465419	2.15634352642386
Amdhd2	t40	2	2	0	1	0	0	0	3.741847993	2.578227517	3.703398063	4.069032277	7.068672508	8.789723557	4.614192745	3.779719281	2.718616071	2.424715732	2.886348801	6.062746604	8.449929395	4.942252748	4.01102637	2.670930183	3.514836003	9.807586779	4.891169698	3.49049681133333	2.55795781066667	3.294873432	3.79193414	6.565709556	9.807586779	8.619826476	4.7526812215	4.3609860145	1.25868946614226	1	1.22462185002471	1.32326050568477	2.15861126652597	2.94410033431028	2.74762335749034	1.58690184060565	1.5354433936381
Amer1	t50	1	1	0	0	0	1	0	0.493111751	0.174204562	0.174688588	0.254314517	0.484155651	0.989319535	0.360483808	0.403659341	0.391665027	0.099645852	0.108509353	0.393384322	0.671751709	0.375360968	0.58130817	0.224920437	0.213020364	0.95167958	0.491849467	0.488694982666667	0.166256950333333	0.1415989705	0.2336674405	0.4387699865	0.95167958	0.830535622	0.4261666375	0.3895101545	1.27603312236403	1	1.00423626965172	1.02925494745397	1.26554391557745	1.59331130500193	1.60722427293046	1.18827916361336	1.22307189016106
Amfr	t40	0	0	0	0	1	1	1	0.377085457	0.452931861	0.384314893	0.381471776	0.451878608	0.913218032	0.540725712	0.477051948	0.691173577	0.531444544	0.585950508	0.624786864	0.883883828	0.625601614	0.494111944	0.477955928	0.505923364	0.660888597	0.7377742	0.520790326	0.487444111	0.4851327005	0.44369757	0.538332736	0.660888597	0.89855093	0.639249956	0.551326781	1.02100953271814	1	0.994182326844367	0.984869840807281	1.03011279523347	1.12377410282291	1.27346668655376	1.1181104941187	1.03904174807934
Amh	G1_high	1	1	0	0	0	0	0	0.522118325	0.487772773	0.698754352	0.826522181	1.387912867	3.919227387	1.658225518	1.577941059	0.391665027	0.49822926	0.694459862	1.527256778	2.863783603	1.689124357	0.523177353	0.534186037	0.798826364	4.335429196	1.940072897	0.478986901666667	0.506729356666667	0.696607107	0.8126742725	1.4575848225	4.335429196	3.391505495	1.7991492075	1.633532708	0.981594280211232	1	1.13639268368402	1.20009226624045	1.64592719630299	3.47769375246895	2.94266870365977	1.85154392626354	1.76381013725301
Amigo1	late	2	1	1	1	0	0	0	0.899203781	0.278727299	0.663816634	0.508629035	0.580986782	0.532710519	0.793064378	1.064192807	0.645095339	0.298937556	0.347229931	0.555366101	0.601041003	0.719441856	1.220747156	0.562301091	0.399413182	0.396533158	1.038348874	0.921682092	0.379988648666667	0.5055232825	0.4540211085	0.5681764415	0.396533158	0.566875761	0.915706626	0.8918173315	1.39106062047394	1	1.16916442075653	1.03776398054359	1.21689465745172	0.893895015528732	1.21559961202573	1.35346757313673	1.46899254993091
Ammecr1	t60	0	0	0	0	0	0	0	0.40609203	0.174204562	0.209626305	0.222525203	0.290493391	0.761015027	0.504677331	0.440355644	0.5990171	0.265722272	0.282124319	0.323963559	0.636396356	0.656881694	0.697569803	0.224920437	0.266275455	0.449404246	0.819749111	0.567559644333333	0.221615757	0.245875312	0.244400329	0.307228475	0.449404246	0.6987056915	0.662213221	0.548618669	1.28222327650469	1	1.02156261609851	1.03745659970731	1.07252526554936	1.18326399186366	1.39630362916204	1.38352495834099	1.26785274349794
Ammecr1l	t50	2	0	2	1	2	1	2	1.363308959	0.905863722	1.083069245	1.271572587	1.678406258	4.2997349	2.919918846	2.568741259	2.165677209	1.49468778	1.388919724	1.874360591	3.181981781	2.627526778	1.889251551	0.98402691	1.171612001	2.405634493	3.033071712	1.80607923966667	1.128192804	1.2359944845	1.221592294	1.7763834245	2.405634493	3.7408583405	2.976495279	2.5981340185	1.32174781244738	1	1.02529090174487	1.14321690569928	1.27877143564873	1.71652636153005	2.22855353181567	2.04476915950394	1.66330325711146
Amn1	late	0	0	0	0	0	0	0	1.566354974	1.184591021	1.048131527	1.049047384	0.936034259	0.875167281	0.504677331	0.513748252	1.635777467	0.99645852	0.911478569	0.717347881	0.707107062	0.563041452	2.238036453	1.321407564	1.304749728	1.083857299	0.68312426	1.81338963133333	1.16748570166667	0.979805048	1.176898556	0.82669107	1.083857299	0.7911371715	0.5939007955	0.538394852	1.29661288672771	1	0.947485051410932	0.965389468671031	0.873209937234207	0.897669729054092	0.856714213192589	0.706906567726934	0.737913855392388
Amotl1	G1_high	1	0	1	0	0	0	1	0.377085457	0.836181897	0.838505222	0.794732867	0.677817912	0.57076127	0.720967616	0.9908002	1.336268916	0.963243236	0.933180439	0.87932966	0.671751709	1.407603631	0.75570062	0.955911855	0.905336546	0.740195229	0.901724023	0.823018331	0.918445662666667	0.8858428305	0.8500347065	0.778573786	0.740195229	0.6212564895	0.8113458195	1.1992019155	0.945871656623411	1	0.992976239392528	0.975784424659312	0.935505664055311	0.889710456302746	0.853487612502358	0.954774350515376	1.15527318959456
Amotl2	t40	4	1	3	3	3	1	4	3.48078883	2.613068429	3.31908317	4.069032277	6.713625031	13.16555996	6.416611786	4.403556444	5.690662455	3.786542376	3.645914275	7.497442366	13.36432348	6.287296218	4.18541882	3.458151711	4.047386912	11.84312366	9.208515018	4.452290035	3.28592083866667	3.4824987225	4.0582095945	7.1055336985	11.84312366	13.26494172	7.812563402	5.345426331	1.267033537074	1	1.08301298333206	1.26757092831256	1.95510069081156	2.88081799197434	3.46081325716069	2.17128599484672	1.50900701040556
Ampd1	G1_high	1	0	1	1	1	1	1	0.058013147	0.209045474	0.279501741	0.286103832	0.290493391	0.532710519	0.216290285	0.220177822	0.046078238	0.199291704	0.260422448	0.347103813	0.494974944	0.375360968	0.087196225	0.421725818	0.479295819	0.634453053	0.519174437	0.0637625366666667	0.276687665333333	0.2699620945	0.3826998255	0.318798602	0.634453053	0.5138427315	0.367732361	0.297769395	0.837343269883683	1	1.05462333164568	1.05211395598675	1.09530748771715	1.14962606172493	1.25712558917094	1.03726732901368	1.07800929625382
Ampd2	t40	0	0	0	0	0	0	0	1.5373484	1.498159233	2.340827078	2.765670376	3.582751819	8.789723557	7.02943426	5.357660341	2.373029283	1.926486472	1.974870232	3.100794065	6.399318914	7.382099042	2.703082988	2.249204365	2.636127002	7.42838783	10.49278863	2.20448689033333	1.89128335666667	2.157848655	2.700898689	3.341772942	7.42838783	7.5945212355	8.761111445	6.3698796915	1.10265434692071	1	1.17692428004305	1.31323015740138	1.6178601025212	2.59398513703523	3.22358580168436	3.37562443750673	2.70457864709143
Amt	t50	1	1	0	3	3	1	3	0.81218406	0.557454598	0.559003481	0.508629035	0.645540868	1.598131556	1.550080375	1.541244756	1.174995082	0.66430568	0.499143026	0.809908898	2.227387246	2.408566213	1.482335832	0.562301091	0.745571273	1.163163931	2.049372779	1.15650499133333	0.594687123	0.5290732535	0.627100154	0.727724883	1.163163931	1.912759401	1.799726577	1.9749054845	1.35310016868592	1	0.950878162002371	1.04297913001707	1.07202185194113	1.38460117800686	1.80368512666593	1.7945927759638	1.83985317553893
Amy1	G1_high	0	0	0	0	0	0	0	0.72516434	0.801340985	0.943318375	1.017258069	0.968311303	1.636182307	1.369838471	1.577941059	0.714212697	1.096104372	1.128497275	1.064451694	1.272792712	1.37632355	0.871962254	0.927796801	1.011846728	1.348212738	1.584848282	0.770446430333333	0.941747386	1.035907825	1.0145523985	1.0163814985	1.348212738	1.4544875095	1.4773433765	1.4771323045	0.915519037485371	1	1.04713573453611	1.08173179646539	1.03879575813879	1.21808104297191	1.27387456932611	1.32821353881837	1.28240450060877
Amz2	t40	2	1	1	1	2	0	0	0.435098604	0.313568211	0.314439458	0.381471776	0.548709738	1.255674794	0.757015997	0.69722977	0.506860623	0.232506988	0.217018707	0.509085593	0.989949887	0.782002017	0.552242761	0.3092656	0.292903	0.95167958	0.792424141	0.498067329333333	0.285113599666667	0.2657290825	0.337187388	0.5288976655	0.95167958	1.1228123405	0.774720069	0.7396158935	1.16690003688245	1	0.994048391039084	1.01959821823989	1.20170651645937	1.49066742454701	1.66588320986018	1.35331020978122	1.36895553972449
Anapc1	t90	2	0	2	1	0	0	0	2.697611343	2.125295656	2.131200772	2.129884082	1.904345562	3.082110858	3.100160751	2.788919081	2.925968145	1.793625336	1.844659008	1.619817795	1.944544422	2.72136702	4.214484229	2.361664583	2.23671382	2.220585686	3.524921179	3.27935457233333	2.093528525	1.98792989	2.183298951	1.7620816785	2.220585686	2.51332764	3.312540965	2.7551430505	1.3798720034607	1	1.01007867984585	0.982149422221744	0.933543446151053	0.95803302396276	1.18008728237709	1.32898160451149	1.27221589281668
Anapc10	t50	0	0	0	0	0	0	0	1.798407562	1.184591021	1.362570986	1.621255048	1.904345562	4.794394668	3.857176748	3.009096904	2.787733429	2.424715732	2.300398292	2.730549997	4.277997727	5.348893797	2.964671665	1.658788219	1.65090782	3.040087546	4.836519757	2.516937552	1.75603165733333	1.831484639	1.636081434	2.3174477795	3.040087546	4.5361961975	4.3468482525	4.1789953505	1.29271074547888	1	1.02258526763622	1.09845987187076	1.20938543447657	1.51952213310149	2.09677124165596	2.20928036932672	1.84450797134804
Anapc11	t40	0	0	0	1	0	0	0	2.523571902	2.299500218	2.655266536	2.543145173	3.421366602	5.935917208	4.974676553	5.064089911	2.972046383	2.291854596	2.452311387	3.123934319	4.101220962	5.505294201	3.662241468	2.727160293	2.662754548	4.811268986	5.464994076	3.05261991766667	2.43950503566667	2.5537889615	2.6029498605	3.2726504605	4.811268986	5.018569085	5.2198353145	5.284692056	1.17514084880973	1	1.07828394451983	1.02828143830864	1.296390143379	1.55916798022188	1.82588049833839	1.77267260852474	1.90703021652027
Anapc13	t40	3	3	0	0	0	0	0	1.595361547	1.045227372	1.118006963	1.271572587	2.162561909	2.85380635	1.76637066	1.944904096	1.290190678	0.8303821	0.911478569	1.897500846	2.404164012	2.127045487	1.569532058	0.955911855	0.958591637	2.802167651	1.912747927	1.48502809433333	0.943840442333333	1.014742766	1.115082112	2.0300313775	2.802167651	2.628985181	1.8395592935	2.0359747915	1.2779731079067	1	1.03994542249295	1.05602002269796	1.56465819163007	1.94393609368455	1.87205148404432	1.42090007125942	1.57415106124895
Anapc16	t40	2	2	0	0	0	0	0	2.581585049	1.498159233	1.956512184	1.939148195	3.098596168	6.126170964	4.938628172	4.66043057	2.211755448	1.361826644	1.454025336	2.429726693	4.030510256	3.941290166	3.168129524	1.939938765	2.289968911	5.31354432	5.628943898	2.65382334033333	1.59997488066667	1.70526876	2.114558553	2.7641614305	5.31354432	5.07834061	5.283786035	4.300860368	1.40377036865601	1	1.1112566514382	1.14779295718859	1.54639827110872	2.14750878323141	2.49124616464132	2.31599570212442	2.17899413772938
Anapc2	t40	1	1	0	1	1	0	0	2.378539034	1.951091094	2.201076207	2.670302432	3.163150255	7.229642753	7.353869687	7.082386615	3.156359337	2.092562892	2.300398292	3.170214827	5.515435087	8.070260817	3.894764736	2.446009747	2.716009639	5.736513022	9.427114781	3.14322103566667	2.16322124433333	2.2507372495	2.6931560355	3.166682541	5.736513022	6.37253892	8.390492234	7.576323716	1.30308155150001	1	1.07595714597808	1.16103088672833	1.37959062643992	1.95487346716434	2.44774280373447	2.92831251604338	2.83585298801746
Anapc4	t50	1	1	0	0	0	0	0	1.450328679	1.045227372	1.187882398	1.43051916	1.581575127	4.223633398	2.811773704	2.532044955	1.589699228	0.730736248	0.781267345	1.157012711	2.651651484	2.471126374	2.063644002	1.152717237	1.198239546	2.749296563	3.497596209	1.70122396966667	0.976226952333333	0.9845748715	1.314379353	1.369293919	2.749296563	3.437642441	3.1546849565	2.5015856645	1.37250759349071	1	1.0494732525559	1.1047661190953	1.25427067229239	1.74165770522885	2.33197163773897	1.97650276915525	1.86627361884796
Anapc5	t50	3	1	2	0	0	0	1	2.610591623	2.543386604	2.655266536	2.670302432	2.743548691	3.72897363	2.703628562	2.605437563	2.419107521	2.026132324	2.039975844	2.244604659	2.899138956	2.502406455	4.359811271	2.923965675	3.008912639	3.595233968	3.470271238	3.129836805	2.497828201	2.34762119	2.8396075355	2.494076675	3.595233968	3.314056293	3.0869499	2.553922009	1.17158127727923	1	1.0180744761536	1.02873295330104	1.06434207826899	1.17106884937264	1.31154037110412	1.09222282281288	1.08744942341168
Anapc7	t40	2	1	1	1	0	0	0	2.001453577	2.020772918	2.340827078	2.352409285	2.743548691	5.973967959	4.866531411	3.926504496	1.774012182	1.594333632	1.60593843	2.059482625	3.570890665	3.534649117	3.139064115	2.164859201	2.636127002	4.626220179	5.902193602	2.30484329133333	1.92665525033333	1.973382754	2.4942681435	2.401515658	4.626220179	4.772429312	5.3843625065	3.7305768065	1.12356064384775	1	1.0552121073762	1.129345836153	1.2092813485535	1.77771579134461	2.03527235022236	2.06147395948238	1.68939031737153
Angel1	t50	2	2	0	0	0	0	0	0.783177487	0.278727299	0.279501741	0.381471776	0.516432695	1.331776297	0.648870855	0.587140859	0.414704146	0.16607642	0.151913095	0.462805084	0.954594534	0.563041452	0.95915848	0.3092656	0.346158091	1.110292843	0.901724023	0.719013371	0.251356439666667	0.215707418	0.3638149335	0.4896188895	1.110292843	1.1431854155	0.775297439	0.5750911555	1.36803033874779	1	0.994229748546659	1.05426350862616	1.2201798846672	1.61181416742332	1.74986406533432	1.37098724310928	1.29080793964982
Angel2	t60	0	0	0	2	0	0	0	1.189269517	0.73165916	0.768629787	0.794732867	0.936034259	1.674233059	1.261693329	1.504548452	1.198034201	0.597875112	0.564248638	0.671067372	1.096015947	1.501443873	1.685793692	0.759106473	0.718943728	1.268906106	1.475548401	1.35769913666667	0.696213581666667	0.6664392125	0.7568382975	0.8035508155	1.268906106	1.385124503	1.368620865	1.5029961625	1.38888457922391	1	1.00015266726571	1.00679626258918	1.08191435042124	1.28980601278249	1.42803521007307	1.35668031343442	1.50590511489733
Angptl4	t50	1	0	1	0	0	0	0	0.81218406	0.383250036	0.419252611	0.603996979	0.936034259	1.407877799	1.261693329	1.064192807	0.276469431	0.132861136	0.173614965	0.300823305	0.636396356	0.594321533	1.075420114	0.449840873	0.639061091	1.850488072	1.530198341	0.721357868333333	0.321984015	0.296433788	0.621529035	0.618428782	1.850488072	1.0221370775	1.395945835	0.82925717	1.28944626323097	1	1.03100088722004	1.14504836876321	1.27394540169883	1.96606960466068	1.5926101725038	1.69010668961269	1.44980904178876
Angptl6	t40	2	0	2	0	0	0	0	0.232052589	0.13936365	0.209626305	0.349682461	0.484155651	0.722964275	0.324435427	0.477051948	0.230391192	0.099645852	0.151913095	0.462805084	0.954594534	0.594321533	0.610373578	0.196805382	0.213020364	0.845937404	0.464524496	0.357605786333333	0.145271628	0.1807697	0.2813514125	0.4734803675	0.845937404	0.8387794045	0.3944799615	0.5356867405	1.18193642797935	1	1.05459965472402	1.09907088953063	1.31643456360411	1.54238728515344	1.64484633901418	1.19306455648451	1.37311662094488
Ankfy1	t50	0	0	0	1	1	0	0	1.740394415	1.742045619	1.816761314	2.066305453	1.968899648	3.462618371	3.208305893	2.899007992	1.981364255	1.793625336	1.822957137	1.851220337	2.474874718	2.815207262	2.67401758	2.080514038	2.156831184	2.696425476	3.798170883	2.13192541666667	1.87206166433333	1.8198592255	2.1115683185	1.9100599925	2.696425476	2.9687465445	3.503238388	2.857107627	1.08642141088966	1	1.01887385308453	1.07151443920144	1.05167412800507	1.19993787738097	1.43566816744717	1.54616000170382	1.39380863081015
Ankhd1	t50	1	1	0	2	1	2	2	2.784631064	2.090454743	2.30588936	2.447777229	2.743548691	5.327105186	5.443305504	4.954001	2.46518576	1.727194768	1.801255267	2.175183896	3.500179959	4.066410489	3.836633919	2.446009747	2.636127002	3.674540599	5.874868632	3.02881691433333	2.08788641933333	2.0535723135	2.5419521155	2.4593662935	3.674540599	4.4136425725	5.659087068	4.5102057445	1.29959003890966	1	1.04843298722237	1.08539579491447	1.18779677027751	1.3565082347981	1.84870935803084	2.039964144628	1.89215729389382
Ankle1	t50	1	0	1	0	0	0	0	3.364762536	1.742045619	1.886636749	2.193462712	3.97007634	6.468627726	4.109515414	3.522845155	2.995085502	1.82684062	1.931466491	3.008233048	3.818378137	3.034167826	5.667754653	2.502239856	2.662754548	7.111161303	6.038818454	4.009200897	2.02370869833333	1.90905162	2.42810863	3.489154694	7.111161303	5.1435029315	5.074166934	3.2785064905	1.63630458383317	1	1.04487135468034	1.10522993329349	1.61523149412936	2.31599251807498	2.21412653581594	1.93660013753094	1.5382680851922
Ankle2	t60	2	0	2	2	2	1	2	1.885427283	1.114909196	1.118006963	1.462308475	1.32335878	2.511349588	3.388547797	3.045793207	2.856850787	1.860055904	1.757851525	1.781799575	2.899138956	4.003850328	2.732148397	1.29329251	1.437887456	1.665439264	3.497596209	2.491475489	1.42275253666667	1.437929244	1.4500979655	1.5525791775	1.665439264	2.705244272	3.443072003	3.5248217675	1.4467563065755	1	0.98286481489473	1.11365663736828	1.03560006828246	1.16227618255292	1.51179625179259	2.01812431748463	1.83127526940542
Ankmy2	t50	1	0	1	1	0	0	0	1.102249796	0.522613686	0.628878916	0.731154237	0.871480172	2.815755599	1.874515803	1.247674326	0.944603889	0.398583408	0.455739284	0.740488135	1.838478362	1.438883712	1.598597466	0.67476131	0.665688637	1.665439264	2.84179692	1.21515038366667	0.531986134666667	0.5423091	0.698421437	0.8059841535	1.665439264	2.3271169805	2.3581563615	1.343279019	1.44090573113407	1	1.05532915212521	1.06577246353603	1.23679423236872	1.59153381922825	2.26779721069009	2.09090976876427	1.61000951652383
Ankra2	t40	1	0	1	0	0	0	0	0.696157766	0.452931861	0.489128046	0.762943552	1.387912867	2.435248085	1.081451425	1.064192807	0.829408293	0.431798692	0.390633672	1.226433473	1.838478362	1.251203227	0.842896846	0.393610764	0.53255091	2.24702123	1.393573489	0.789487635	0.426113772333333	0.439880859	0.647747231	1.30717317	2.24702123	2.1368632235	1.237512457	1.157698017	1.25583094208316	1	0.99808097486242	1.15653384765883	1.59925194820927	2.32993409198438	2.1734061317373	1.57506040773639	1.49649946698344
Ankrd10	t50	1	0	1	5	4	2	1	18.07109534	10.73100102	12.36795202	13.82835188	15.42842675	29.83178904	25.99088257	25.10027173	14.49160601	8.13774458	8.745853885	10.85277923	16.79379273	21.33301503	28.92008143	12.28627884	13.92620628	23.15753644	29.53829298	20.4942609266667	10.3850081466667	10.5569029525	13.87727908	13.14060299	23.15753644	23.312790885	27.764587775	23.21664338	1.85766548736159	1	1.10304488768768	1.193730701745	1.348775720854	1.81823193167305	2.28775834992908	2.29965009025646	2.33446871403474
Ankrd11	t50	0	0	0	3	2	0	2	4.089926876	3.344727589	3.808211216	4.164400221	4.034630427	7.039388996	8.110885685	7.63283117	5.506349501	4.915862032	5.121641481	5.090855927	6.01041003	9.227623802	8.167379782	4.751444221	5.218998913	6.159481724	11.94101206	5.92121871966667	4.337344614	4.4649263485	4.691699567	4.562743177	6.159481724	6.524899513	10.0259488725	8.430227486	1.28841963873305	1	1.07073080695434	1.1349762976287	1.09418563573695	1.24481459767251	1.51769866944525	2.17352189719827	1.85790738888404
Ankrd12	t40	1	0	1	0	0	0	1	0.638144619	0.592295511	0.663816634	0.762943552	0.871480172	2.054740572	1.730322279	1.908207793	0.645095339	0.631090396	0.672757991	0.902469914	1.343503419	1.470163792	0.726635212	0.646646255	0.639061091	1.083857299	1.694148164	0.66995839	0.623344054	0.6682873125	0.7010023215	0.886975043	1.083857299	1.6991219955	1.7122352215	1.6891857925	1.02865249455388	1	1.03523142180805	1.05128232758245	1.17085695250803	1.26551607102765	1.67761090433063	1.67542545838096	1.67042474566345
Ankrd13a	t40	1	0	1	2	0	0	0	1.450328679	1.46331832	1.502321856	1.780201621	1.968899648	3.843125884	3.53274132	3.339363637	1.382347155	1.029673804	1.041689793	1.642958049	2.72236219	2.877767423	2.208971044	1.60255811	1.704162911	2.828603195	4.754544846	1.68054895933333	1.36518341133333	1.2720058245	1.742182266	1.8059288485	2.828603195	3.282744037	4.143643083	3.10856553	1.13383063278101	1	1.01087694766964	1.08384059164443	1.25370151398887	1.47109229964514	1.90003446038907	2.02560332026403	1.83606499226301
Ankrd13b	t50	3	3	0	3	1	0	2	0.551124898	0.487772773	0.454190329	0.508629035	0.451878608	0.684913524	1.009354663	0.9908002	0.529899743	0.431798692	0.412335543	0.416524576	0.56568565	1.000962582	0.901027663	0.590416146	0.559178455	0.713759685	1.174973726	0.660684101333333	0.503329203666667	0.433262936	0.533903745	0.434201592	0.713759685	0.625299587	1.0921641945	0.995881391	1.10213328241404	1	0.981917105423734	0.997188619953321	0.982603055647706	1.07755425478433	1.11300846150588	1.35906453913571	1.36781219846982
Ankrd13c	t50	0	0	0	0	1	0	0	3.509795404	2.264659305	2.515515666	2.86103832	3.130873212	6.811084488	6.056127978	5.798015985	4.100963226	2.557576868	2.495715128	2.753690252	4.31335308	5.47401412	5.52242761	3.148886111	3.301815639	4.996317793	7.377742003	4.37772874666667	2.65704076133333	2.505615397	3.0814269795	2.942281732	4.996317793	5.562218784	6.7169349905	5.6360150525	1.46244017585098	1	1.0297256263189	1.10976882087353	1.16022805923855	1.44528377800053	1.94307503148828	2.09032116707449	1.95104340529978
Ankrd13d	t50	2	2	0	0	0	0	0	0.72516434	1.045227372	0.873442939	0.95367944	0.968311303	1.103471789	0.901209521	0.880711289	0.990682128	0.8303821	0.998286051	0.971890677	1.02530524	1.188643066	1.249812564	0.98402691	0.985219183	1.216035018	1.120323786	0.988553010666667	0.953212127333333	0.935864495	0.9694493115	0.97010099	1.216035018	1.0643885145	1.0107666535	1.0346771775	1.02168248117743	1	1.00386940524623	0.977919598896022	1.01985168029644	1.11693798447522	1.06748567634433	0.999140271302504	1.05764556642865
Ankrd16	t50	1	0	1	1	0	0	0	2.813637638	1.533000145	1.781823597	2.352409285	3.098596168	7.762353272	5.984031216	5.284267733	3.248515814	1.693979484	1.757851525	3.077653811	5.586145793	5.567854362	4.417942088	1.939938765	1.784045547	5.1813666	6.530667921	3.49336518	1.72230613133333	1.769837561	2.068227416	3.0881249895	5.1813666	6.6742495325	6.2573495685	5.4260610475	1.64183267252573	1	1.06097094105864	1.13523375710882	1.56584848419382	2.10254943864452	2.95202163690889	2.65936104335063	2.45946659966843
Ankrd24	t50	1	0	1	3	2	1	2	0.638144619	0.278727299	0.314439458	0.286103832	0.387324521	0.722964275	0.540725712	0.550444556	0.506860623	0.298937556	0.260422448	0.347103813	0.636396356	0.46920121	0.75570062	0.337380655	0.346158091	0.740195229	0.601149348	0.633568620666667	0.30501517	0.287430953	0.3161309615	0.367214167	0.740195229	0.6796803155	0.57093753	0.509822883	1.25131213176666	1	0.999138326897414	1.00616590338261	1.06100364678313	1.30119665070226	1.30360078821679	1.20105890908167	1.17178477681398
Ankrd26	t50	0	0	0	0	0	0	0	0.551124898	0.487772773	0.489128046	0.540418349	0.710094955	1.902537567	1.045403044	0.917407593	0.483821504	0.298937556	0.347229931	0.393384322	0.989949887	0.719441856	0.871962254	0.562301091	0.53255091	1.163163931	1.502873371	0.635636218666667	0.449670473333333	0.4181789885	0.5364846295	0.5517396385	1.163163931	1.446243727	1.2741382075	0.8184247245	1.12770832620885	1	1.0190446530927	1.00817147749881	1.11107183515276	1.38460117800686	1.74145536097714	1.48842583109808	1.30625329740439
Ankrd27	late	2	2	0	0	0	0	0	1.015230076	0.487772773	0.524065764	0.540418349	0.613263825	1.217624043	1.045403044	0.917407593	1.105877724	0.531444544	0.542546767	0.60164661	1.060660594	1.157362985	1.482335832	0.67476131	0.559178455	0.925244036	1.311598578	1.20114787733333	0.564659542333333	0.5333062655	0.549798402	0.6074552175	0.925244036	1.1391423185	1.178500811	1.037385289	1.40394109032924	1	1.01582184319426	0.983185485380762	1.06509434405935	1.14956323895493	1.41806646758471	1.37753215144367	1.3487441565833
Ankrd33b	late	0	0	0	2	1	1	2	0.667151192	0.313568211	0.349377176	0.413261091	0.355047478	0.722964275	0.576774093	0.623837163	0.345586789	0.199291704	0.217018707	0.231402542	0.318198178	0.406641049	0.813831437	0.421725818	0.346158091	0.502275334	0.628474319	0.608856472666667	0.311528577666667	0.2831979415	0.379709591	0.29322501	0.502275334	0.5205812265	0.602624206	0.515239106	1.22231919245777	1	1.02102103055489	1.01137130061814	1.02917619314546	1.05665615337373	1.2054072011075	1.17289776573001	1.20454816129959
Ankrd35	G1_high	2	2	0	2	4	1	3	0.638144619	0.661977335	0.663816634	0.731154237	0.710094955	1.255674794	1.045403044	1.210978022	0.161273835	0.232506988	0.151913095	0.208262288	0.459619591	0.563041452	0.639438986	0.730991419	0.745571273	1.189599475	1.393573489	0.479619146666667	0.541825247333333	0.4078648645	0.738362755	0.4591786215	1.189599475	0.8576471925	1.2194882665	0.887009737	0.958324839329636	1	0.967858240691493	1.02502304335035	1.00464049337522	1.26493953174242	1.27074618746613	1.30674029620615	1.29925521412085
Ankrd37	t40	2	1	1	0	1	0	0	0.145032868	0.069681825	0.13975087	0.222525203	0.548709738	0.456609016	0.180241904	0.220177822	0.115195596	0.066430568	0.086807483	0.416524576	0.601041003	0.156400403	0.116261634	0.084345164	0.079882636	0.502275334	0.218599763	0.125496699333333	0.0734858523333333	0.1132791765	0.1512039195	0.482617157	0.502275334	0.5288250095	0.1994208335	0.1882891125	1.04853456106499	1	1.04230607717226	1.06938567722858	1.38805429946076	1.38542171245391	1.43151500117162	1.11358479673597	1.11252884734097
Ankrd39	t50	4	2	2	1	0	0	1	0.551124898	0.418090949	0.489128046	0.508629035	0.484155651	1.179573291	0.937257901	0.9908002	0.668134458	0.465013976	0.434037414	0.60164661	0.989949887	0.875842259	0.813831437	0.6185312	0.585806	1.083857299	1.038348874	0.677696931	0.500545375	0.46158273	0.5472175175	0.5429011305	1.083857299	1.084761589	0.9878033875	0.9333212295	1.11770819199875	1	1.01447463060408	1.0218129881058	1.06992538832042	1.28749899847467	1.44764584661877	1.31274230205056	1.34214275507023
Ankrd40	late	2	1	1	0	0	0	0	1.334302385	0.801340985	0.803567504	0.826522181	0.839203129	0.799065778	0.757015997	0.770622378	1.22107332	0.8303821	0.781267345	0.809908898	0.848528475	1.000962582	1.918316959	0.927796801	0.985219183	0.978115124	0.819749111	1.491230888	0.853173295333333	0.7924174245	0.905870682	0.8245560135	0.978115124	0.8237971265	0.788382554	0.88579248	1.34104218998911	1	0.987201486457479	1.02188283572842	1.00491682946747	1.02610146617833	1.00432545948864	0.959673049206246	1.03807036558039
Ankrd42	G1_high	3	1	2	1	0	0	0	0.377085457	0.522613686	0.524065764	0.635786293	0.774649042	1.940588318	1.153548186	1.027496504	0.322547669	0.365368124	0.368931802	0.555366101	1.202082006	0.875842259	0.494111944	0.646646255	0.665688637	1.480390457	1.776123075	0.397915023333333	0.511542688333333	0.446498783	0.650737465	0.6650075715	1.480390457	1.571335162	1.4648356305	0.9516693815	0.926808977818759	1	1.00178186190809	1.04294609822517	1.15234161615684	1.50632866620159	1.77204431193881	1.55015077728749	1.35273123332847
Ankrd45	t90	1	0	1	4	3	0	0	1.421322106	0.452931861	0.454190329	0.47683972	0.516432695	1.027370286	1.586128756	1.908207793	1.105877724	0.49822926	0.499143026	0.578506355	0.636396356	1.438883712	1.685793692	0.67476131	0.665688637	0.766630772	1.311598578	1.404331174	0.541974143666667	0.4766666775	0.5712641785	0.547469525	0.766630772	0.831883321	1.448863667	1.6735457525	1.5585909623556	1	1.00073802746558	1.00551880703722	1.04864331169172	1.05485525695599	1.24379263817481	1.5800968135897	1.81472873618841
Ankrd46	t50	4	3	1	0	0	0	0	0.551124898	0.452931861	0.524065764	0.572207664	0.613263825	1.255674794	1.081451425	1.100889111	0.5990171	0.365368124	0.30382619	0.462805084	0.707107062	0.844562178	0.930093071	0.477955928	0.53255091	1.136728387	1.202298697	0.693411689666667	0.432085304333333	0.413945977	0.552379287	0.5380344545	1.136728387	0.981390928	1.141875061	0.9727256445	1.18154284389162	1	1.00194268023257	1.05951635194614	1.09085689237339	1.44573214026176	1.40139468717823	1.46134238357813	1.3984643017566
Ankrd49	t50	1	0	1	0	0	0	0	0.72516434	0.73165916	0.489128046	0.508629035	0.742371999	0.989319535	0.973306282	0.880711289	1.174995082	0.797166816	0.542546767	1.018171185	1.237437359	0.813282098	1.482335832	0.3092656	0.505923364	1.797616984	0.847074082	1.127498418	0.612697192	0.5158374065	0.5072761995	0.880271592	1.797616984	1.113378447	0.910190182	0.8469966935	1.367486873332	1	0.85913217151741	1.01070450558278	1.0645801119808	2.13678338757239	1.19688713741	1.27515884676704	1.04752089916805
Ankrd50	t40	0	0	0	0	1	0	0	0.464105177	0.243886387	0.419252611	0.47683972	0.903757216	2.016689821	0.973306282	0.844014985	0.760290935	0.365368124	0.434037414	0.763628389	1.803123009	1.219923147	0.552242761	0.281150546	0.372785637	1.427519369	1.147648756	0.592212957666667	0.296801685666667	0.4266450125	0.4248126785	0.8336928025	1.427519369	1.909906415	1.060477519	1.031969066	1.22596141597499	1	1.09563805889185	1.12940212433194	1.41108916756112	1.89479634269305	2.23911480278866	1.6313738694532	1.55417069689612
Ankrd52	t40	3	1	2	5	1	1	1	1.218276091	1.149750109	1.362570986	1.462308475	1.549298084	2.511349588	2.343144753	2.054993007	1.727933944	1.561118348	1.475727206	1.527256778	2.368808659	2.220885729	1.802055325	1.518212946	1.704162911	2.5906833	3.115046623	1.58275512	1.409693801	1.419149096	1.583235693	1.538277431	2.5906833	2.4400791235	2.729095688	2.137939368	1.06990864658226	1	1.03282830563575	1.10961745828793	1.08631823472438	1.42588548982863	1.47437097899418	1.59462281835296	1.33935062334478
Ankrd54	t40	1	1	0	3	2	2	1	0.81218406	0.522613686	0.663816634	0.731154237	1.258804693	2.435248085	1.76637066	1.28437063	0.645095339	0.398583408	0.30382619	0.971890677	1.59099089	1.219923147	1.162616339	0.67476131	0.798826364	2.458505581	2.13134769	0.873298579333333	0.531986134666667	0.483821412	0.7649903005	1.115347685	2.458505581	2.0131194875	1.948859175	1.2521468885	1.2192454490535	1	1.01249246474344	1.10552073279835	1.44671237897566	2.06507372743164	2.05436721483342	1.84329215199556	1.54378053915622
Ankrd6	t40	1	0	1	3	5	5	5	1.653374694	1.219431934	1.257757833	1.366940531	1.22652765	1.369827048	1.225644948	1.210978022	1.036760366	0.763951532	0.737863603	0.763628389	0.742462415	0.750721936	1.831120734	1.60255811	1.677535365	1.612568177	1.776123075	1.50708526466667	1.19531385866667	0.997810718	1.522237948	0.9950780195	1.612568177	1.0561447315	1.5008840115	0.980849979	1.14599994000411	1	1.0012394277158	1.04763569079024	1.00150694694084	1.0038462414966	1.02779025627592	1.0347447556918	0.99434548990322
Ankrd61	G1_high	2	1	1	1	1	0	1	0.145032868	0.174204562	0.174688588	0.317893147	0.419601564	0.761015027	0.324435427	0.403659341	0.161273835	0.232506988	0.217018707	0.532225847	0.813173122	0.43792113	0.232523268	0.196805382	0.292903	0.740195229	0.519174437	0.179609990333333	0.201172310666667	0.1958536475	0.3053980735	0.4759137055	0.740195229	0.7870940745	0.421804932	0.4207902355	0.982401743346358	1	0.993922865367729	1.10133305362934	1.22608410742025	1.45403359240575	1.48543875783198	1.19865031373186	1.18103831235156
Ankrd9	t40	1	1	0	2	0	0	1	0.464105177	0.661977335	0.524065764	0.794732867	1.872068518	2.777704847	1.838467422	1.137585415	0.575977981	0.199291704	0.195316836	1.226433473	1.838478362	1.407603631	0.406915719	0.393610764	0.772198819	2.907909827	2.18599763	0.482332959	0.418293267666667	0.3596913	0.783465843	1.5492509955	2.907909827	2.3080916045	2.012232526	1.272594523	1.06819315151309	1	0.956852618751035	1.17576894406621	1.79228014778569	2.80416162672521	2.31990694918103	1.9970158637617	1.6468456537937
Anks1	t90	1	0	1	0	0	0	1	1.102249796	0.73165916	0.803567504	0.826522181	0.774649042	1.179573291	1.33379009	1.614637363	1.267151559	0.8303821	0.824671086	0.809908898	0.883883828	1.501443873	1.802055325	0.927796801	0.985219183	1.163163931	1.776123075	1.39048556	0.829946020333333	0.814119295	0.905870682	0.79227897	1.163163931	1.0317285595	1.5549565825	1.558040618	1.30204413131021	1	1.01920278513074	1.04228405513376	1.00682031343945	1.12209125457512	1.14394582298868	1.3938843563013	1.43826343674584
Anks1b	G1_high	2	1	1	0	0	0	0	0.174039442	0.348409124	0.349377176	0.381471776	0.355047478	0.532710519	0.576774093	0.550444556	0.29950855	0.298937556	0.282124319	0.300823305	0.318198178	0.500481291	0.232523268	0.477955928	0.505923364	0.555146421	0.819749111	0.235357086666667	0.375100869333333	0.3157507475	0.44369757	0.3279353915	0.555146421	0.4254543485	0.698261602	0.5254629235	0.901687412586467	1	0.993887041901058	1.0217213997317	1.00318743170028	1.05222787198023	1.07575430070035	1.20030977709378	1.1524964457768
Anks3	t50	0	0	0	0	1	0	0	2.755624491	2.404022955	2.585391101	2.892827634	2.840379821	5.365155938	6.272418263	5.871408592	2.534303117	2.358285164	2.647628223	2.63798898	3.535535312	5.161213313	3.458783609	2.839620511	2.716009639	3.674540599	6.366718099	2.91623707233333	2.53397621	2.616509662	2.8044186365	2.7391844005	3.674540599	4.450345625	6.319568181	5.5163109525	1.10565312441148	1	1.06971925378614	1.05570133155683	1.10573813492245	1.21744859566409	1.61022158388439	2.02751223427514	1.92662241667341
Ankzf1	t50	1	0	1	1	0	0	0	1.392315532	0.627136423	0.733692069	0.762943552	1.194250606	2.359146583	1.730322279	1.577941059	1.105877724	0.49822926	0.434037414	0.925610169	1.626346243	1.970645083	1.33700879	0.477955928	0.639061091	1.744745896	1.830773015	1.278400682	0.534440537	0.5838647415	0.7010023215	1.0599303875	1.744745896	1.992746413	1.780547647	1.774293071	1.48569428102373	1	1.01132073307545	1.09623463825106	1.31689623352652	1.85712296557736	1.90870990381853	1.79666101050023	1.78355650028805
Anln	t50	1	0	1	2	0	0	0	3.770854566	2.33434113	2.550453383	2.79745969	3.098596168	7.001338245	4.938628172	4.366860141	4.492628254	2.524361584	2.53911887	2.846251268	4.98510479	4.973532829	5.638689244	3.20511622	3.328443185	5.525028671	6.940542477	4.63405735466667	2.68793964466667	2.5447861265	3.0629514375	2.972423718	5.525028671	5.9932215175	5.9395853245	4.670196485	1.52267187694886	1	1.03450065127052	1.08411070625764	1.1602699884464	1.55168806987218	2.04894279513396	1.83467754400846	1.65224880900455
Ano3	G1_high	0	0	0	0	0	0	0	0.638144619	1.010386459	1.048131527	1.176204643	1.258804693	2.168892826	1.946612564	2.128385615	0.783330054	0.730736248	0.737863603	0.833049152	1.02530524	1.37632355	0.842896846	1.208947346	1.331377274	1.77118144	2.295297512	0.754790506333333	0.983356684333333	0.892997565	1.2537909585	1.0459269225	1.77118144	1.597099033	2.120955038	1.7523545825	0.893172041587624	1	1.01144656838313	1.06895265374657	1.09134132598511	1.2545258016304	1.3732295956705	1.47874500186842	1.46456233406985
Ano6	t90	3	2	1	3	2	1	2	1.189269517	0.766500073	0.768629787	0.858311496	0.774649042	1.445928551	1.910564183	2.091689311	1.382347155	0.797166816	0.781267345	0.786768643	1.060660594	2.127045487	1.976447776	1.012141964	1.038474274	1.083857299	2.240647571	1.51602148266667	0.858602951	0.774948566	0.948392885	0.7807088425	1.083857299	1.2532945725	2.075605877	2.109367399	1.34806071817025	1	0.996179323844919	1.03253016843476	0.99941359464033	1.03564128987074	1.26561731552416	1.62909535942448	1.74508203598082
Ano8	t50	2	2	0	1	0	0	0	0.667151192	0.522613686	0.628878916	0.508629035	0.677817912	0.837116529	0.720967616	0.660533467	0.714212697	0.49822926	0.412335543	0.624786864	0.813173122	0.813282098	0.813831437	0.562301091	0.479295819	0.766630772	0.983698934	0.731731775333333	0.527714679	0.5206072295	0.493962427	0.651302388	0.766630772	0.8251448255	0.852333275	0.7369077825	1.13336209604483	1	1.00623058568012	0.968842613664194	1.09320211046589	1.13078764533744	1.20838265764729	1.20000047821175	1.15043220245828
Ano9	late	1	0	1	4	0	0	0	1.102249796	0.73165916	0.803567504	0.762943552	0.742371999	0.913218032	1.045403044	1.064192807	1.059799485	0.66430568	0.65105612	0.694207626	0.777817769	0.938402421	1.889251551	1.040257019	0.931964092	1.083857299	1.229623667	1.35043361066667	0.812073953	0.727311812	0.847453822	0.7182898125	1.083857299	0.8455179005	1.1375133555	1.001297614	1.28925442325764	1	1.01678233897827	0.982494028186453	1.01207653915895	1.02136999387527	1.08652532090229	1.13699808932315	1.17836157873425
Anp32a	t50	1	0	1	3	3	3	3	1.653374694	0.661977335	0.803567504	1.080836699	1.355635824	4.375836403	2.6315318	2.091689311	1.589699228	0.730736248	0.781267345	1.110732202	3.005205015	2.502406455	2.586821354	1.040257019	1.251494637	3.040087546	4.34467029	1.94329842533333	0.810990200666667	0.7924174245	1.166165668	1.233184013	3.040087546	3.690520709	3.488101045	2.297047883	1.61694674093732	1	1.0571950519583	1.1777797612633	1.31846340272253	1.98018558856873	2.77438263510383	2.40233667775322	1.94194937995187
Anp32b	late	1	0	1	0	0	0	0	10.70342565	7.978568937	8.839242547	8.646693589	8.747078766	12.17624043	11.2831432	11.77951349	12.39504616	7.872022308	8.26841273	8.677595331	10.04092029	12.98123348	16.82887151	10.17764975	9.905446917	10.67995973	12.78808614	13.30911444	8.67608033166667	8.5538276385	9.276070253	8.7123370485	10.67995973	11.10858036	12.03561467	12.380373485	1.46944619901979	1	1.07026868121823	1.02503042322351	1.08819652762784	1.04493878330729	1.35599305580246	1.30079602722116	1.49960710621917
Anp32e	t50	2	1	1	1	1	0	0	1.94344043	1.114909196	1.467384138	1.462308475	1.775237388	2.891857101	2.379193134	2.238474526	1.84312954	0.797166816	0.846372957	1.180152965	2.15667654	1.908084922	2.819344622	1.377637674	1.517770092	2.881474283	3.142371594	2.20197153066667	1.09657122866667	1.1568785475	1.4900392835	1.4776951765	2.881474283	2.5242668205	2.760782364	2.073279724	1.52670830364035	1	1.0970209074462	1.11159984889356	1.26266541246964	1.63249191642814	1.7983372149186	1.67000869946579	1.57470452952636
Anpep	G1_high	0	0	0	1	0	0	0	0.348078883	0.418090949	0.454190329	0.508629035	0.484155651	0.799065778	0.829112759	0.917407593	0.161273835	0.132861136	0.130211224	0.16198178	0.247487472	0.344080888	0.406915719	0.365495709	0.399413182	0.872372948	0.819749111	0.305422812333333	0.305482598	0.2922007765	0.4540211085	0.3230687155	0.872372948	0.523276625	0.824430935	0.6307442405	1.00201438208938	1	1.01155859494534	1.04434199702406	1.03614623284134	1.37120383144316	1.1849181766312	1.31125360396354	1.26927643094623
Anxa11	t60	2	1	1	2	1	1	1	1.421322106	0.452931861	0.559003481	0.762943552	0.871480172	1.71228381	1.550080375	1.504548452	1.267151559	0.763951532	0.716161732	0.948750423	1.69705695	1.876804841	2.09270941	0.67476131	0.82545391	1.427519369	2.322622482	1.59372769166667	0.630548234333333	0.6375826065	0.794198731	0.9101152975	1.427519369	1.70467038	1.9363514285	1.6906766465	1.59947771137268	1	1.02295637951027	1.15167414587817	1.19641784464408	1.44947184682694	1.69787593393762	1.86953261387249	1.67733794797601
Anxa2	late	0	0	0	1	1	1	1	0.319072309	0.174204562	0.174688588	0.222525203	0.193662261	0.304406011	0.612822474	0.770622378	1.059799485	0.431798692	0.390633672	0.416524576	0.530330297	1.000962582	0.494111944	0.365495709	0.266275455	0.264355439	0.573824378	0.624327912666667	0.323832987666667	0.28266113	0.244400329	0.3050934185	0.264355439	0.417368154	0.593323426	0.88579248	1.21872502056087	1	0.985830826014658	0.98424468267745	1.00295159003428	0.925931462593853	1.08985073510452	1.26305552402296	1.4527250924198
Anxa3	late	0	0	0	0	0	0	0	0.174039442	0.069681825	0.069875435	0.095367944	0.064554087	0.114152254	0.144193523	0.146785215	1.704894824	0.398583408	0.347229931	0.277683051	0.247487472	0.594321533	0.494111944	0.168690327	0.106510182	0.132177719	0.163949822	0.791015403333333	0.21231852	0.208552683	0.100939063	0.171118569	0.132177719	0.180819863	0.1540716725	0.370553374	1.43667799849453	1	0.981731394687547	0.985403939778338	0.954380714410441	0.968757670739239	0.966769263482655	1.0328007801049	1.10601761826847
Anxa6	t90	2	2	0	2	1	0	0	0.957216928	0.487772773	0.489128046	0.47683972	0.484155651	0.837116529	1.874515803	2.27517083	1.290190678	0.631090396	0.564248638	0.532225847	0.636396356	2.158325567	1.424205015	0.6185312	0.585806	0.660888597	1.502873371	1.22387087366667	0.579131456333333	0.526688342	0.53132286	0.508190749	0.660888597	0.7367564425	1.688694587	2.2167481985	1.4058004568143	1	0.979965570491242	0.986216161633457	0.968478108337394	1.02617026906865	1.11903145029411	1.73923945809809	2.06885978182773
Anxa7	t60	0	0	0	1	2	0	0	0.667151192	0.487772773	0.559003481	0.540418349	0.580986782	1.179573291	1.33379009	1.357763237	1.54362099	0.697520964	0.737863603	0.87932966	1.520280184	2.033205245	0.930093071	0.646646255	0.665688637	1.030986211	1.694148164	1.04695508433333	0.610646664	0.648433542	0.603053493	0.730158221	1.030986211	1.3499267375	1.513969127	1.695484241	1.26371233080814	1	1.03582151556646	1.02347491896515	1.08487793273131	1.23340772484252	1.47483675678754	1.60239475442435	1.68580218183225
Aoah	t40	0	0	0	0	0	0	0	0.696157766	0.592295511	0.559003481	0.635786293	0.613263825	0.799065778	1.261693329	1.651333667	0.391665027	0.398583408	0.412335543	0.416524576	0.494974944	1.032242663	1.162616339	0.871566691	0.878709001	0.898808492	1.502873371	0.750146377333333	0.620815203333333	0.485669512	0.757247647	0.5148942005	0.898808492	0.647020361	1.38228335	1.341788165	1.0719308437869	1	0.994462352447199	1.01556474015988	1.01299835362469	1.01455561328966	1.09938877572057	1.37885626652965	1.55908685494189
Aoc2	G1_high	3	2	1	1	1	1	1	1.595361547	3.135682115	3.354020888	3.33787804	3.67958295	6.354475472	6.200321501	5.761319681	2.419107521	4.1519105	4.036547947	3.795001691	5.656856499	6.693937267	2.703082988	4.245373239	3.674601276	5.577899758	7.049842358	2.23918401866667	3.84432195133333	3.6952844175	3.506239658	3.7372923205	5.577899758	6.0056659855	6.6250819295	6.227628474	0.665727640601711	1	1.01520085374603	0.970038110390628	1.03111859833382	1.25403845604208	1.53520610792195	1.63783985146228	1.56414425679648
Aoc3	G1_high	2	2	0	1	1	1	1	0.029006574	0.348409124	0.279501741	0.413261091	0.419601564	0.799065778	0.360483808	0.256874126	0.138234715	0.564659828	0.694459862	0.694207626	1.272792712	0.43792113	0.087196225	0.253035491	0.186392818	0.555146421	0.382549585	0.0848125046666667	0.388701481	0.4869808015	0.2998269545	0.556904595	0.555146421	1.035929245	0.3715166965	0.347397628	0.78608033863277	1	1.01592731195427	0.997455093169438	1.06779675050144	1.24110325060218	1.39339651982952	1.05615751937604	0.92555775084357
Ap1ar	t90	1	0	1	0	0	0	0	1.798407562	1.428477408	1.29269555	1.366940531	1.452466954	2.473298837	2.126854468	2.348563437	2.073520732	1.295396076	1.2587085	1.342134744	1.59099089	2.346006051	2.557755946	1.715018328	1.677535365	1.982665791	2.650522127	2.14322808	1.479630604	1.275702025	1.522237948	1.397300849	1.982665791	2.0321448635	2.3886882975	2.347284744	1.26724073747444	1	0.964052272535389	0.980427259285612	1.01512017468318	1.09858035219864	1.27950725166924	1.31607222523991	1.41828837688192
Ap1b1	t50	2	2	0	1	0	0	0	1.421322106	1.498159233	1.642072726	1.875569565	1.968899648	4.413887154	3.857176748	3.26597103	1.681855705	1.561118348	1.627640301	1.874360591	2.828428249	3.159288149	2.761213805	1.855593601	1.890555729	3.040087546	4.781869817	1.95479720533333	1.638290394	1.6348565135	1.883062647	1.9216301195	3.040087546	3.6211577015	4.3195232825	3.2126295895	1.11117465822989	1	1.04179080267179	1.08165937713538	1.15537086638543	1.4147978005642	1.8309886559867	1.98452731957745	1.66582911946398
Ap1g1	t50	0	0	0	0	1	0	0	2.175493019	1.707204707	1.816761314	1.939148195	1.936622605	4.337785652	3.49669294	3.082489511	2.373029283	1.760410052	1.822957137	1.874360591	2.934494309	3.128008069	3.487849017	2.080514038	2.23671382	2.72286102	4.208045439	2.67879043966667	1.84937626566667	1.8198592255	2.0879310075	1.905491598	2.72286102	3.6361399805	3.8523691895	3.10524879	1.2839199167323	1	1.03156357770321	1.06819106411646	1.06301187786508	1.20851941399268	1.69851300515818	1.67582562924418	1.50172104356487
Ap1g2	t50	4	4	0	1	0	0	0	0.377085457	0.243886387	0.13975087	0.222525203	0.355047478	0.684913524	0.612822474	0.623837163	0.506860623	0.265722272	0.282124319	0.462805084	0.883883828	0.719441856	0.668504395	0.224920437	0.266275455	0.634453053	0.765099171	0.517483491666667	0.244843032	0.2109375945	0.244400329	0.408926281	0.634453053	0.784398676	0.6889608225	0.6716395095	1.2199100953475	1	0.9646203887967	1.00829422649533	1.12253686867575	1.33433405438397	1.42147110639774	1.36879518959849	1.33196075053628
Ap1m1	t50	1	1	0	0	0	0	0	1.827414136	1.533000145	1.397508703	1.653044363	1.742960345	2.016689821	1.910564183	1.908207793	1.244112439	0.896812668	0.95488231	1.110732202	1.202082006	1.313763389	2.325232678	1.799363492	1.837300638	2.458505581	2.267972542	1.798919751	1.409725435	1.1761955065	1.7451725005	1.4268462735	2.458505581	1.6093859135	2.0892683625	1.610985591	1.16239365620677	1	0.98856191360902	1.03047208502224	1.09783417361364	1.23546141502656	1.17594665159289	1.15822823457466	1.18397213184087
Ap1m2	t60	1	1	0	2	0	1	0	0.116026294	0.104522737	0.13975087	0.127157259	0.09683113	0.266355259	0.324435427	0.220177822	0.990682128	0.631090396	0.477441155	0.509085593	0.989949887	1.564004034	0.203457859	0.112460218	0.159765273	0.185048807	0.327899645	0.436722093666667	0.282691117	0.3085960125	0.143461266	0.3029583615	0.185048807	0.628152573	0.326167536	0.892090928	1.10422482024958	1	0.968847058324243	1.03150774982356	0.959118363530062	1.06525050318698	1.18326503642922	1.19638117314274	1.33833375147066
Ap1s1	t40	0	0	0	2	1	0	2	1.189269517	1.010386459	1.118006963	1.335151216	1.517021041	3.044060106	2.162902849	1.798118881	0.875486531	0.631090396	0.65105612	1.04131144	1.979899775	1.470163792	1.685793692	1.265177455	1.304749728	2.564247756	2.89644686	1.25018324666667	0.96888477	0.8845315415	1.319950472	1.2791662405	2.564247756	2.5119799405	2.5296748545	1.6341413365	1.14150115628612	1	1.03288648434956	1.08950663990746	1.25175483103628	1.57349604029147	1.91926033582132	1.64671591829666	1.45312808433351
Ap1s2	t40	1	0	1	0	0	0	1	1.421322106	0.627136423	0.943318375	1.080836699	2.001176692	3.767024382	2.343144753	2.091689311	1.336268916	0.66430568	0.62935425	1.666098303	2.899138956	2.127045487	1.889251551	1.012141964	1.011846728	3.357314073	2.84179692	1.54894752433333	0.767861355666667	0.7863363125	1.0463417135	1.8336374975	3.357314073	3.333081669	2.5924708365	2.109367399	1.44258208103023	1	1.0866587137327	1.13934342701189	1.72319064109222	2.16551026267449	2.63625194569879	1.98196284353211	1.88948443605246
Ap2a1	t50	1	1	0	0	0	0	0	1.247282664	1.184591021	1.187882398	1.335151216	1.291081737	2.016689821	2.379193134	2.238474526	1.52058187	1.228965508	1.237006629	1.226433473	1.626346243	2.408566213	2.150840227	1.518212946	1.517770092	1.824052528	2.732497038	1.63956825366667	1.310589825	1.2124445135	1.426460654	1.258757605	1.824052528	1.821518032	2.555845086	2.3235203695	1.13691609481746	1	1.0025570952146	1.0343716536528	1.02380516262025	1.12145104030452	1.27958744325609	1.51451586393846	1.50581563551875
Ap2a2	t50	1	0	1	1	0	0	1	1.827414136	1.533000145	1.677010444	1.843780251	1.807514431	3.99532889	4.253708937	3.632934067	2.972046383	2.125778176	2.278696422	2.059482625	2.863783603	4.441771457	3.284391158	2.052398983	2.23671382	2.696425476	5.519644017	2.69461722566667	1.903725768	1.977853433	2.0402470355	1.933498528	2.696425476	3.4295562465	4.886676477	4.037352762	1.26352804700166	1	1.05288765228805	1.09153804681389	1.04358293059744	1.21099027243386	1.60410133419947	2.10500673242635	1.78498183295539
Ap2b1	t60	0	0	0	0	0	0	0	1.102249796	0.975545547	0.978256092	1.017258069	1.000588346	1.674233059	1.982660945	1.871511489	1.612738347	1.228965508	1.2587085	1.180152965	1.449569478	1.876804841	1.685793692	1.208947346	1.198239546	1.374648282	2.295297512	1.46692727833333	1.137819467	1.118482296	1.1077488075	1.0903706555	1.374648282	1.5619012685	2.1389792285	1.874158165	1.15072734956594	1	1.00735795180519	1.00813348232703	0.995388602475982	1.07501352909115	1.22631979806659	1.50079321976113	1.3720870533053
Ap2m1	t40	1	0	1	3	1	0	1	1.421322106	1.010386459	1.432446421	2.098094768	2.775825734	7.191592002	4.181612175	3.229274726	1.22107332	1.16253494	1.128497275	2.452866947	5.44472438	3.753609682	1.947382368	1.208947346	1.890555729	6.080175092	6.148118336	1.52992593133333	1.12728958166667	1.280471848	1.9943252485	2.6143463405	6.080175092	6.318158191	5.1648652555	3.491442204	1.18858945028794	1	1.09710000474532	1.4248057222264	1.73741741800036	3.20522583067492	3.5274033494898	2.906702489776	2.15093889748729
Ap2s1	t90	3	2	1	1	0	1	1	0.957216928	0.557454598	0.489128046	0.445050405	0.645540868	1.293725545	1.622177137	1.614637363	0.898525651	0.49822926	0.477441155	0.416524576	0.742462415	1.564004034	1.366074198	0.646646255	0.745571273	1.030986211	1.830773015	1.07393892566667	0.567443371	0.4832846005	0.595310839	0.531032722	1.030986211	1.01809398	1.726475076	1.5893206985	1.32025378526178	1	0.971127114858054	0.993952468193454	1.00101183737792	1.23340772484252	1.31787722562056	1.70137206943971	1.69507254245209
Ap3b1	t90	0	0	0	2	2	1	2	2.320525887	1.498159233	1.537259573	1.589465733	1.484743997	2.435248085	3.388547797	3.999897104	2.46518576	1.561118348	1.519130948	1.411555507	1.555635537	3.691049521	3.894764736	2.108629092	2.023693456	2.009101335	3.934795735	2.89349212766667	1.72263555766667	1.5281952605	1.8065795945	1.448149752	2.009101335	1.995441811	3.661671766	3.8454733125	1.41891986284001	1	0.999628747083689	1.00461348690645	0.96811623902064	0.967983392661372	1.18648547514493	1.6720816984727	1.91653678406269
Ap3d1	t40	2	1	1	1	0	0	0	2.407545608	2.926636641	3.284145452	3.592192557	4.389677905	8.637520552	7.02943426	6.054890111	2.511263998	2.391500448	2.691031965	3.609879657	5.692211852	5.786814927	4.01102637	3.064540947	3.64797373	7.137596847	8.60736567	2.976611992	2.794226012	2.9875887085	3.6200831435	3.999778781	7.137596847	7.164866202	7.818399965	5.920852519	1.04532650711272	1	1.08968268589453	1.15651990957455	1.36591944698366	2.00209493596227	2.21381311898218	2.20428279433159	1.89889982109622
Ap3m1	t50	2	2	0	1	1	0	1	2.465558755	1.533000145	1.502321856	1.811990936	2.323947126	3.919227387	3.06411237	2.862311689	2.027442494	1.295396076	1.323814112	1.9206411	2.757717543	2.502406455	3.226260341	1.799363492	1.704162911	3.621669511	3.661546031	2.57308719666667	1.542586571	1.413067984	1.7580769235	2.122294113	3.621669511	3.338472465	3.3628292005	2.682359072	1.39893499541525	1	1.00013450300452	1.03806724580314	1.29232394563731	1.65097155985915	1.78956143511164	1.63484115867041	1.52531848055732
Ap3m2	t40	3	2	1	0	2	0	1	0.203046015	0.13936365	0.13975087	0.286103832	0.387324521	0.875167281	0.396532189	0.220177822	0.138234715	0.132861136	0.086807483	0.231402542	0.494974944	0.312800807	0.406915719	0.253035491	0.239647909	0.660888597	0.792424141	0.249398816333333	0.175086759	0.1132791765	0.2628758705	0.3093635315	0.660888597	0.6850711125	0.594478165	0.2664893145	1.06114741801164	1	0.979843671271976	1.05905361454645	1.15230777952062	1.32549206221965	1.48272381580804	1.32808900563893	1.11488284684656
Ap3s1	t50	1	1	0	0	0	0	0	1.102249796	0.557454598	0.593941199	0.794732867	1.000588346	2.815755599	2.595483419	2.458652348	1.382347155	0.66430568	0.62935425	0.902469914	2.050610481	2.627526778	1.685793692	0.702876364	0.718943728	1.586132633	2.89644686	1.39013021433333	0.641545547333333	0.6116477245	0.7568382975	0.95152913	1.586132633	2.43318304	2.7459651395	2.543089563	1.45281484539065	1	1.00121323235255	1.08089273260512	1.21381280030994	1.51868490729724	2.14147880293682	2.29835996312999	2.20015598647186
Ap3s2	t50	1	0	1	1	0	0	0	1.624368121	1.393636495	1.467384138	1.589465733	1.42018991	1.674233059	1.477983614	1.614637363	1.267151559	1.129319656	1.150199146	1.064451694	0.989949887	1.345043469	2.412428903	1.686903274	1.65090782	1.850488072	1.776123075	1.767982861	1.403286475	1.308791642	1.6201867765	1.242320802	1.850488072	1.332091473	1.6270533445	1.479840416	1.14371574364637	1	1.02030779262951	1.03420790320847	0.990314581817101	1.06088228020076	1.02588666626884	1.03422175179772	1.09681982281813
Ap4e1	t60	3	3	0	1	1	1	1	1.102249796	0.766500073	0.838505222	0.921890125	0.871480172	1.636182307	1.730322279	1.614637363	1.174995082	0.697520964	0.716161732	0.717347881	1.1313713	1.345043469	1.7148591	0.899681746	0.931964092	1.163163931	1.994722838	1.330701326	0.787900927666667	0.777333477	0.9269271085	0.7944140265	1.163163931	1.3837768035	1.8625225585	1.479840416	1.3001516094651	1	1.02587132312904	1.05247924151408	1.03555411310688	1.13869806642865	1.37394908346628	1.56102258009984	1.43078741595093
Ap4m1	t40	0	0	0	3	1	0	0	1.595361547	2.055613831	2.899830559	3.306088725	4.131461557	7.72430252	8.651611397	6.715423578	1.54362099	1.395041928	1.627640301	2.961952539	4.87903873	4.12897065	3.342521975	2.699045238	3.754483912	9.146698182	10.30151383	2.160501504	2.04990033233333	2.26373543	3.5302863185	3.546707048	9.146698182	6.301670625	9.4765626135	5.422197114	1.02845615779437	1	1.18670023005873	1.34728292329041	1.66679318153916	2.74305868924331	2.65492115506117	3.10695026440595	2.33324735009621
Ap4s1	late	1	0	1	1	0	0	0	0.609138045	0.452931861	0.454190329	0.508629035	0.516432695	0.456609016	0.540725712	0.660533467	0.645095339	0.49822926	0.499143026	0.578506355	0.494974944	0.656881694	0.95915848	0.67476131	0.612433546	0.687324141	0.655799289	0.737797288	0.541974143666667	0.4766666775	0.5605312905	0.547469525	0.687324141	0.47579198	0.5982625005	0.6587075805	1.12511700372362	1	1.00073802746558	1.00055921222585	1.04864331169172	1.00750126655362	1.00017937174617	1.02455154106033	1.12438895409939
Ap5b1	t40	2	1	1	0	2	1	1	0.348078883	0.104522737	0.069875435	0.508629035	0.613263825	0.608812021	0	0.440355644	0.092156477	0	0	0.786768643	1.343503419	0	0	0.112460218	0.186392818	0	1.011023904	0.14674512	0.0723276516666667	0.0349377175	0.3475109265	0.700016234	0	0.97615772	0.505511952	0.220177822	1.07052435586111	1	0.984315713547869	1.21616186238762	1.62368337780634	0.898908548656074	1.90003550444011	1.35654749705126	1.15202625339889
Ap5m1	t50	1	0	1	0	0	0	0	0.580131472	0.278727299	0.314439458	0.317893147	0.355047478	1.065421037	0.973306282	0.954103896	0.460782385	0.298937556	0.260422448	0.323963559	0.671751709	0.875842259	0.697569803	0.3092656	0.399413182	0.608017509	1.174973726	0.579494553333333	0.295643485	0.287430953	0.3586531645	0.3395055185	0.608017509	0.868586373	1.074140004	0.9149730775	1.21896197105828	1	0.999138326897414	1.0497411604968	1.03947550068384	1.22818281409059	1.45111543773364	1.60219824788791	1.48614947135603
Ap5s1	t60	1	1	0	1	1	1	1	0.319072309	0.243886387	0.349377176	0.222525203	0.258216347	0.456609016	0.576774093	0.550444556	0.368625908	0.265722272	0.217018707	0.323963559	0.318198178	0.500481291	0.406915719	0.168690327	0.159765273	0.290790983	0.491849467	0.364871312	0.226099662	0.2831979415	0.191145238	0.291089953	0.290790983	0.387403597	0.53431178	0.5254629235	1.11519477077749	1	1.02316427160115	0.987595131044553	1.02876729154245	1.10447648378628	1.10623688713707	1.27206648861272	1.21596312853839
Ap5z1	t40	0	0	0	1	0	0	1	2.900657359	2.926636641	3.074519147	3.242510096	4.002353384	5.821764954	4.181612175	4.036593407	2.073520732	1.99291704	1.974870232	2.568568218	3.924444196	3.972570247	3.516914426	3.233231275	3.168677912	5.65720639	4.781869817	2.83036417233333	2.71759498533333	2.5246946895	3.205594004	3.285460801	5.65720639	4.873104575	4.481740996	4.004581827	1.02910956639421	1	1.01581576428592	1.03259728825407	1.23314578010904	1.57260635139761	1.69133547737562	1.34271733417112	1.47205986577522
Apaf1	G1_high	0	0	0	0	0	0	0	1.189269517	2.160136568	2.445640231	2.79745969	3.421366602	8.903875811	6.200321501	5.541141859	1.566660109	1.361826644	1.432323465	2.221464405	5.586145793	5.599134443	1.918316959	2.502239856	2.929030002	6.318094987	8.580040699	1.558082195	2.00806768933333	1.938981848	2.863244846	2.8214155035	6.318094987	7.245010802	7.3901811	5.570138151	0.870925056437962	1	1.060096893754	1.16176893566102	1.38153887698273	2.08954705785291	2.96129192325626	2.50694411101573	2.43198646485738
Apba3	t50	1	0	1	3	0	0	0	0.899203781	0.418090949	0.314439458	0.508629035	0.871480172	1.369827048	1.910564183	1.761422578	0.898525651	0.398583408	0.672757991	0.694207626	1.202082006	2.189605648	1.395139607	0.421725818	0.505923364	1.189599475	2.076697749	1.06428967966667	0.412800058333333	0.4935987245	0.5072761995	0.782843899	1.189599475	1.285954527	1.993630966	1.975514113	1.46046727060868	1	1.06147253768769	1.0615335594859	1.2655460248096	1.5400996783474	1.62282392886229	2.10825542159203	2.11393954563041
Apbb2	t50	1	0	1	0	0	0	0	1.189269517	1.184591021	1.222820115	1.366940531	1.258804693	1.71228381	1.622177137	1.9816004	1.359308036	1.096104372	1.085093534	1.064451694	1.096015947	1.564004034	2.121774819	1.60255811	1.65090782	1.77118144	2.295297512	1.556784124	1.29441783433333	1.1539568245	1.5089241755	1.1616281935	1.77118144	1.4041498785	1.9587373245	1.772802217	1.10907068314862	1	1.00612321375087	1.05102427044152	1.00943535467232	1.06479137943245	1.1207550122846	1.23324104069475	1.29402788079054
Apbb3	t40	2	1	1	1	0	0	0	1.450328679	1.045227372	1.257757833	1.970937509	3.453643646	6.27837397	4.217660556	3.66963037	2.396068402	1.395041928	1.649342172	3.563599149	5.727567205	4.316651135	2.121774819	1.208947346	1.571025183	5.525028671	5.137094432	1.98939063333333	1.21640554866667	1.4535500025	1.770981346	3.5086213975	5.525028671	6.0029705875	4.677377494	3.9931407525	1.34309009065432	1	1.10504655291361	1.30826693469521	2.04150737846203	2.95390864921051	3.1838336619494	2.66471437619458	2.25152060365588
Apc	t50	0	0	0	1	0	0	0	2.66860477	2.578227517	2.585391101	2.79745969	2.711271647	3.72897363	4.650241126	5.320964037	3.179398456	2.424715732	2.408907646	2.568568218	2.545585425	4.160250731	4.853923215	3.51438182	3.434953367	3.700976143	5.73824378	3.56730881366667	2.83910835633333	2.4971493735	3.1162065285	2.6399199325	3.700976143	3.1372795275	5.194242453	4.740607384	1.18078289824997	1	0.998693054823412	1.02183691782453	1.0395928928822	1.04133330552	1.17844501854348	1.53583930520302	1.63663731518082
Apc2	t40	3	1	2	2	0	0	0	0.348078883	0.348409124	0.419252611	0.349682461	0.516432695	0.456609016	0.43258057	0.440355644	0.322547669	0.298937556	0.30382619	0.555366101	0.848528475	0.875842259	0.319719493	0.337380655	0.452668273	0.581581965	0.7377742	0.330115348333333	0.328242445	0.3615394005	0.401175367	0.535899398	0.581581965	0.6525687455	0.585177385	0.6580989515	1.00157526111725	1	1.02815106670421	1.04357418364799	1.16101140658432	1.18259671177912	1.25167533240622	1.1809045769795	1.25616235694706
Apcdd1	t40	1	0	1	0	0	0	0	0.40609203	0.313568211	0.384314893	0.540418349	1.065142433	2.244994329	0.684919236	0.623837163	0.253430312	0.199291704	0.195316836	0.856189406	1.661701597	0.500481291	0.58130817	0.421725818	0.452668273	1.744745896	1.092998815	0.413610170666667	0.311528577666667	0.2898158645	0.496543311	0.9606659195	1.744745896	1.953347963	0.8889590255	0.562159227	1.07594156060264	1	1.02527202680757	1.09723082806608	1.55995018113277	1.9305732942665	2.34488035839296	1.37742882615893	1.24367135446728
Apeh	t40	2	2	0	1	0	0	0	1.044236649	0.661977335	0.768629787	1.207993957	1.904345562	4.185582646	2.775725323	2.238474526	1.290190678	0.49822926	0.585950508	1.666098303	3.146626428	2.783927181	1.656728283	0.787221528	0.82545391	4.229687021	3.524921179	1.33038520333333	0.649142707666667	0.6772901475	1.0167239335	1.7852219325	4.229687021	3.666104537	3.150323251	2.5112008535	1.41503804929145	1	1.06136098768617	1.17496320744875	1.76351186274244	2.92615489410107	2.94390661493338	2.40182303434894	2.23708338822925
Apela	t50	1	1	0	2	4	4	2	0.72516434	0.278727299	0.279501741	0.381471776	0.677817912	1.864486815	2.955967227	2.752222778	1.52058187	0.564659828	0.065105612	0.763628389	2.015255128	3.847449924	1.133550931	0.337380655	0.346158091	1.268906106	3.169696564	1.12643238033333	0.393589260666667	0.1723036765	0.3638149335	0.7207231505	1.268906106	1.9398709715	3.0628318955	3.299836351	1.51846409764234	1	0.840666132557432	1.04345608404684	1.2196319814758	1.6965297782029	2.08360356487911	3.1057418866894	3.01621357667274
Apex1	t40	0	0	0	0	0	0	1	2.436552181	1.149750109	0.943318375	2.352409285	3.808691123	4.147531895	4.758386268	4.403556444	2.211755448	0.763951532	0.737863603	2.915672031	4.207287021	3.159288149	2.499625129	0.899681746	1.331377274	5.260673232	5.328369224	2.38264425266667	0.937794462333333	0.840590989	1.8418932795	3.362181577	5.260673232	4.177409458	5.043377746	3.7814222965	1.75385725754333	1	0.944592298654044	1.39334381037311	2.22834511325099	3.29564320191136	2.67326853419618	3.00495458384012	2.43575605155331
Apex2	late	1	1	0	0	0	0	1	2.117479872	1.533000145	1.537259573	1.684833677	1.517021041	2.28304508	2.234999611	2.385259741	3.317633172	2.192208744	2.126783327	2.082622879	2.050610481	2.533686535	3.633176059	1.799363492	1.997065911	2.194150142	2.951096801	3.02276303433333	1.841524127	1.83202145	1.840949794	1.79982196	2.194150142	2.1668277805	2.593048206	2.459473138	1.41279384170322	1	0.990593115055471	1.06528311699723	0.979681231454312	1.14102729107107	1.12587592829977	1.34428417722549	1.22171738798968
Aph1a	t40	2	2	0	2	3	0	0	1.914433857	1.080068284	1.572197291	1.716622992	2.743548691	5.403206689	3.893225129	3.889808192	1.382347155	1.029673804	1.019987922	2.869391523	4.560840552	3.847449924	2.238036453	1.012141964	1.331377274	4.414735828	5.02779455	1.844939155	1.04062801733333	1.2960926065	1.524000133	2.806470107	4.414735828	4.9820236205	4.4605098395	3.868629058	1.39471042323209	1	1.11591028990083	1.23234016871029	1.85306723843802	2.69103071496798	2.90906713188519	2.67407261239349	2.36954114229894
Api5	t40	1	1	0	0	0	0	0	3.045690227	2.47370478	2.934768277	3.051774208	3.453643646	6.544729229	4.578144364	3.889808192	2.718616071	2.391500448	2.517416999	2.985092794	4.666906612	3.910010086	3.778503102	2.923965675	3.088795275	4.969882249	5.355694195	3.18093646666667	2.596390301	2.726092638	3.0702847415	3.21936822	4.969882249	5.6058179205	4.9669192795	3.899909139	1.15962900864848	1	1.08492835361815	1.10420940642858	1.22856273116192	1.52139002821425	1.92143447423644	1.61276595233543	1.42770174598479
Apip	t40	2	1	1	1	0	0	0	0.638144619	0.383250036	0.628878916	0.731154237	1.387912867	2.815755599	1.225644948	0.954103896	0.529899743	0.232506988	0.260422448	1.018171185	2.121321187	0.782002017	0.988223888	0.477955928	0.639061091	2.643554388	1.858097986	0.718756083333333	0.364570984	0.444650682	0.685107664	1.203042026	2.643554388	2.468538393	1.541871467	0.8680529565	1.25693855182746	1	1.10011153520234	1.18025877400541	1.68187907283148	2.46526592503373	2.64552070377892	1.77140749481148	1.42926275751138
Aplf	t50	2	1	1	0	0	1	0	0.870197208	0.557454598	0.559003481	0.667575608	0.871480172	2.054740572	1.586128756	1.394459541	0.668134458	0.365368124	0.390633672	0.509085593	1.166726653	1.251203227	1.220747156	0.646646255	0.665688637	1.189599475	1.940072897	0.919692940666667	0.523156325666667	0.4748185765	0.6666321225	0.6902828825	1.189599475	1.6107336125	1.7631008265	1.322831384	1.25706643539933	1	1.00974953246089	1.0411350511454	1.15344328492679	1.32973276339793	1.77414244719842	1.72298785279724	1.59310349685612
Aplp1	t50	2	1	1	4	3	0	0	0.957216928	0.278727299	0.349377176	0.349682461	0.484155651	1.217624043	1.117499805	0.807318681	0.5990171	0.298937556	0.173614965	0.370244067	0.813173122	1.063522743	1.772989917	0.393610764	0.346158091	1.110292843	1.639498223	1.109741315	0.323758539666667	0.2614960705	0.347920276	0.427199859	1.110292843	1.0153985825	1.378499014	0.935420712	1.58380159178913	1	0.979384654023027	1.01071936513564	1.1077733307187	1.51426273211535	1.56506625192573	1.77497140920315	1.50099827286629
Aplp2	t40	0	0	0	1	0	0	0	2.233506166	2.090454743	2.515515666	2.924616949	3.550474776	9.170231071	3.929273509	3.302667333	2.188716329	1.527903064	1.60593843	2.730549997	5.762922558	3.065447907	3.400652792	2.446009747	2.822519821	6.450272706	5.683593839	2.60762509566667	2.02145585133333	2.060727048	2.873568385	3.1405123865	6.450272706	7.4665768145	4.806433674	3.18405762	1.19490812054697	1	1.08420476591994	1.18958770404837	1.47408885011257	2.16199989349595	2.98308095356829	1.76725811385103	1.50023671812237
Apmap	t40	1	1	0	1	0	0	0	0.870197208	0.592295511	0.943318375	1.207993957	1.839791475	4.528039408	2.234999611	1.834815185	0.691173577	0.398583408	0.499143026	1.249573728	2.72236219	1.345043469	1.104485522	0.730991419	0.878709001	3.621669511	2.705172068	0.888618769	0.573956779333333	0.7212307005	1.043351479	1.5446826015	3.621669511	3.625200799	2.4700858395	1.589929327	1.19983417542513	1	1.146175939933	1.23600523041384	1.69596173539379	2.66995518306495	3.06663266558622	2.0860745537078	1.728529991742
Apobec1	t40	5	2	3	3	2	2	3	1.305295811	1.323954671	1.537259573	1.748412307	1.839791475	3.767024382	2.6315318	2.458652348	0.898525651	0.8303821	0.889776698	1.110732202	2.545585425	2.314725971	1.831120734	1.349522619	1.597652729	2.855038739	3.470271238	1.344980732	1.16795313	1.2135181355	1.673032518	1.4752618385	2.855038739	3.1563049035	3.050901519	2.3866891595	1.07805907369178	1	1.06211730002114	1.14412663803912	1.18756494249021	1.64077532509169	1.99416461868802	1.73264065867605	1.64960454060675
Apobec3	t50	2	2	0	4	3	0	1	1.160262943	0.766500073	0.628878916	0.826522181	0.806926085	1.065421037	0.793064378	0.770622378	0.829408293	0.66430568	0.62935425	0.694207626	0.813173122	0.719441856	1.33700879	1.012141964	0.931964092	1.163163931	1.147648756	1.108893342	0.814315905666667	0.629116583	0.8792431365	0.7505668555	1.163163931	0.9392970795	0.970356567	0.745032117	1.16118699768164	1	0.9505466390901	0.997065478376671	1.02042571263448	1.07505532397912	1.12933183892112	1.04119118277787	1.01773111780152
Apoc1	t50	3	1	2	4	3	2	1	0.609138045	0.13936365	0.209626305	0.286103832	0.322770434	0.761015027	0.360483808	0.513748252	0.345586789	0.132861136	0.173614965	0.300823305	0.742462415	0.500481291	0.435981127	0.281150546	0.399413182	0.713759685	0.819749111	0.463568653666667	0.184458444	0.191620635	0.342758507	0.3117968695	0.713759685	0.751738721	0.5901164595	0.5071147715	1.24031435322442	1	1.04882129031417	1.11055052997278	1.15461834318704	1.337672368287	1.54186023432046	1.30723781370849	1.32654844717238
Apod	t90	0	0	0	2	3	1	3	0.986223502	0.627136423	0.593941199	0.635786293	0.580986782	0.799065778	1.045403044	1.321066933	0.230391192	0.16607642	0.195316836	0.300823305	0.459619591	0.375360968	1.278877973	0.477955928	0.505923364	0.396533158	0.7377742	0.831830889	0.423722923666667	0.3946290175	0.5708548285	0.4409050435	0.396533158	0.6293426845	0.891588622	0.8482139505	1.27258445632652	1	1.00233744587738	1.01211952962825	1.0435966511778	0.944908526392811	1.1786997767202	1.2164262842601	1.3029755118788
Apoe	G1_high	3	1	2	4	3	2	1	3.161716521	4.041545837	4.961155896	5.467762122	7.617382247	12.21429118	11.39128834	10.12817982	3.548024364	5.447306576	5.034833998	8.885857618	11.914754	9.853225416	3.4297182	4.048567857	4.500055186	9.331746989	10.16488898	3.379819695	4.51247342333333	4.997994947	4.983908654	8.2516199325	9.331746989	12.06452259	10.77808866	9.990702618	0.80277319854036	1	1.05921520722951	1.18616072370623	1.62130260357017	2.04647085701239	2.31210158316965	2.33466568688152	1.94533436886638
Apol6	late	0	0	0	0	1	0	2	0.72516434	0.313568211	0.349377176	0.286103832	0.290493391	0.228304508	0.216290285	0.220177822	0.207352073	0.132861136	0.151913095	0.185122034	0.141421412	0.125120323	0.842896846	0.449840873	0.426040728	0.34366207	0.245924733	0.591804419666667	0.29875674	0.2506451355	0.35607228	0.2378077125	0.34366207	0.18486296	0.231107509	0.1726490725	1.21673318650208	1	1.02203919652276	0.981338040466131	1.01428262966628	0.926765202321621	0.971323170151051	0.8926482508864	0.961035152854387
Apol7b	t50	0	0	0	0	0	0	0	0.957216928	0.627136423	0.698754352	0.826522181	0.806926085	0.951268783	0.504677331	0.440355644	0.783330054	0.730736248	0.716161732	0.833049152	0.848528475	0.813282098	1.395139607	0.787221528	0.958591637	1.136728387	0.655799289	1.045228863	0.715031399666667	0.707458042	0.892556909	0.8199876185	1.136728387	0.899898629	0.58023831	0.626818871	1.19113163104144	1	1.01779685632777	1.10921207624261	1.0848048856454	1.1955587785422	1.13363159887773	0.925602559331221	0.966451483594952
Apol7d	t50	0	0	0	2	3	2	3	0.928210355	0.452931861	0.559003481	0.572207664	0.806926085	0.837116529	0.540725712	0.550444556	0.483821504	0.265722272	0.347229931	0.555366101	0.742462415	0.563041452	1.046354705	0.421725818	0.559178455	0.978115124	0.655799289	0.819462188	0.380126650333333	0.453116706	0.5656930595	0.681146093	0.978115124	0.789789472	0.5982625005	0.556743004	1.31292481959632	1	1.06870069538475	1.08938665716824	1.23623905356544	1.39134782456346	1.32053745700189	1.11253283976396	1.15100761771759
Apol8	G1_high	5	3	2	0	0	0	0	0.232052589	0.243886387	0.174688588	0.381471776	0.290493391	0.304406011	0.648870855	0.770622378	0.691173577	1.228965508	1.28041037	1.018171185	0.883883828	0.938402421	0.465046536	0.365495709	0.292903	0.370097614	0.68312426	0.462757567333333	0.612782534666667	0.727549479	0.337187388	0.654332288	0.370097614	0.5941449195	0.6659975575	0.8545123995	0.940705579108839	1	0.98372491533536	1.02872356175804	0.971449193005755	1.00337013508696	0.946918345843634	1.27909519267741	1.14655103378651
Apom	t40	0	0	0	1	0	0	0	0.116026294	0.069681825	0.034937718	0.190735888	0.451878608	0.684913524	0.144193523	0.146785215	0.138234715	0.033215284	0.108509353	0.231402542	0.424264237	0.187680484	0.232523268	0.028115055	0.106510182	0.555146421	0.300574674	0.162261425666667	0.0436707213333333	0.0717235355	0.148623035	0.341640575	0.555146421	0.5545888805	0.2223840985	0.1672328495	1.11459573750488	1	1.02019638335764	1.09470980352363	1.2745577678048	1.51261905312728	1.47681581617596	1.16733334706951	1.11079010375972
Apoo	G1_high	1	0	1	1	0	0	0	0.928210355	1.149750109	1.15294468	1.335151216	1.387912867	2.587451091	2.343144753	2.201778222	1.059799485	0.8303821	0.933180439	1.064451694	1.69705695	1.84552476	1.395139607	1.433867783	1.517770092	1.903359159	2.732497038	1.12771648233333	1.13799999733333	1.0430625595	1.426460654	1.2261822805	1.903359159	2.1422540205	2.5378208955	2.023651491	1.00212420105719	1	1.0288241244407	1.06035796318664	1.11933321659234	1.19289929357679	1.57113490579921	1.54434893152719	1.52198962232214
Apool	t50	0	0	0	0	0	0	0	0.493111751	0.348409124	0.384314893	0.445050405	0.484155651	0.875167281	0.757015997	0.807318681	0.575977981	0.365368124	0.368931802	0.43966483	0.671751709	0.719441856	0.697569803	0.393610764	0.426040728	0.634453053	0.901724023	0.588886511666667	0.369129337333333	0.3766233475	0.4355455665	0.4619102405	0.634453053	0.773459495	0.82937001	0.7633802685	1.15989130671246	1	1.01461914728759	1.04747052647113	1.07754338160969	1.17281890698715	1.30752395175046	1.33381542294693	1.29982940131611
Apopt1	G1_high	1	1	0	0	0	0	0	1.13125637	1.184591021	1.15294468	1.176204643	1.065142433	0.837116529	0.793064378	0.954103896	1.244112439	1.461472496	1.302112241	1.203293219	0.989949887	0.90712234	1.511401241	1.349522619	1.358004819	1.242470562	0.956373963	1.29559001666667	1.33186204533333	1.2275284605	1.267104731	1.134217826	1.242470562	0.913533208	0.8747191705	0.930613118	0.98539320184575	1	0.960385999352614	0.999885651185521	0.920217038762124	0.954436677419363	0.82469090373453	0.826723383393794	0.834641683640143
Appbp2	t50	0	0	0	2	2	3	2	3.132709947	2.125295656	2.829955124	3.27429941	3.87324521	10.31175361	6.128224739	5.284267733	3.501946126	2.15899346	2.387205775	3.285916098	6.894293858	5.974495411	4.999250258	2.699045238	3.408325821	7.534130005	8.279466025	3.877968777	2.327778118	2.6085804495	3.3413126155	3.579580654	7.534130005	8.603023734	7.203845382	5.629381572	1.45643333420018	1	1.14885589802617	1.27969667612551	1.45801282991098	2.30711696016301	3.05920448640268	2.39471362534752	2.10929874171143
Appbp2os	G1_high	0	0	0	2	2	3	2	1.073243223	0.940704634	1.222820115	1.303361901	1.936622605	3.272364614	1.76637066	1.504548452	1.105877724	1.062889088	0.802969215	1.550397032	2.227387246	1.626564196	0.988223888	1.377637674	1.517770092	3.172265265	2.459247334	1.05578161166667	1.127077132	1.012894665	1.4105659965	1.7435098185	3.172265265	2.74987593	2.112808997	1.565556324	0.97511709846596	1	1.00968478217092	1.12290326475591	1.37474814669932	1.75479439555684	1.88297444018551	1.4401779439905	1.28189054575936
Appl1	t50	2	0	2	0	0	0	0	1.305295811	0.905863722	1.01319381	1.144415328	1.161973563	2.701603345	2.487338277	2.311867133	1.681855705	0.797166816	0.846372957	0.971890677	1.803123009	2.439846293	1.802055325	1.068372073	1.144984456	1.77118144	3.115046623	1.59640228033333	0.923800870333333	0.9297833835	1.144699892	1.06693212	1.77118144	2.252363177	2.80119245	2.375856713	1.35218819432069	1	1.04184778038469	1.0811035661751	1.11580088594172	1.33978865610027	1.75098192917171	1.90965199928625	1.82588172424467
Appl2	t90	1	0	1	0	0	0	0	0.638144619	0.418090949	0.454190329	0.445050405	0.419601564	0.837116529	0.86516114	0.917407593	0.575977981	0.265722272	0.260422448	0.323963559	0.494974944	0.813282098	0.95915848	0.477955928	0.426040728	0.713759685	0.956373963	0.724427026666667	0.387256383	0.3573063885	0.4355455665	0.3717825615	0.713759685	0.6660457365	0.9107675515	0.8653448455	1.24196133429537	1	1.0106345643401	0.991942369529236	1.02353975799863	1.15954721824425	1.2383048406278	1.31948225289161	1.3923557118035
Aprt	t40	2	0	2	1	0	0	0	2.871650785	2.264659305	2.795017406	3.369667354	4.518786078	7.800404023	7.678305115	6.531942059	3.68625908	2.524361584	2.756137577	3.980123725	5.727567205	7.350818961	3.371587383	3.458151711	3.035540184	7.111161303	8.279466025	3.309832416	2.74905753333333	2.7755774915	3.202603769	4.2494549015	7.111161303	6.763985614	7.97888557	6.94138051	1.16539563359782	1	1.11410915699353	1.12184026532832	1.55176003668336	1.81940001794614	2.30226656540026	2.36985893046228	2.33828502839236
Aptx	late	0	0	0	2	1	0	1	0.841190634	0.418090949	0.524065764	0.540418349	0.580986782	0.951268783	0.937257901	1.027496504	1.036760366	0.365368124	0.434037414	0.532225847	0.813173122	0.90712234	1.220747156	0.449840873	0.479295819	0.978115124	1.120323786	1.03289938533333	0.411099982	0.479051589	0.509857084	0.5566063145	0.978115124	0.8822209525	1.0287908435	0.967309422	1.44060211036432	1	1.06251211399698	1.05328900629199	1.11853846944314	1.36436705630108	1.35197831950372	1.41427773932662	1.41325955419768
Aqp3	t40	0	0	0	5	1	1	1	1.015230076	0.73165916	0.838505222	0.699364923	0.903757216	2.321095831	2.847822085	2.899007992	0.691173577	0.8303821	1.063391663	1.180152965	2.651651484	3.221848311	1.33700879	0.730991419	0.878709001	1.691874808	3.033071712	1.01447081433333	0.764344226333333	0.9509484425	0.789036962	1.0419550905	1.691874808	2.4863736575	2.9404468985	3.0604281515	1.14593361590854	1	1.0945013021764	1.03334383886523	1.14523752599337	1.55510580725762	1.95644532487479	2.27598183356767	2.27907088790571
Aqr	t50	1	1	0	1	1	1	1	2.088473298	2.055613831	2.16613849	2.3841986	2.711271647	5.859815705	4.650241126	4.109986015	2.787733429	1.82684062	1.801255267	2.036342371	3.747667431	4.035130408	3.168129524	2.502239856	2.662754548	4.520478003	6.148118336	2.681445417	2.12823143566667	1.9836968785	2.523476574	2.373807009	4.520478003	4.803741568	5.399179731	4.0725582115	1.1802679637823	1	1.01356007583435	1.07668339628108	1.14434322694778	1.57627068104498	1.9622418743513	1.94507395821084	1.72675684270541
Araf	late	0	0	0	0	0	0	0	1.392315532	0.87102281	0.873442939	0.890100811	0.871480172	1.217624043	1.550080375	1.541244756	2.119598971	1.16253494	1.193602887	1.180152965	1.272792712	2.033205245	2.267101861	1.068372073	1.065101819	1.163163931	1.967397867	1.926338788	1.03397660766667	1.033522913	0.977601315	1.0258165685	1.163163931	1.2452083775	1.758739121	1.7872250005	1.43357729378247	1	1.00782996386247	1.00430774310988	1.00419568843036	1.04582920995569	1.11811617997997	1.39879384225739	1.38041356628913
Arap1	t40	0	0	0	1	0	0	0	0.638144619	0.801340985	0.838505222	0.826522181	0.936034259	1.674233059	2.090806088	2.238474526	0.829408293	0.797166816	0.824671086	0.925610169	1.343503419	2.690086939	0.988223888	0.815336582	0.82545391	1.189599475	2.15867266	0.818592266666667	0.804614794333333	0.831588154	0.8259880455	0.930822214	1.189599475	1.508868239	2.124739374	2.4642807325	1.00752668951006	1	1.01796783341353	1.00977619543055	1.07312190103984	1.20616721808562	1.39428893010987	1.72791452624083	1.92554665138149
Arap2	t50	0	0	0	0	0	0	0	0.986223502	1.289113758	1.257757833	1.366940531	1.42018991	2.549400339	3.280402655	3.559541459	1.935286017	1.527903064	1.519130948	1.48097627	1.979899775	4.379211296	1.511401241	1.490097892	1.517770092	1.691874808	3.278996446	1.47763692	1.43570490466667	1.3884443905	1.4423553115	1.45058309	1.691874808	2.264650057	3.2796995505	3.9693763775	1.01246401000137	1	0.991416019768928	1.02255577224413	1.01934856429849	1.08103172033849	1.3646797884703	1.79415001754149	2.0598855778877
Arc	t40	0	0	0	2	0	0	1	0.522118325	0.487772773	0.733692069	0.540418349	1.775237388	2.397197334	2.992015608	2.899007992	0.460782385	0.199291704	0.412335543	0.786768643	1.308148065	2.28344589	0.465046536	0.168690327	0.346158091	2.432070037	2.377272423	0.482649082	0.285251601333333	0.573013806	0.44328822	1.2810030155	2.432070037	1.8526726995	2.6846440155	2.591226941	1.16490085570591	1	1.17146748509796	1.09361866212605	1.67760849634684	2.93668045136477	2.10400206053632	2.78650416527703	2.67926108276192
Arcn1	t50	2	2	0	0	1	0	0	1.566354974	1.114909196	1.118006963	1.271572587	1.710683301	3.538719874	2.415241515	2.421956044	1.54362099	1.16253494	1.150199146	1.411555507	2.474874718	2.064485325	1.772989917	1.349522619	1.358004819	2.960780914	2.623197157	1.62765529366667	1.20898891833333	1.1341030545	1.314788703	1.561119404	2.960780914	3.006797296	2.519219336	2.2432206845	1.18997202802201	1	0.997880203444744	1.03884294289803	1.19842706872414	1.68578113782356	1.87645575049907	1.57847001000186	1.51754786563809
Arel1	t90	0	0	0	0	0	0	0	1.247282664	1.045227372	0.978256092	1.080836699	1.000588346	1.560080805	1.550080375	1.541244756	1.290190678	1.029673804	0.95488231	0.971890677	1.272792712	1.626564196	1.743924509	1.068372073	1.091729365	1.321777194	1.584848282	1.427132617	1.04775774966667	0.966569201	1.086283032	0.9862395115	1.321777194	1.4164367585	1.5674643285	1.583904476	1.18458610426078	1	0.965202913447909	1.01435176744297	0.974852441452787	1.12251428275787	1.1857581687182	1.24827311443088	1.26830312715827
Arf1	t40	4	2	2	2	0	0	0	4.089926876	2.961477553	4.087712957	4.831975829	6.649070944	13.24166146	9.300482252	7.596134866	3.98576763	3.554035388	3.689318016	5.785063554	9.758077461	8.070260817	5.464296793	3.907992584	4.872840822	10.57421755	10.41081371	4.513330433	3.47450184166667	3.8885154865	4.8524083255	6.217067249	10.57421755	11.4998694605	9.855647981	7.8331978415	1.23225122282556	1	1.15700145127657	1.33437950779497	1.71038224851449	2.35823859794161	2.97867763555406	2.46255344631357	2.08081448326956
Arf2	t40	0	0	0	0	1	1	1	0.81218406	0.627136423	1.257757833	1.462308475	2.937210951	5.935917208	2.451289896	1.944904096	0.92156477	0.465013976	0.607652379	2.175183896	4.136576315	1.751684518	1.424205015	0.871566691	1.171612001	6.027304004	3.524921179	1.05265128166667	0.654572363333333	0.932705106	1.316960238	2.5561974235	6.027304004	5.0362467615	2.9881055375	1.848294307	1.24021429112384	1	1.24246417110938	1.33679746902416	2.29352906790472	3.75477082264444	3.88440726464024	2.26940022368151	1.84406711440294
Arf3	t40	0	0	0	1	1	0	1	3.0746968	2.996318465	3.493771758	4.132610906	3.808691123	5.783714202	6.560805309	6.164979022	3.478907007	3.81975766	3.971442335	4.11896525	4.136576315	5.380173878	5.348035159	4.329718403	5.112488732	5.392850951	7.978891351	3.96721298866667	3.71526484266667	3.7326070465	4.622549819	3.9638281865	5.392850951	4.9601452585	7.26984833	5.77257645	1.04665235696843	1	1.0779746612919	1.2156018958944	1.13267982253081	1.19947255513567	1.3816121049426	1.78831332334826	1.55832449455623
Arf4	t40	1	0	1	1	0	0	0	2.813637638	1.985932006	2.340827078	2.79745969	3.647305906	7.610150266	5.515402266	4.550341659	2.580381356	1.860055904	1.866360879	2.892531777	5.374013674	4.316651135	3.865699327	2.389779638	2.636127002	5.419286495	6.284743187	3.08657277366667	2.07858918266667	2.1035939785	2.716793346	3.2699188415	5.419286495	6.49208197	5.9000727265	4.433496397	1.32148724455487	1	1.06053010238306	1.17222863742644	1.45869946983049	1.89371793465236	2.5561023303843	2.16553226071309	1.85888157537748
Arf5	t40	2	1	1	0	1	0	0	0.435098604	0.418090949	0.349377176	0.445050405	0.677817912	2.092791323	1.29774171	1.247674326	0.552938862	0.33215284	0.260422448	1.018171185	1.838478362	1.564004034	0.610373578	0.393610764	0.505923364	1.242470562	2.022047808	0.532803681333333	0.381284851	0.304899812	0.4754868845	0.8479945485	1.242470562	1.9656348425	1.659894759	1.40583918	1.11109000920568	1	0.948849704340768	1.04980108670308	1.34906112005407	1.60910823877649	2.15584970362021	1.8944041823658	1.75485361230082
Arf6	t40	3	2	1	2	1	0	0	6.816544793	4.424795873	6.533353187	8.265221813	11.68428972	26.40722142	32.3353976	33.32024376	6.773501059	9.765293496	8.225008988	13.16680465	23.829508	32.68768432	13.63167658	4.442178621	4.846213277	15.57053534	23.60877441	9.07390747733333	6.21075599666667	7.3791810875	6.555717545	12.425547185	15.57053534	25.11836471	27.972086005	33.00396404	1.61718359010244	1	1.12280502787291	1.39109029876517	1.82708801385923	3.04483488947946	3.67932644839655	5.33343290670812	4.72791822917181
Arfgap1	t50	2	1	1	1	0	0	0	2.117479872	1.533000145	1.572197291	1.875569565	1.968899648	3.690922879	3.929273509	3.632934067	2.280872806	1.594333632	1.519130948	1.735519066	2.616296131	3.346968633	3.4297182	2.024283929	1.837300638	2.643554388	4.754544846	2.60935695933333	1.717205902	1.5456641195	1.8564351015	1.852209357	2.643554388	3.153609505	4.3419091775	3.48995135	1.32003088776698	1	0.993243654781603	1.03670763229476	1.11325445978929	1.20476597883611	1.62292232605838	1.92440054957733	1.75229650404966
Arfgap2	t40	0	0	0	0	0	0	1	2.204499593	2.229818393	2.515515666	2.702091746	2.517609387	4.680242414	4.325805698	3.522845155	2.280872806	2.059347608	2.343802034	2.383446184	3.889088843	4.473051538	3.255325749	2.361664583	2.582871911	3.225136353	4.918494668	2.580232716	2.216943528	2.42965885	2.6424818285	2.4505277855	3.225136353	4.2846656285	4.622150183	3.9979483465	1.11013636671425	1	1.09071746369355	1.10601289826116	1.09752077098492	1.25685839520296	1.67838501405091	1.70476674897492	1.59465036623658
Arfgap3	t60	1	0	1	1	1	0	0	0.464105177	0.348409124	0.349377176	0.381471776	0.387324521	0.684913524	0.829112759	0.954103896	0.460782385	0.265722272	0.282124319	0.323963559	0.424264237	0.688161775	0.668504395	0.449840873	0.399413182	0.47583979	0.874399052	0.531130652333333	0.354657423	0.3157507475	0.390442479	0.35564404	0.47583979	0.5545888805	0.8517559055	0.8211328355	1.13024353262149	1	1.00683828384317	0.994869106552838	1.03743725008146	1.0179322555214	1.18740735057915	1.32466387614693	1.39147292159332
Arfgef1	t90	0	0	0	1	0	0	2	1.276289238	0.905863722	0.838505222	0.890100811	0.742371999	1.217624043	1.946612564	2.27517083	1.889207778	1.029673804	0.976584181	0.87932966	0.989949887	2.564966616	2.034578593	0.98402691	0.905336546	0.793066316	1.776123075	1.73335853633333	0.973188145333333	0.9075447015	0.8977186785	0.8108508295	0.793066316	1.103786965	1.8613678195	2.420068723	1.38244984047853	1	0.969250252479153	0.976033656035319	0.920071704974528	0.903751006078844	1.07200398417173	1.4726569325234	1.73744702760803
Arfgef2	t40	0	0	0	2	0	0	0	1.13125637	1.219431934	1.432446421	1.621255048	1.872068518	4.147531895	3.028063989	2.532044955	1.174995082	1.029673804	1.041689793	1.388415253	2.580940778	2.408566213	1.772989917	1.461982837	1.597652729	3.06652309	4.153395498	1.359747123	1.237029525	1.237068107	1.6094538885	1.6302418855	3.06652309	3.3642363365	3.5907297435	2.470305584	1.05273109139163	1	1.05094859423036	1.11807683784594	1.23540200737516	1.65172682314682	2.04179763619311	1.95404834490324	1.63539248610132
Arfip1	t50	0	0	0	1	1	1	1	1.102249796	0.592295511	0.663816634	0.794732867	0.903757216	2.549400339	2.19895123	1.944904096	1.151955962	0.697520964	0.62935425	0.809908898	1.59099089	1.782964599	1.569532058	0.759106473	0.82545391	1.374648282	2.705172068	1.274579272	0.682974316	0.646585442	0.8100933885	0.856833057	1.374648282	2.0701956145	2.452061649	1.8639343475	1.34955721911362	1	1.00238018259795	1.08242604977301	1.13090628103139	1.34991731225356	1.87772356692773	2.05764964409496	1.74444976710479
Arfip2	t50	2	1	1	0	0	0	0	2.204499593	1.811727444	1.956512184	2.415987914	2.775825734	5.7076127	7.317821307	7.33926074	3.06420286	2.258639312	2.191888939	2.522287709	4.666906612	6.944177912	3.197194932	2.333549529	2.556244366	4.203251477	7.569016795	2.821965795	2.13463876166667	2.0742005615	2.48611614	2.6490567215	4.203251477	5.187259656	7.443419051	7.141719326	1.21532535775462	1	1.01550451938012	1.14085565875297	1.21189610012285	1.56087420682808	2.06231250802099	2.76439924345551	2.70188355468215
Arfrp1	t50	2	2	0	0	0	0	0	3.335755962	2.891795728	2.725141971	3.083563522	3.227704342	5.251003684	5.875886074	5.65123077	3.755376438	2.690438004	2.908050671	3.147074573	3.924444196	5.755534846	5.900277921	3.486266766	3.727856367	4.546913547	6.776592654	4.330470107	3.02283349933333	2.816596321	3.4057099445	3.1873894575	4.546913547	4.58772394	6.326239364	5.703382808	1.31357732087269	1	1.00807240402871	1.05156290433037	1.10502352259164	1.23642080070635	1.4702898436791	1.75009309555966	1.76979499369394
Arglu1	t50	1	1	0	1	0	0	0	5.279196393	4.389954961	5.135844484	5.563130066	6.32630051	11.37717465	8.291127589	7.853008992	5.483310381	4.450848056	4.600796585	5.322258469	7.990309805	7.31953888	6.888501809	5.313745312	5.645039641	8.803036112	9.290489929	5.88366952766667	4.71818277633333	4.8683205345	5.6040848535	5.8242794895	8.803036112	9.6837422275	8.790808759	7.586273936	1.20127052068613	1	1.08294716166224	1.13506572806182	1.25955886360143	1.55264991341482	1.97284124834029	1.6768204227877	1.58439243702177
Arhgap1	t40	2	2	0	0	1	0	0	1.566354974	1.498159233	1.642072726	2.034516138	2.582163473	5.593460446	3.929273509	3.302667333	2.257833686	1.561118348	1.671044042	2.267744913	4.136576315	3.472088956	2.354298087	1.827478547	1.917183274	4.282558108	4.781869817	2.05949558233333	1.62891870933333	1.656558384	1.975849706	2.424954193	4.282558108	4.8650183805	4.355571663	3.3873781445	1.16188510233158	1	1.05026439410771	1.12321344906704	1.35491333324065	1.8682929048586	2.32246325047335	2.00902386664227	1.73424101810483
Arhgap10	late	1	0	1	0	1	1	1	0.522118325	0.418090949	0.419252611	0.445050405	0.387324521	0.646862773	0.648870855	0.770622378	1.036760366	0.597875112	0.607652379	0.578506355	0.671751709	1.219923147	0.75570062	0.477955928	0.452668273	0.47583979	0.71044923	0.771526437	0.497973996333333	0.513452495	0.448859339	0.482915438	0.47583979	0.659307241	0.6796600425	0.9952727625	1.17865009212087	1	1.00346904563195	1.00095060329844	0.983091381235281	0.998568199524824	1.1037790385777	1.16002358955473	1.31894640607761
Arhgap11a	t40	0	0	0	0	0	1	1	4.728071494	3.344727589	3.598584911	4.577661312	5.842144859	11.11081939	6.993385879	5.908104896	4.492628254	2.192208744	2.408907646	4.350367792	7.672111627	5.818095007	6.045604963	3.626842039	4.340289913	10.04550667	8.962590285	5.088768237	3.05459279066667	3.0037462785	4.4589756125	5.0962563255	10.04550667	9.3914655085	7.977988082	5.8630999515	1.5205997472906	1	1.06315625574893	1.21898728870876	1.62544319735527	2.38726686083004	2.75206212960333	1.99650294091452	1.86292612242274
Arhgap12	t50	0	0	0	1	1	1	1	1.450328679	0.905863722	0.978256092	1.049047384	1.22652765	2.739654096	2.090806088	2.018296704	1.52058187	0.863597384	0.846372957	1.110732202	1.909189068	1.782964599	2.063644002	1.040257019	1.065101819	1.903359159	2.705172068	1.67818485033333	0.936572708333333	0.9123145245	1.0570746015	1.168629926	1.903359159	2.324421582	2.397989078	1.9006306515	1.37993719147765	1	1.01437072672921	1.0436526268955	1.15043146850794	1.42303598613425	1.76162214943631	1.71888355663629	1.53850949486714
Arhgap19	late	3	2	1	1	0	0	0	1.740394415	1.254272846	1.29269555	1.335151216	1.291081737	1.560080805	0.901209521	0.807318681	1.451464513	0.896812668	0.911478569	0.971890677	0.989949887	0.688161775	2.703082988	1.518212946	1.464515001	1.77118144	1.202298697	1.96498063866667	1.22309948666667	1.1020870595	1.3998331085	1.131486207	1.77118144	1.275015346	1.051754109	0.747740228	1.32619242138623	1	1.01238812755627	1.00727698931953	1.02795481962311	1.10045556091744	1.09237949478013	0.858964316420714	0.845864718327634
Arhgap21	t50	1	0	1	3	2	0	1	1.653374694	1.498159233	1.607135009	1.843780251	1.872068518	3.99532889	3.49669294	3.192578422	2.972046383	2.026132324	1.931466491	2.152043642	3.570890665	4.160250731	2.732148397	1.996168874	2.103576093	2.775732107	4.727219876	2.452523158	1.840153477	1.76930075	1.973678172	2.01205608	2.775732107	3.7831097775	4.111956408	3.6764145765	1.20678466310099	1	1.00616982473812	1.08709923071052	1.09564096066688	1.26018668031861	1.75503835555469	1.85575845312243	1.69174839677584
Arhgap22	t60	4	4	0	0	1	0	0	0.174039442	0.13936365	0.174688588	0.190735888	0.193662261	0.342456762	0.468628951	0.513748252	0.345586789	0.16607642	0.173614965	0.208262288	0.282842825	0.719441856	0.290654085	0.168690327	0.186392818	0.264355439	0.546499408	0.270093438666667	0.158043465666667	0.1741517765	0.188564353	0.2009622745	0.264355439	0.3126497935	0.5075641795	0.616595054	1.09624587016481	1	1.01873448750426	1.0301179124533	1.04191729067131	1.08185668161177	1.13919375215171	1.30613306933978	1.40157214262593
Arhgap23	t50	2	1	1	3	2	1	1	2.204499593	1.916250181	1.886636749	2.002726824	1.968899648	3.196263112	3.53274132	3.66963037	1.935286017	1.627548916	1.562534689	1.550397032	2.192031893	4.191530812	3.255325749	2.502239856	2.423106638	3.06652309	4.699894905	2.46503711966667	2.01534631766667	1.724585719	2.212916731	1.75964834	3.06652309	2.6941475025	4.1163181125	3.930580591	1.14366390944803	1	0.982551037420659	1.00352916906565	0.994345570772121	1.16112067054267	1.32687839046193	1.59090227691461	1.78852613021722
Arhgap29	t40	2	1	1	0	0	0	0	0.435098604	0.278727299	0.349377176	0.445050405	0.645540868	1.674233059	0.757015997	0.623837163	0.898525651	0.431798692	0.455739284	0.717347881	1.661701597	1.063522743	0.58130817	0.337380655	0.426040728	0.95167958	1.092998815	0.638310808333333	0.349302215333333	0.40255823	0.4355455665	0.6814443745	0.95167958	1.667967328	0.925007406	0.843679953	1.21021704344174	1	1.03598539628151	1.09818153727757	1.24314610882019	1.45932990185206	1.97515773753792	1.46951675958157	1.35554776626663
Arhgap32	late	0	0	0	0	2	1	1	2.291519313	1.323954671	1.29269555	1.303361901	1.12969652	1.027370286	1.910564183	2.385259741	1.54362099	0.896812668	0.933180439	0.809908898	0.56568565	1.908084922	3.4297182	1.658788219	1.624280274	1.216035018	1.858097986	2.421619501	1.293185186	1.1129379945	1.4638210875	0.969802709	1.216035018	0.796527968	1.8843310845	2.1466723315	1.47446935921664	1	1.00286113251478	0.989080043199117	0.935297420421018	0.833475566863116	0.848904608987883	1.16369064421276	1.49491177465204
Arhgap35	t40	2	1	1	1	0	0	2	2.639598196	2.822113903	3.1793323	3.623981872	3.550474776	6.734982986	7.065482641	6.898905096	2.879889906	2.922944992	2.951454413	3.077653811	4.242642374	6.537536863	4.882988624	3.626842039	3.967504276	5.287108776	8.935265314	3.467492242	3.123966978	3.0653933565	3.795743074	3.3140642935	5.287108776	5.48881268	8.0003739775	6.7182209795	1.07092112728798	1	1.0503641509363	1.14171217979182	1.11500091938315	1.35883367597283	1.68007476206788	2.12876269478343	1.99401505807118
Arhgap39	t50	2	0	2	2	1	0	0	1.740394415	1.498159233	1.572197291	1.621255048	1.613852171	2.777704847	2.811773704	2.495348652	1.382347155	1.129319656	1.171901017	1.180152965	1.69705695	2.189605648	3.284391158	2.136744147	2.130203638	2.405634493	3.880145794	2.13571090933333	1.58807434533333	1.372049154	1.875729343	1.397002568	2.405634493	2.2373808985	3.345959749	2.34247715	1.1938892425527	1	1.02481734095269	1.02359474025972	1.03509215154231	1.0857227537213	1.3894119364758	1.54081636185789	1.44855778935834
Arhgap4	G1_high	1	0	1	0	0	0	0	0.638144619	0.766500073	0.873442939	0.985468755	1.032865389	2.016689821	1.189596567	0.917407593	0.691173577	1.428257212	1.388919724	1.619817795	2.085965834	1.345043469	0.842896846	0.927796801	1.171612001	2.088407966	1.612173252	0.724071680666667	1.040851362	1.1311813315	1.078540378	1.326341592	2.088407966	2.0513278275	1.4008849095	1.131225531	0.859918310001152	1	1.02216976066405	1.12521486066198	1.11483756662911	1.60204019655908	1.48928877641218	1.29725781056462	1.02557924518287
Arhgap42	late	1	1	0	1	1	0	1	0.551124898	0.348409124	0.349377176	0.381471776	0.355047478	0.57076127	0.648870855	0.660533467	0.737251816	0.465013976	0.477441155	0.462805084	0.494974944	0.750721936	0.726635212	0.506070982	0.505923364	0.422968702	0.68312426	0.671670642	0.439831360666667	0.4134091655	0.44369757	0.408926281	0.422968702	0.532868107	0.6659975575	0.7056277015	1.16087106250284	1	1.00460027834534	1.01221086637886	1.00170766952361	0.94482180389025	1.0926752965164	1.17019327349064	1.21324831616581
Arhgap44	late	0	0	0	1	0	0	0	2.465558755	1.289113758	1.327633268	1.398729845	1.194250606	1.407877799	1.694273899	1.9816004	1.428425393	0.896812668	0.868074827	0.833049152	0.813173122	1.345043469	3.371587383	1.461982837	1.464515001	1.401083826	2.022047808	2.421857177	1.21596975433333	1.0978540475	1.431622423	1.013649879	1.401083826	1.1105254605	1.8581608535	1.6633219345	1.52327782879953	1	1.0008383318556	1.0244571624569	0.962471433563704	0.975264242266527	1.00389366034789	1.20223982529956	1.26941017567221
Arhgap5	t60	2	1	1	1	0	0	0	1.885427283	1.219431934	1.327633268	1.398729845	1.484743997	2.85380635	2.811773704	2.532044955	2.44214664	1.6607642	1.540832818	1.712378812	2.15667654	2.627526778	2.703082988	1.60255811	1.571025183	1.903359159	3.388296327	2.34355230366667	1.49425141466667	1.434233043	1.484877514	1.5985614045	1.903359159	2.505241445	3.1000350155	2.5797858665	1.33886862241125	1	1.00183888913878	1.0343346843456	1.06946947171297	1.11557899431494	1.46138639459376	1.70180097630775	1.47737932752639
Arhgap8	t90	0	0	0	2	1	1	2	1.305295811	0.73165916	0.768629787	0.794732867	0.742371999	1.369827048	1.477983614	1.247674326	1.428425393	0.896812668	0.911478569	0.948750423	1.308148065	1.81424468	1.453270424	1.012141964	0.985219183	1.163163931	1.803448045	1.395663876	0.880204597333333	0.840054178	0.889976025	0.845561211	1.163163931	1.3389875565	1.6407158295	1.530959503	1.27692125943246	1	1.01454084741464	1.01152184900407	1.01678402684087	1.07505532397912	1.29269291637252	1.41212680551963	1.39082960356665
Arhgdia	t40	4	2	2	0	0	0	0	2.813637638	2.543386604	2.410702513	2.829249005	4.647894252	7.99065778	6.272418263	5.357660341	3.68625908	1.860055904	1.627640301	4.11896525	6.470029621	4.848412506	3.80756851	1.939938765	2.556244366	7.454823374	6.148118336	3.43582174266667	2.11446042433333	2.019171407	2.6927466855	4.383429751	7.454823374	7.2303437005	6.2102682995	5.1030364235	1.45001689256455	1	0.940645916448411	1.14515351664827	1.69186925038909	2.87585016213765	2.57457694612249	2.24188769648552	1.91954613560942
Arhgef1	t60	2	1	1	0	1	0	0	1.769400989	1.811727444	1.746885879	1.939148195	1.742960345	3.082110858	3.53274132	3.376059941	2.580381356	1.793625336	1.844659008	2.013202117	3.358758546	4.379211296	3.139064115	2.136744147	2.343224002	2.432070037	4.399320231	2.49628215333333	1.914032309	1.7957724435	2.1411860985	1.878081231	2.432070037	3.220434702	3.9660307755	3.8776356185	1.19537114360691	1	0.997603394044133	1.05557188726871	1.02707099045995	1.09415045542763	1.50603382023868	1.66669886749883	1.74094530788149
Arhgef10l	late	0	0	0	2	2	2	3	0.696157766	0.487772773	0.489128046	0.508629035	0.484155651	0.532710519	0.43258057	0.440355644	0.368625908	0.265722272	0.282124319	0.277683051	0.282842825	0.344080888	1.366074198	0.506070982	0.505923364	0.555146421	0.573824378	0.810285957333333	0.419855342333333	0.3856261825	0.5072761995	0.380919351	0.555146421	0.407776672	0.503202474	0.392218266	1.26412991776017	1	1.00693479348329	1.00696021525609	1.00350926647302	1.03258507705582	1.02186551074837	1.00394482758011	1.01501850269962
Arhgef11	t60	1	0	1	0	0	0	0	0.928210355	0.73165916	0.733692069	0.794732867	0.710094955	1.255674794	1.405886852	1.357763237	0.829408293	0.697520964	0.65105612	0.671067372	0.954594534	1.345043469	1.307943381	0.871566691	0.878709001	0.872372948	1.639498223	1.02185400966667	0.766915605	0.6923740945	0.836720934	0.6905811635	0.872372948	1.105134664	1.5226925375	1.351403353	1.14145326868823	1	0.986900894591293	1.02012003883599	0.985981711583233	1.00043079255678	1.22702478945584	1.39983419483712	1.37150747953091
Arhgef12	t90	1	0	1	2	0	0	0	1.450328679	1.149750109	1.29269555	1.335151216	1.32335878	2.016689821	2.559435038	2.532044955	1.727933944	1.195750224	1.215304758	1.157012711	1.414214125	2.533686535	2.586821354	1.546328001	1.597652729	1.665439264	3.224346505	1.921694659	1.29727611133333	1.254000154	1.4664019725	1.2401857455	1.665439264	1.715451973	2.8918907715	2.532865745	1.26360504893329	1	1.03769980390358	1.05319973319794	1.03155778276156	1.04677765902634	1.25138430614265	1.65736952508106	1.62616624585344
Arhgef16	t40	1	1	0	0	0	0	0	0.087019721	0.174204562	0.209626305	0.158946573	0.225939304	0.608812021	0.504677331	0.513748252	0.437743266	0.265722272	0.32552806	0.347103813	0.883883828	1.282483308	0.145327042	0.168690327	0.159765273	0.528710878	0.655799289	0.223363343	0.202872387	0.2675771825	0.159355923	0.2865215585	0.528710878	0.7463479245	0.58023831	0.89811578	1.01388875005595	1	1.03870845526093	0.989684440474656	1.05417795867268	1.30805470250119	1.42925783199108	1.34912147558369	1.5462370582723
Arhgef17	t50	3	2	1	2	1	0	0	1.13125637	0.87102281	1.048131527	1.176204643	1.42018991	3.538719874	2.523386657	2.458652348	1.84312954	1.295396076	1.237006629	1.48097627	2.474874718	2.690086939	1.743924509	1.237062401	1.251494637	2.511376668	3.224346505	1.57277013966667	1.13449376233333	1.142569078	1.21384964	1.45058309	2.511376668	3.006797296	2.873866581	2.5743696435	1.20142791916152	1	1.03461056739881	1.08478052513301	1.18718029209989	1.56963733619159	1.96982074442157	1.8857396993438	1.72806960788082
Arhgef18	t90	1	1	0	1	2	2	2	2.900657359	2.125295656	2.30588936	2.479566544	2.291670083	3.120161609	4.037418652	4.293467533	2.603420475	2.059347608	2.083379585	2.059482625	2.192031893	3.378248714	3.865699327	2.502239856	2.556244366	2.907909827	4.399320231	3.12325905366667	2.22896104	2.1946344725	2.517905455	2.175576354	2.907909827	2.656096751	4.2183694415	3.8358581235	1.27174749496603	1	1.03281989014405	1.06438797570069	1.0266394563567	1.11583157855537	1.18084855601527	1.57674889403515	1.56242735503048
[truncated: 9,134 more rows]

## Sheet: legend
Dataset EV1: normalised pre-mRNA counts are shown for all analysed genes, along with categorical information regarding number of peaks within 25kb of the TSS
