# Supplementary material for: A gene subset requires CTCF bookmarking during the fast post‐mitotic reactivation of mouse ES cells
Source: EMBO Rep. 2022 Nov 4;24(1):e56075. doi: 10.15252/embr.202256075 (PMC9827546; doi:10.15252/embr.202256075)
Supplement: Supplementary file 3 — Dataset EV2 [file EMBR-24-e56075-s004.xlsx]

## Sheet: Dataset EV2
Term: positive hits identified from PCA analysis; group_1 to group_942: groups of genes to recalculate the FDR corresponding to each term, the groups are ordered from 1 to 942 in descending order through the heatmap in Fig.2A
Term	group_ 1	group_ 2	group_ 3	group_ 4	group_ 5	group_ 6	group_ 7	group_ 8	group_ 9	group_ 10	group_ 11	group_ 12	group_ 13	group_ 14	group_ 15	group_ 16	group_ 17	group_ 18	group_ 19	group_ 20	group_ 21	group_ 22	group_ 23	group_ 24	group_ 25	group_ 26	group_ 27	group_ 28	group_ 29	group_ 30	group_ 31	group_ 32	group_ 33	group_ 34	group_ 35	group_ 36	group_ 37	group_ 38	group_ 39	group_ 40	group_ 41	group_ 42	group_ 43	group_ 44	group_ 45	group_ 46	group_ 47	group_ 48	group_ 49
aerobic electron transport chain (GO:0019646)	0.900682438423756	0.90105040135869	0.90238138839986	0.903931453141601	0.901373393922552	0.902166507335594	0.904100624273344	0.901296773635241	0.903494176156089	0.901728959940585	0.902652736722545	0.898618447142532	0.90363463131688	0.909338856842495	0.912304306862965	0.908205252425483	0.910303882410559	0.917632621281301	0.916185436185321	0.917599155899822	0.923163443339442	1	1	1	1	1	1	1	1	1	1	1	1	1	1	0.914596037638673	0.916049654465434	0.919597477305998	0.916627608566732	0.916314098010726	0.919588565308757	0.922246208239247	0.919096428267843	0.920675373707357	0.920058656141444	0.923327779515702	0.92318294007478	0.924093884508861	0.92487124865164
anaphase-promoting complex-dependent catabolic process (GO:0031145)	0.928180146444865	0.929008139439017	0.928310353462611	0.928897611100219	0.927944398439585	0.927472734954715	0.928460626670262	0.926507146901886	0.92792305098023	0.926348525579013	0.926815385578641	0.924571975693586	0.927245503299241	0.931811056272296	0.934204355611251	0.930777042032028	0.933360756180199	0.938759336775239	0.939340718030115	0.940885417583291	0.943955159370677	0.943899783008884	0.947573333705801	0.944706202383735	0.942671847615647	1	1	1	1	1	1	1	1	1	1	1	1	1	1	1	1	1	1	1	1	1	1	1	1
antigen processing and presentation of exogenous peptide antigen via MHC class I (GO:0042590)	0.917545001570046	0.917927851057047	0.918045993557934	0.918665745773886	0.91760228931212	0.917121590318306	0.918136699451127	0.916463175082234	0.919728323560399	0.91849763867409	0.918978245292204	0.915415521682391	0.919209024638338	0.924970046987551	0.927422668545354	0.924337565136112	0.925564409584703	0.932582401363097	0.932165682738912	0.933198572360608	0.937485972883547	0.937315599911191	0.939294374226341	0.934833441146201	0.932765804072918	1	1	1	1	1	1	1	1	1	1	1	1	1	1	1	1	1	1	1	1	1	1	1	1
TAP-dependent (GO:0002479)	antigen processing and presentation of exogenous peptide antigen via MHC class I, TAP-dependent (GO:0002479)	0.907119817341018	0.907929023244088	0.909730009231034	0.911263208085337	0.909196932635597	0.909565651770794	0.910186372949441	0.908337412839998	0.909596931286119	0.908306017994224	0.909223523776438	0.905632167144508	0.910079582228675	0.916084020511689	0.918574259489806	0.914519038574174	0.917531321061384	0.923838654753558	0.92289528642136	0.9243402514368	0.928861184824026	0.929067990216524	0.929775713311482	0.92515337427151	0.922591980083585	1	1	1	1	1	1	1	1	1	1	1	1	1	1	1	1	1	1	1	1	1	1	1
apoptotic process (GO:0006915)	0.989083978505397	0.989076444062597	0.989031520326316	0.989057667082392	0.955262242375018	0.955216939573206	0.956141690393976	0.954954587409753	0.904647593469854	0.902907849698519	0.904254292015509	0.900657396030943	0.905179815009191	0.910809596417356	0.913760796383429	0.909686674172265	0.911787164698053	0.918589260035972	0.966101100622106	0.99537963440133	0.99609169241047	0.9962335379652	0.996861332741057	0.920363681682448	0.918254432768611	0.90734513833141	0.910454753285119	0.910606478696201	0.909936427995137	0.913372040756242	0.912957437015545	0.914576571564409	0.916900676837377	0.914192931211745	0.917405671686223	0.916015663092759	0.916962801513053	0.920037511636097	0.91710704497145	0.844728819185139	0.848077999423496	0.852576607335163	0.845202321886476	0.843655040748011	0.849217127854205	0.856426370815474	0.859596629683633	0.858998312316417	0.854068549202185
cell cycle G1/S phase transition (GO:0044843)	1	1	1	1	1	1	1	1	0.886346105443129	0.884033119286915	0.885832966062976	0.717250813639687	0.722725278682448	0.733504002751778	0.735673704566317	0.730329407641782	0.733719629623465	0.741062983435071	0.747312716879316	0.749097386787392	0.762739718444218	0.760749241374371	0.760346123367616	0.754852987162007	0.753587561542864	0.73529525034633	0.734020603203871	0.731077743890407	0.729167689866023	0.735359414751939	0.736069686129876	0.741956715512651	0.736503181692933	0.73355213105963	0.7398955535557	0.74802032171334	0.748867151618468	0.757342255853346	0.717641981548436	0.717989385896945	0.723115753682766	0.727259130489846	0.723555195089945	0.724638044283512	0.729051683773994	0.733065521727581	0.725526305461226	0.731672259136647	0.727035264874518
cell cycle G2/M phase transition (GO:0044839)	0.683399372934574	0.68848864567927	0.692725917110005	0.688144572894914	0.681783847498369	0.6740822398792	0.678016037492654	0.677032068597959	0.673226674117067	0.659087624717974	0.66449020279602	0.59352709505019	0.66376427443439	0.675263665259426	0.681316078220043	0.525318091194945	0.526271049183508	0.563488201932466	0.704581611732821	0.710081879455256	0.726489110848009	0.723745440036307	0.720820566313841	0.716041849989407	0.712098747309685	0.686329196213044	0.679174246027443	0.681499584208286	0.682327104899775	0.696071084778183	0.701354758482315	0.716645758987702	0.708916205610199	0.701538399761768	0.702075712385674	0.717714106596282	0.718869335148276	0.72418619873762	0.717641981548436	0.717989385896945	0.723115753682766	0.727259130489846	0.723555195089945	0.724638044283512	0.729051683773994	0.733065521727581	0.725526305461226	0.731672259136647	0.727035264874518
cellular macromolecule biosynthetic process (GO:0034645)	0.884606389358179	0.883659442286609	0.885779659556825	0.887804371544598	0.937331189311925	0.972779030544347	0.972820392191685	0.973031923629017	0.97409166164862	0.975332145457181	0.975304586022366	0.974823547160796	0.97608114498864	0.995619925509012	0.99564619060997	0.995593804721797	0.976842863517975	0.980362858625989	0.980692744302317	0.999993926569256	0.999994217382718	0.999994217382718	0.999993227443668	0.999993227443668	0.999993227443668	0.999993227443668	0.99999284245694	0.999991615587022	0.995677017224996	0.995146424917306	0.977358878204695	0.977764936746025	0.948803748855209	0.946236403487389	0.895896824382661	0.89706496620577	0.898721819143767	0.948806533967421	0.947540862423618	0.899821703649591	0.902709972573347	0.904487398971376	0.901674141536672	0.902345521493424	0.903659379747722	0.908237264871152	0.909105911491439	0.910493703227119	0.910922826651326
cellular protein metabolic process (GO:0044267)	0.939679696501385	0.969007501362284	0.988988198611385	0.989015732654058	0.987606986627477	0.99800057803948	0.998011059811573	0.997955791177339	0.998002321145067	0.99841615083756	0.997981504927621	0.997971178880202	0.999094363403561	0.999233740236852	0.999699789983173	0.9993568155294	0.990533963941633	0.992998122102459	0.993387037123172	0.99537963440133	0.99609169241047	0.9962335379652	0.996861332741057	0.994837095723	0.999993227443668	0.999267657509016	0.99882837941849	0.999991615587022	0.99915003261968	0.992839504248269	0.991477125019407	0.99145133090327	0.992096497663156	0.992041414523426	0.992102034224894	0.991639731319849	0.994581657043953	0.995955878757304	0.995385987177051	0.995259199574661	0.995801538042233	0.997247878460774	0.995441204643191	0.996671827104787	0.997274993600985	0.999994183075386	0.999994183075386	0.999994183075386	0.999994183075386
cellular protein modification process (GO:0006464)	0.884606389358179	0.883659442286609	0.885779659556825	0.852806695201896	0.848480847986704	0.848797650581785	0.888278962674249	0.885275329459024	0.851834141628646	0.806095831909981	0.849462607266573	0.800712197904318	0.80852288812494	0.814470079222387	0.815886075015275	0.814391648975537	0.817718092314445	0.859719860741775	0.828467402930431	0.863566493450893	0.868679162568595	0.904418637319847	0.796069851317265	0.793080891009381	0.825072330558046	0.847614103575639	0.811790256315067	0.890183941632406	0.848043011850244	0.817774962880865	0.853802376847259	0.856189811140662	0.857449693756953	0.856825263132631	0.895916144233034	0.865833379588353	0.898721819143767	0.902694429323908	0.867981424623636	0.867209343687919	0.869373156772324	0.872231605701771	0.866279858860815	0.829061181740229	0.83490430688373	0.874169263619792	0.933322318396733	0.933284461260141	0.933417129684664
cellular response to amino acid starvation (GO:0034198)	0.683399372934574	0.68848864567927	0.692725917110005	0.691131181508011	0.681783847498369	0.677178098921814	0.679804416788698	0.677032068597959	0.674734409659129	0.662133430836141	0.667042192905164	0.663291006764176	0.669265820746779	0.675263665259426	0.681316078220043	0.678406184684554	0.686959091882779	0.774324583386315	0.704581611732821	0.710081879455256	0.726489110848009	0.784650166554851	0.780982889138065	0.777023551285138	0.776178808921244	0.758608274905995	0.760366170592824	0.75991939995568	0.758011904273699	0.760589568773287	0.761661801782616	0.765293811862787	0.762179990692914	0.759463991983772	0.762790984497887	0.771066317450321	0.77526612592448	0.778585506918189	0.773595084199755	0.772587395530481	0.77460342946708	0.781110580484079	0.778024670866908	0.777595373086318	0.781702105882749	0.789236341070832	0.791893616902312	0.79437636374359	0.792136512328495
cellular response to decreased oxygen levels (GO:0036294)	0.745541870327386	0.74907512700634	0.756960236947969	0.763460377453815	0.75488695273308	0.750766175612468	0.754520296062819	0.751258084707122	0.759667937032801	0.662133430836141	0.667042192905164	0.663291006764176	0.669265820746779	0.675263665259426	0.681316078220043	0.678406184684554	0.686959091882779	0.69929890537954	0.704581611732821	0.710081879455256	0.726489110848009	0.723745440036307	0.720820566313841	0.716041849989407	0.712098747309685	0.686329196213044	0.753370448590231	0.752478985456155	0.750384428257105	0.755224962468614	0.756873919343899	0.761606799907324	0.755028969257574	0.753978273996366	0.758730612803597	0.764886642116405	0.767157282707681	0.77158726382752	0.767629516507407	0.769298973559017	0.771682961424378	0.775537787625272	0.772430448349623	0.773640677984737	0.919716824027481	0.923142979210938	0.92318294007478	0.924093884508861	0.924744047182874
cellular response to DNA damage stimulus (GO:0006974)	0.683399372934574	0.68848864567927	0.692725917110005	0.691131181508011	0.685836454330841	0.677886149546476	0.679804416788698	0.678238298195591	0.759667937032801	0.750846862599525	0.754996360907828	0.669908286776253	0.676321210334752	0.763079654360505	0.813936456876123	0.812879663695239	0.815727554040566	0.881111095269558	0.881377265085907	0.883116445083285	0.887758642471186	0.889104263018005	0.884579987563753	0.882380752820831	0.882052266202999	0.80585601847566	0.753370448590231	0.752478985456155	0.703410239952177	0.696071084778183	0.701354758482315	0.716645758987702	0.708916205610199	0.701538399761768	0.702075712385674	0.717714106596282	0.718869335148276	0.72418619873762	0.717641981548436	0.717989385896945	0.723115753682766	0.727259130489846	0.723555195089945	0.724638044283512	0.729051683773994	0.733065521727581	0.746358578852545	0.75219279794704	0.751254709520155
cellular response to hypoxia (GO:0071456)	0.788745390805448	0.789448999539441	0.794106495244847	0.799545765360065	0.793121783508005	0.791664870476406	0.795624051464736	0.791686724579111	0.798688056910067	0.684189645157828	0.689032610101055	0.685878155743712	0.691178375449466	0.700843799115231	0.704320369936791	0.69901230675738	0.706192162831612	0.717106089536272	0.723349800353196	0.725504192687012	0.741114033661708	0.74160260356156	0.741842490447005	0.737681165851435	0.736801088106444	0.79893337045807	0.91566842057598	0.915813569611356	0.915192956319363	0.918662896539902	0.918245891139748	0.919876209188869	0.922145636658453	0.919450249393341	0.92264976227498	0.922185185355405	0.922166378550664	0.925254683379835	0.922809374264405	0.923019631977468	0.924856572813601	0.927491309192179	0.923944964941857	0.924570752442691	0.987255513195791	0.987824843032326	0.987903471113225	0.987419756639265	0.989027486244158
cellular response to insulin stimulus (GO:0032869)	0.683399372934574	0.68848864567927	0.700308942735874	0.70076848700281	0.693088627594879	0.683608312807155	0.684793579951428	0.682976901188183	0.7945231974591	0.788493754966932	0.790395974385227	0.784726493057082	0.9068370063451	0.981233726285126	0.981286002889242	0.981635570295686	0.9798877582706	0.982906326263594	0.983253693037788	0.98590730228302	0.986352654953857	0.985701612443338	0.985523535515329	0.982887699324422	0.982832027407156	0.982874759176209	0.983901532234903	0.984370597541889	0.983623284912295	0.983012082581399	0.981203085319825	0.98116300631549	0.98236861974452	0.980924228871535	0.982377325749545	0.982865172066394	0.983980861586789	0.984440137608733	0.983366989890766	0.984111488865271	0.984223345956859	0.983366989890766	0.982714536375687	0.983669607925566	0.987176404470749	1	1	1	1
cellular response to interleukin-1 (GO:0071347)	0.856369938335811	0.855824604642649	0.856910735379307	0.858605866270265	0.855128881427383	0.85545164526283	0.860103974715912	0.854927899357567	0.858523508136461	0.855188204208686	0.85657783231244	0.847799165490115	0.940909438479359	0.944408158359077	0.946329090295055	0.943844820131289	0.946902679650657	0.949880083623429	0.951441324985468	0.952580890568772	0.955432948245065	0.955934090704273	0.957102679281621	0.954441799128863	0.953372289813221	0.945890073801662	0.9945439232129	0.994068420288583	0.993882452970361	0.992865949608875	0.991503952699175	0.99147920102123	0.992116761935515	0.992063820851477	0.992122083180541	0.991659986262432	0.994588267702053	0.995962942379005	0.995396347084313	0.995273457355764	0.995813210002694	0.997264758810422	0.995441204643191	0.996691968409379	0.997274993600985	0.997331994371247	0.997951674765611	0.996995759450232	0.997597851354932
cellular response to starvation (GO:0009267)	0.68458112468945	0.68848864567927	0.692725917110005	0.691131181508011	0.681783847498369	0.677178098921814	0.679804416788698	0.678238298195591	0.677981056817722	0.66803403796822	0.672780285855083	0.669908286776253	0.675929292524914	0.687359904267352	0.691700698305631	0.687550202609411	0.696747306227606	0.779087807999366	0.711836706827642	0.714482520696818	0.731613025153973	0.790470777153883	0.787282194115316	0.783300759744021	0.782451113600925	0.764746562392199	0.704098532885106	0.7034199088543	0.701966302214154	0.711273338966732	0.712721098766643	0.723555518875678	0.714360058588589	0.706871594686442	0.712752683384421	0.728403245508142	0.728013154958607	0.737891423920188	0.877558462286858	0.877372871292913	0.880393215049206	0.882728865653304	0.878300326759396	0.877401615329454	0.879422993549988	0.886119799878834	0.887151916432715	0.888314880940153	0.887486434952544
cellular response to tumor necrosis factor (GO:0071356)	0.971248201109776	0.971674941501971	0.972472725308591	0.973399739458179	0.920999300113988	0.92059115227938	0.921602033126514	0.919956011049895	0.923125938154026	0.921919574127723	0.922396588536196	0.919269525042254	0.922120852142271	0.927780349680966	0.930216062119664	0.927161262410445	0.928394037125462	0.933944404418599	0.934021138048556	0.935532999754909	0.939711206478999	0.939581874321796	0.984482090718627	0.980384994534492	0.979817319312672	0.97904182891398	0.979608197496066	0.98058116983263	0.979796315834033	0.97916457098034	0.977358878204695	0.977764936746025	0.97856072101822	0.977545806366396	0.979031628148653	0.979954807430265	0.97973524424234	0.981081011749313	0.979534751720058	0.980265953616386	0.98038450465001	0.980460587969321	0.981185527681693	0.98215334082825	0.985776246566606	0.985425985340601	0.984573093307416	0.985033174192139	0.987638438036943
chromosome organization (GO:0051276)	0.955558904052045	0.956411320558782	0.957176187870037	0.95769191113911	0.955262242375018	0.955216939573206	0.956141690393976	0.954954587409753	0.955657629172474	0.956798157108028	0.956390669822415	0.955044711789269	0.956400417104151	0.95959920671781	0.960576910664978	0.960419788279393	0.962606261288319	0.966292857434974	0.966101100622106	0.967310505473142	0.969863390117846	0.971883946930348	1	1	1	1	1	1	1	1	1	1	1	1	1	0.964991554967395	0.963957544840751	0.963419624026359	0.872205442829649	0.871012119773638	0.873612334987754	0.875977142041885	0.870548074957562	0.869417589577256	0.872473772453655	0.87929957258238	0.880289426238011	0.881670711212999	0.878953903190905
cotranslational protein targeting to membrane (GO:0006613)	0.817448807687596	0.81731313998099	0.820679466632734	0.825604797641685	0.81993792981924	0.94295520783604	0.943048452928118	0.942132397500244	0.942111122795197	0.942327751072718	0.941930830405232	0.940141343007483	0.941685163650777	0.945818707474012	0.947417037214362	0.944966079566383	0.829064621106599	0.835374470279549	0.952500291877467	0.953515143895588	0.956279335158398	0.956811598106265	0.958394284551373	0.955793591286152	0.954736827318981	0.947249179731055	0.949270224645772	0.948105299246929	0.947545386121414	0.949030862567181	0.947253266751055	0.948506378016003	0.950085241333868	0.947619113812475	0.949647817189607	0.950105038093406	0.949179345925725	0.950003277392273	0.947898120612565	0.948921981521659	0.948677420180184	0.952481767230614	0.95028407049035	0.952189163226579	0.95503589353967	0.955706634278865	0.953992239134394	0.954777602285487	0.957163362248973
cytoplasmic translation (GO:0002181)	0.941468089322974	0.942307935968222	0.942989393871726	0.943100112499319	0.942524232471181	1	1	1	1	1	1	1	1	1	1	1	0.947646433369769	0.951051684933745	0.952500291877467	0.953515143895588	0.956279335158398	0.956811598106265	0.958253770813001	0.955613661507832	0.954548198481296	0.947058737201156	0.948634802568836	0.947796924506295	0.947545386121414	0.949030862567181	0.947253266751055	0.948506378016003	0.950085241333868	0.947619113812475	0.949647817189607	0.950105038093406	0.949179345925725	0.950003277392273	0.947898120612565	0.948921981521659	0.948677420180184	0.952481767230614	0.95028407049035	0.952189163226579	0.95503589353967	0.955706634278865	0.953992239134394	0.954777602285487	0.957163362248973
signal transduction by p53 class mediator (GO:0030330)	DNA damage response, signal transduction by p53 class mediator (GO:0030330)	0.683399372934574	0.68848864567927	0.692725917110005	0.691131181508011	0.684921924322038	0.677178098921814	0.679804416788698	0.677032068597959	0.674734409659129	0.659087624717974	0.66449020279602	0.659392327830921	0.66376427443439	0.675263665259426	0.681316078220043	0.678406184684554	0.686959091882779	0.69929890537954	0.704581611732821	0.710081879455256	0.726489110848009	0.723745440036307	0.720820566313841	0.716041849989407	0.712098747309685	0.686329196213044	0.760366170592824	0.75991939995568	0.758011904273699	0.760589568773287	0.761661801782616	0.765293811862787	0.762179990692914	0.759463991983772	0.762790984497887	0.771066317450321	0.77526612592448	0.92625923942168	0.923841102934084	0.924539011994932	0.925984217316877	0.928981341746565	0.92546308896844	0.925619190588486	0.925670359537078	0.930289123481466	0.930109138483909	0.93006681158318
DNA metabolic process (GO:0006259)	0.821492542096521	0.820930520184139	0.825320522965872	0.829728536611321	0.824613803361369	0.824480989152569	0.829205802040267	0.824471300062722	0.90221274252192	0.899565846418481	0.900921503848841	0.820824492367725	0.827814578779039	0.908088585357775	0.952816091620337	0.951286336385007	0.954355557875496	0.988435992156942	0.988799556842147	0.991012996598097	0.991397932747913	0.990771375799078	0.989611810573238	0.987496965749415	0.987451372833502	0.98848456989701	0.906930967348623	0.907553732763639	0.906351640202646	0.834736229997381	0.836175093073663	0.838530480895327	0.761470536377977	0.759114497977705	0.762790984497887	0.771043288462324	0.774486960163648	0.776803868846442	0.773150732403747	0.744052523274606	0.77460342946708	0.781110580484079	0.778024670866908	0.777595373086318	0.781702105882749	0.789236341070832	0.862422859851565	0.861829526475256	0.857025463484007
DNA repair (GO:0006281)	0.68458112468945	0.68848864567927	0.692725917110005	0.691131181508011	0.684921924322038	0.677178098921814	0.679804416788698	0.677032068597959	0.675177877742217	0.665132527650931	0.668628118823321	0.659392327830921	0.66376427443439	0.679509493854186	0.685911789001821	0.678406184684554	0.686959091882779	0.700959927080248	0.707557396754161	0.714251727633487	0.763226454181399	0.761258448867714	0.760827901052162	0.755379689584728	0.753587561542864	0.735328664154012	0.679174246027443	0.681499584208286	0.682327104899775	0.696071084778183	0.701354758482315	0.716645758987702	0.708916205610199	0.701538399761768	0.702075712385674	0.717714106596282	0.718869335148276	0.72418619873762	0.717641981548436	0.717989385896945	0.723115753682766	0.727259130489846	0.723555195089945	0.724638044283512	0.729051683773994	0.733065521727581	0.725526305461226	0.731672259136647	0.727035264874518
DNA replication (GO:0006260)	0.859348354715929	0.858380842863658	0.859074105200827	0.861161562563771	0.857800306240127	0.857702069425164	0.862293798718567	0.857704476672061	0.861175319760916	0.857915163107008	0.859287984261826	0.851005865918054	0.858763365520905	0.962150838590248	0.963127758411533	0.962975284327626	0.964272214564899	0.968385630002164	0.968201305453275	1	1	1	1	1	1	1	1	1	1	1	1	1	0.965228578433766	0.964634090913611	0.871759825792069	0.875930925437007	0.876907367859864	0.880369300437168	0.876647319263909	0.764813378514761	0.76727810558321	0.771207632242814	0.768503036440056	0.769216680518624	0.774673310278969	0.78300284953308	0.782124761136278	0.784735549150128	0.779990175551079
DNA replication initiation (GO:0006270)	1	1	1	1	1	1	1	1	1	1	1	1	1	1	1	1	1	1	1	1	1	1	1	1	1	1	1	1	1	1	1	1	1	1	1	1	1	1	1	1	1	1	1	1	1	1	1	1	1
DNA-dependent DNA replication (GO:0006261)	0.975105435082025	0.97553446836673	0.976341377575744	0.976825711093181	0.975800890861514	0.976224067070412	0.975824676969024	0.976066720623789	0.976665814312906	0.978313187813041	0.978327256842924	0.977851487598401	0.978621288735349	0.981233726285126	0.981286002889242	0.981635570295686	0.9798877582706	0.982906326263594	0.983253693037788	0.98590730228302	0.986352654953857	0.985701612443338	0.985523535515329	0.982887699324422	0.982832027407156	1	1	1	1	1	1	1	1	1	1	1	1	1	1	1	1	1	1	1	1	1	1	1	1
elongation (GO:0006354)	DNA-templated transcription, elongation (GO:0006354)	0.745541870327386	0.74907512700634	0.756960236947969	0.763460377453815	0.75488695273308	0.750766175612468	0.754520296062819	0.751258084707122	0.759667937032801	0.751206961803678	0.756120259020997	0.663291006764176	0.757660203681243	0.763079654360505	0.763084816689129	0.758856113737971	0.763307977661766	0.769248812635597	0.772966592914013	0.772310544044225	0.780536254522903	0.780724043674009	0.77853959237548	0.774157511786326	0.772601085974476	0.75332862256044	0.753370448590231	0.752478985456155	0.750384428257105	0.755224962468614	0.756873919343899	0.910496978318195	0.912895800272526	0.910165108777046	0.912939154587855	0.912475498338699	0.913948607995716	0.917491202415137	0.914976509284732	0.914643550499128	0.917932132526538	0.920612914886075	0.918359725412279	0.919949032266032	0.919716824027481	0.923142979210938	0.92318294007478	0.924093884508861
double-strand break repair (GO:0006302)	0.688117013613662	0.692468154948215	0.696711279473127	0.696711519804584	0.690181648866681	0.681432878021442	0.680660011463198	0.679506147501559	0.779405699156774	0.773452888395297	0.775883879687856	0.771714688132093	0.780630674998497	0.782808726594196	0.693393179200258	0.678406184684554	0.686959091882779	0.710012057532596	0.716865538722165	0.71836814095141	0.801626922722218	0.801892777368861	0.798412671640161	0.795423892522719	0.794179262299708	0.776661781095137	0.777793740826301	0.776826768255558	0.774878893590551	0.713557997351107	0.716147632460272	0.724282840228414	0.717528965757023	0.713724872529662	0.702075712385674	0.73613656484163	0.736493165393526	0.747869937249195	0.741092801264191	0.717989385896945	0.747338995650682	0.752733002331168	0.746607210049798	0.745880664308815	0.751535182072674	0.757686603199242	0.750558548120506	0.753565012139622	0.751254709520155
double-strand break repair via homologous recombination (GO:0000724)	0.8261196853137	0.825561297421786	0.829110152331912	0.83305599378025	0.82844338079935	0.827887449033094	0.832584876353798	0.828363670151305	0.833985204688499	0.830901495828395	0.833181508362215	0.823860711424969	0.831137366097837	0.836526103724023	0.722664752410269	0.718058092022868	0.723087949206425	0.729566446920832	0.736381228859247	0.736942578277568	0.8542194339491	0.853277585548924	0.84692673112028	0.84403265046544	0.842649779449588	0.829525324782673	0.830660448886374	0.833672804541156	0.834283609706323	0.727586574878001	0.728889364639923	0.735499136527858	0.729885420271848	0.72607339285539	0.702075712385674	0.717714106596282	0.718869335148276	0.72418619873762	0.717641981548436	0.717989385896945	0.723115753682766	0.727259130489846	0.723555195089945	0.724638044283512	0.729051683773994	0.733065521727581	0.725526305461226	0.731672259136647	0.727035264874518
Fc receptor signaling pathway (GO:0038093)	0.749445910081049	0.751523567984295	0.75743956667819	0.764204156876758	0.756938218568854	0.752481885071202	0.755637710047581	0.752242709899908	0.759667937032801	0.751206961803678	0.756120259020997	0.75067697774689	0.758507883159532	0.873060373358676	0.873813375002842	0.868763161668376	0.871225441675931	0.77022763207728	0.773962991875799	0.772899706392114	0.7826675533426	0.782992774496653	0.780627847668793	0.777023551285138	0.775625949424786	0.867325825200925	0.870063167036214	0.871624780062181	0.868789643758542	0.874200399607724	0.872909202728456	0.874891285386785	0.96979967519952	0.969211919351624	0.96981280134832	0.97119430106534	0.970118176229074	0.970515358253949	0.969404905761673	0.970544474694454	0.971613637535934	0.972637794918572	0.973297792353162	0.972896005832109	0.976070854701055	0.976404822493349	0.976047781235374	0.976031452650488	0.978202377668848
Fc-epsilon receptor signaling pathway (GO:0038095)	0.749341808954901	0.751458023171011	0.75743956667819	0.764204156876758	0.756898478579341	0.752481885071202	0.755637710047581	0.752242709899908	0.759667937032801	0.751206961803678	0.756120259020997	0.75067697774689	0.758507883159532	0.869766916238319	0.870520293937658	0.865920034982187	0.868375608338127	0.770215424677157	0.773950046848575	0.772880721852718	0.7826675533426	0.782992774496653	0.780627847668793	0.777023551285138	0.775625949424786	0.864059948326955	0.866342982184392	0.867899567873298	0.865068899941028	0.870455796529737	0.869169674454305	0.871589548314831	0.969185403147848	0.968595637715671	0.969198738883762	0.970580019746779	0.969508991421883	0.969905033735678	0.969252208592969	0.970385074550611	0.971459716325971	0.972487671377972	0.972672379857429	0.972272158723548	0.975928167267228	0.976404822493349	0.976047781235374	0.976031452650488	0.977896028697564
G1/S transition of mitotic cell cycle (GO:0000082)	1	1	1	1	1	1	1	1	0.929331362392329	0.927767826600314	0.928233054837128	0.786066038516216	0.794519656146651	0.799273478684482	0.803096245342496	0.802377109616281	0.80475927726278	0.81048840083059	0.814478054270814	0.812458773549972	0.81885246824874	0.818912194806787	0.814566982602366	0.810755576874695	0.810126425765492	0.795134119558461	0.795620972971874	0.796003085848301	0.793180013104547	0.797974146750577	0.798527142523176	0.801720225705288	0.80144221223705	0.799994939779975	0.805304244659745	0.811975404082962	0.815925883219593	0.818809297825937	0.731747583238387	0.734444362183947	0.736825232253264	0.743384354908221	0.739869620630366	0.739197714601825	0.743785491582534	0.748425395132448	0.741754716236476	0.749182450156554	0.745005468441708
G2/M transition of mitotic cell cycle (GO:0000086)	0.683399372934574	0.68848864567927	0.692725917110005	0.688144572894914	0.681783847498369	0.6740822398792	0.678016037492654	0.677032068597959	0.673226674117067	0.659087624717974	0.66449020279602	0.59352709505019	0.66376427443439	0.675263665259426	0.681316078220043	0.525318091194945	0.526271049183508	0.563488201932466	0.704581611732821	0.710081879455256	0.726489110848009	0.723745440036307	0.720820566313841	0.716041849989407	0.712098747309685	0.686329196213044	0.679174246027443	0.681499584208286	0.682327104899775	0.696071084778183	0.701354758482315	0.716645758987702	0.708916205610199	0.701538399761768	0.702075712385674	0.717714106596282	0.718869335148276	0.72418619873762	0.717641981548436	0.717989385896945	0.723115753682766	0.727259130489846	0.723555195089945	0.724638044283512	0.729051683773994	0.733065521727581	0.725526305461226	0.731672259136647	0.727035264874518
gene expression (GO:0010467)	0.964382239615232	0.964365432545417	0.964701152687101	0.965198614940509	0.963261206429968	0.987719986668893	0.987303182827633	0.987193400454863	0.987723644801931	0.988980322851605	0.988988723404769	0.988963566153489	0.990055003613198	0.991190290740027	0.991222739454571	0.991158020724231	0.970908941625113	0.975060079759344	0.975357263569085	0.99537963440133	0.99609169241047	0.9962335379652	0.979692292685764	0.974571939544196	0.973574160710641	0.994153014805242	0.9945439232129	0.993759648574707	0.972580868106309	0.9719155730419	0.970116955073382	0.940617420999325	0.942036407273708	0.93900881643837	0.942989438027723	0.893475422051225	0.894688457535336	0.898186275143851	0.894149276572199	0.894594702537954	0.89750458606633	0.899766968362181	0.835850790655754	0.833846583213317	0.839019058010602	0.846253438846372	0.848949041135745	0.848348276246658	0.843990810376443
insulin receptor signaling pathway (GO:0008286)	0.753943003529055	0.755985933673852	0.909730009231034	0.911263208085337	0.909196932635597	0.909565651770794	0.910186372949441	0.908337412839998	0.909596931286119	0.908306017994224	0.909223523776438	0.905632167144508	0.910079582228675	1	1	1	1	1	1	1	1	1	1	1	1	1	1	1	1	1	1	1	1	1	1	1	1	1	1	1	1	1	1	1	1	1	1	1	1
interleukin-1-mediated signaling pathway (GO:0070498)	0.817448807687596	0.81731313998099	0.820679466632734	0.825604797641685	0.81993792981924	0.819367011632468	0.822821095786935	0.817572733054061	0.8237634898828	0.819745980336095	0.821603634206372	0.813438303418838	0.941685163650777	0.945818707474012	0.947417037214362	0.944966079566383	0.948469024207554	0.951377104847942	0.952500291877467	0.953515143895588	0.956279335158398	0.956811598106265	0.958394284551373	0.955793591286152	0.954736827318981	1	1	1	1	1	1	1	1	1	1	1	1	1	1	1	1	1	1	1	1	1	1	1	1
intracellular protein transport (GO:0006886)	0.724236367361449	0.68848864567927	0.692725917110005	0.688144572894914	0.681783847498369	0.677178098921814	0.679804416788698	0.677032068597959	0.676337612657332	0.666287389585059	0.72209482103213	0.717250813639687	0.786837070492806	0.788859935852687	0.79089708797519	0.788228729237161	0.792913987970037	0.741062983435071	0.802387857038729	0.8007552534117	0.807623620313654	0.808029108560713	0.7602009932437	0.754684615797477	0.753587561542864	0.734577427297732	0.733835778506215	0.694318618513149	0.693303352518911	0.735359414751939	0.736069686129876	0.741956715512651	0.736503181692933	0.702691663077779	0.705943674218957	0.717714106596282	0.718869335148276	0.72418619873762	0.717641981548436	0.717989385896945	0.723115753682766	0.727259130489846	0.723555195089945	0.724638044283512	0.729051683773994	0.733065521727581	0.725526305461226	0.731672259136647	0.727035264874518
intrinsic apoptotic signaling pathway (GO:0097193)	0.843224293942147	0.842671382861668	0.844565588420255	0.847643005571833	0.842744485266805	0.843057192919551	0.847349162500477	0.841190768638766	0.952526362239832	0.841930044894946	0.843750913007005	0.835293192600478	0.842178679425584	0.734615953392243	0.737304429579254	0.731961484634162	0.735356365275734	0.742689589861613	0.748407575267222	0.750198400053229	0.763226454181399	0.761258448867714	0.760827901052162	0.755379689584728	0.753587561542864	0.735328664154012	0.735104058790387	0.732160275995114	0.730273066901066	0.736473069914003	0.851478211067944	0.853864850300716	0.854389616018659	0.853255338591004	0.857701223521534	0.862377893224487	0.863601139204303	0.868487169270453	0.754333854503907	0.756141937124648	0.760694553720404	0.764474264795968	0.760039575975806	0.761451777149512	0.765165247114353	0.771829217734043	0.769312774080509	0.773202872755927	0.768599845939768
macroautophagy (GO:0016236)	0.887122650359334	0.764662776160999	0.771010259947351	0.776833572075403	0.769585531095524	0.768027448061155	0.772276911203972	0.76877360749211	0.777161937553314	0.770627140606003	0.77353677791699	0.882653352981435	0.889182304034858	0.896048824699866	0.780191999346587	0.778745611691097	0.782533936437124	0.788122938318775	0.790500336933862	0.789211293456681	0.797631028837236	0.797327924560335	0.793933156659039	0.790816972239209	0.789545581907393	0.772009411118146	0.704098532885106	0.7034199088543	0.701966302214154	0.711273338966732	0.712721098766643	0.723555518875678	0.714360058588589	0.706871594686442	0.712752683384421	0.728403245508142	0.728013154958607	0.737891423920188	0.787806475810799	0.787460047448963	0.788872169901866	0.795764116980605	0.792369399365727	0.789777495818718	0.792224847168251	0.801576929027386	0.804124759928459	0.805541270157105	0.802115508737701
MAPK cascade (GO:0000165)	0.927844990696064	0.928672684710958	0.927961905379178	0.92855707956099	0.927579014777124	0.926675139706509	0.927668562194981	0.925689237780328	0.868997803406928	0.926348525579013	0.926815385578641	0.924571975693586	0.927245503299241	0.931811056272296	0.934204355611251	0.930777042032028	0.933360756180199	0.975889738537541	0.97618956895703	0.99537963440133	0.99609169241047	0.981028450654289	0.980145514281312	0.975041001922545	0.974046210454695	0.994153014805242	0.9945439232129	0.994097072877031	0.994528431010269	0.999425827433699	0.999427274204005	0.999420053504931	0.999933161681819	0.999314938928383	0.999790697568371	0.999994183075386	0.999994183075386	0.999817736535364	0.999796667282689	0.999769976245947	0.999363473417838	0.999994183075386	0.995441204643191	0.996868796645064	0.997274993600985	0.997331994371247	0.998090758227567	0.979192940300681	0.981826232597011
mitochondrial ATP synthesis coupled electron transport (GO:0042775)	0.902228466804686	0.903033309326367	0.904811458766971	0.906355177447691	0.903819381127647	0.904184287737487	0.905244896656718	0.902919897979958	0.904647593469854	0.902907849698519	0.904254292015509	0.900657396030943	0.905179815009191	0.910809596417356	0.913760796383429	0.909686674172265	0.911787164698053	0.918589260035972	0.917627140592997	0.919052817535687	0.923163443339442	1	1	1	1	1	1	1	1	1	1	1	1	1	1	0.916015663092759	0.916962801513053	0.920037511636097	0.91710704497145	0.917289941934038	0.919603692423381	0.922246208239247	0.919137454405204	0.920699989034216	0.920377932989824	0.924567410321412	0.92441199082782	0.924843959047833	0.925589881229628
mitochondrion organization (GO:0007005)	0.957717397520567	0.958571739534413	0.959319337316632	0.896295874319706	0.894096191074709	0.894022850475417	0.895970468398972	0.893082092821381	0.897078517386315	0.794667394655785	0.796126777992521	0.790071284796584	0.799193530463052	0.805146026982524	0.8075558834477	0.806882591648454	0.809731269399622	0.816759362712342	0.820304130338875	0.909661985795007	0.914918509716261	0.914069530483625	0.911149472629908	0.907354242476158	0.907081305112122	0.895807216355681	0.899855447083793	0.900482687147824	0.900140312366965	0.903048125523054	0.90218598452955	0.903781748426911	0.906239625610014	0.903497478061137	0.905360469606382	0.820158491188298	0.823588292393464	0.825012558313938	0.820826100509451	0.820617396673284	0.824202490699605	0.828892663624296	0.823305958998806	0.819888713315704	0.82682535608324	0.917817581682087	0.83605250710986	0.836948589589175	0.833211207170659
mitotic cell cycle phase transition (GO:0044772)	0.683399372934574	0.68848864567927	0.692725917110005	0.691131181508011	0.684921924322038	0.677178098921814	0.679804416788698	0.677032068597959	0.673226674117067	0.659087624717974	0.66449020279602	0.659392327830921	0.66376427443439	0.675263665259426	0.681316078220043	0.678406184684554	0.686959091882779	0.69929890537954	0.704581611732821	0.710081879455256	0.726489110848009	0.723745440036307	0.720820566313841	0.716041849989407	0.712098747309685	0.686329196213044	0.679174246027443	0.681499584208286	0.682327104899775	0.696071084778183	0.701354758482315	0.716645758987702	0.708916205610199	0.701538399761768	0.702075712385674	0.717714106596282	0.718869335148276	0.72418619873762	0.717641981548436	0.717989385896945	0.723115753682766	0.727259130489846	0.723555195089945	0.724638044283512	0.729051683773994	0.733065521727581	0.725526305461226	0.731672259136647	0.727035264874518
mitotic DNA damage checkpoint signaling (GO:0044773)	0.867980836940532	0.867055709928944	0.868236703009676	0.870286587446765	0.86661981366635	0.867382347598304	0.871081560652284	0.704693364838536	0.870848718564127	0.869351356449995	0.87114862167046	0.862850574804931	0.869171793502928	0.87446653380485	0.874767999826758	0.869727265301699	0.872190924564224	0.881111095269558	0.881377265085907	0.883116445083285	0.887758642471186	0.889104263018005	0.884579987563753	0.882380638245833	0.882050716783898	0.867375479691043	0.870095512937105	0.871648925405495	0.868852001020894	0.874266583423431	0.872977571694721	0.874959809595935	0.878068381488794	0.877545261392222	0.881844768749682	0.885085143228027	0.885939702191391	0.888946126142939	0.885313326991377	0.754041076973633	0.757615191712502	0.762243894022666	0.75786528385328	0.759456146852053	0.762762793147563	0.770676459423781	0.765677807274398	0.769147036875598	0.766512463907474
mitotic G1 DNA damage checkpoint signaling (GO:0031571)	0.733787921200066	0.736918709879781	0.74386903641694	0.750195545730657	0.740946276331305	0.734226479022523	0.736683797884623	0.733383518928806	0.89223503634584	0.889096126807244	0.890459472456237	0.883430148108642	0.889928576700817	0.896675212994218	0.899672937349874	0.895059505631762	0.897133564600248	0.903702719023602	0.901739230194099	0.903190500865334	0.90946096909149	0.908571486170419	0.905717111527402	0.901849554855709	0.901562791785227	0.888522886235479	1	1	1	1	1	1	1	1	1	1	1	1	1	1	1	1	1	1	1	1	1	1	1
mitotic sister chromatid segregation (GO:0000070)	0.724390541917962	0.727025869087783	0.735453544655313	0.847643005571833	0.842744485266805	0.843057192919551	0.847349162500477	0.952623631670553	1	1	1	1	1	1	1	1	1	1	1	1	1	1	1	1	1	1	1	1	1	0.958812079000063	0.9565770800933	0.957849754866674	0.95930797133013	0.95778140108665	0.958866300993422	0.95978256119504	0.958776177234412	0.957313557032174	0.95618679216004	0.957281766835639	0.867828270823153	0.869800002976482	0.862764354403027	0.860718409047774	0.865384774534977	0.871859950694174	0.872484274060687	0.873317847361847	0.869713186686902
modification-dependent protein catabolic process (GO:0019941)	0.928642206084926	0.929470611264306	0.976448898052715	0.976931699816025	0.975911873234115	0.976335291634783	0.975934884383856	0.976182912054968	0.976776700734293	0.978426199998497	0.978439884281014	0.977965408916828	0.978725872776578	0.98132808590538	0.981379099019894	0.98173102065502	0.9798877582706	0.982906326263594	0.983253693037788	0.98590730228302	0.986352654953857	0.985701612443338	0.985523535515329	0.982887699324422	0.982832027407156	0.934544988508491	0.936634860328737	0.936529177837034	0.935745519361656	0.938018609812076	0.938045324527898	0.94017530937015	0.942036407273708	0.93900881643837	0.942581050243135	0.942735011159474	0.941605856332468	0.943329290352427	0.940594213961887	0.984157268323346	0.984264368936243	0.983405798361169	0.982714536375687	0.983669607925566	0.944899349237763	0.945804810506679	0.94507912506475	0.944575702597415	0.946563217852403
mRNA 3'-end processing (GO:0031124)	1	1	1	1	1	1	1	1	1	1	1	1	1	1	1	1	1	1	1	1	1	1	1	1	1	1	1	1	1	1	1	1	1	1	1	1	1	0.93460484166411	0.931349996360907	0.932150531544162	0.933895268723154	0.9369269424469	0.933529452448813	0.934585519963212	0.935158314142187	0.938110212637768	0.937001795763261	0.93602499971496	0.806145537818021
mRNA export from nucleus (GO:0006406)	0.95686223954088	0.957715818701933	0.958458770277311	0.958973591555178	0.956546376801778	0.956526301207693	0.957450761938959	0.956268569159071	0.956967206707982	0.958111426435025	0.957703187261433	0.956357106718907	0.957705100242148	0.960897576945158	0.96187491321977	0.961720109178051	0.963015139256406	0.967131990722155	0.966945294796237	0.968158782233369	0.970694045787227	0.972143409413968	0.973106707483075	0.968832960893589	0.967816756083823	1	1	1	1	1	1	0.962143237817514	0.963978372888778	0.963382277338661	0.964450895168381	0.965828682161479	0.964321315486942	0.877652500384237	0.873896607568764	0.873668306456789	0.876250195605717	0.878602566683297	0.873668306456789	0.872532287169011	0.87508512704271	0.881891262029788	0.882869196843837	0.884250794509883	0.881511058935148
mRNA processing (GO:0006397)	0.999994217382718	0.999994333209999	0.999994333209999	0.999994333209999	0.999994333209999	0.999993926569256	0.999993227443668	0.999993926569256	0.999994333209999	0.999994217382718	0.999994217382718	0.998050594758239	0.999094363403561	0.999233740236852	0.999699789983173	0.999679870771563	0.999673279301418	0.999994217382718	0.999993926569256	0.999993926569256	0.999994217382718	0.999994217382718	0.999993227443668	0.999993227443668	0.999993227443668	0.999993227443668	0.99999284245694	0.999991615587022	0.999988046401469	0.999986397210507	0.999979062151021	0.999986397210507	0.999994183075386	0.999994183075386	0.999790697568371	0.999994183075386	0.999994183075386	0.996448281225519	0.995884708669442	0.995765656132969	0.996303083257343	0.997672615968626	0.995441204643191	0.996868796645064	0.997274993600985	0.997331994371247	0.998090758227567	0.997478475281285	0.998077003828766
via spliceosome (GO:0000398)	mRNA splicing, via spliceosome (GO:0000398)	0.999994217382718	0.999994333209999	0.999994333209999	0.999994333209999	0.999994333209999	0.999993926569256	0.999993227443668	0.999993926569256	0.999994333209999	0.999994217382718	0.999994217382718	0.999957497710917	0.999994217382718	0.999994333209999	0.999994377305222	0.999994217382718	0.999994333209999	0.999994217382718	0.999993926569256	0.999993926569256	0.999994217382718	0.999994217382718	0.999993227443668	0.999993227443668	0.999993227443668	1	1	1	1	1	1	1	1	1	0.999994183075386	0.999994183075386	0.999994183075386	0.999994183075386	0.999994183075386	0.999994183075386	0.999994183075386	0.999994183075386	0.999994183075386	0.999994183075386	0.999994183075386	0.999994183075386	0.999994183075386	0.999994183075386
mRNA transport (GO:0051028)	0.954559425231619	0.95541095014262	0.956138164847635	0.956662894505817	0.955064717263837	0.954609809045233	0.955544893544305	0.954312711094459	0.954190200337961	0.955318334848929	0.954912440504975	0.9539871638667	0.95583671259812	0.958658412813526	0.959193500771288	0.958575180052894	0.960763677193184	0.964012285700471	0.965186100308028	0.96592812867915	0.96852706777852	0.970531348273947	0.970604557885519	0.96674237480635	0.966174225017667	1	1	1	1	1	1	0.960793433518668	0.962240204292933	0.960714618569335	0.961797183941049	0.962715367410205	0.961697050666334	0.872291562859787	0.867981424623636	0.867209343687919	0.869373156772324	0.872231605701771	0.866279858860815	0.865157634733373	0.867804034099224	0.874169263619792	0.87565647303552	0.876550476044468	0.873868704161311
mRNA-containing ribonucleoprotein complex export from nucleus (GO:0071427)	0.947246113428563	0.948527018382463	0.949669687705895	0.949767143034044	0.948143256043897	0.948117161596578	0.949058367606071	0.948207013258176	0.948990965683795	0.948376083196808	0.94797448370285	0.946619764983435	0.948513614918432	0.951824395646206	0.952816091620337	0.951286336385007	0.954355557875496	0.957649455001225	0.959257055062172	0.95997893362085	0.962812445845938	0.963850237095407	0.964435021713047	0.960990139795722	0.96025088481242	1	1	1	1	1	1	0.954388478362066	0.956346871252372	0.954351036147225	0.955448973716755	0.955906564221409	0.954926306208567	0.861695853638118	0.857197424799261	0.856715087564671	0.86092139354694	0.863905509733409	0.856715087564671	0.854676869584071	0.85904002369328	0.866098839777962	0.868185594916079	0.867604253563493	0.863082072735333
ncRNA processing (GO:0034470)	0.997612166154553	0.997608982145367	0.997589997065683	0.997601046986373	0.997563445893904	0.99800057803948	0.998011059811573	0.997955791177339	0.998002321145067	0.99841615083756	0.997981504927621	0.997971178880202	0.999094363403561	0.999233740236852	0.999699789983173	0.999491855342244	0.9798877582706	0.982906326263594	0.983253693037788	0.98590730228302	0.986352654953857	0.985701612443338	0.985523535515329	0.982887699324422	0.982832027407156	0.982915291219828	0.983936852361796	0.984370597541889	0.983623284912295	0.983012082581399	0.981203085319825	0.98116300631549	0.999645189314711	0.999159296083344	0.999647747397897	0.999647747397897	0.999994183075386	0.999227490874494	0.999194340204636	0.999152345289829	0.998716198472832	0.999658003471552	0.982714536375687	0.983669607925566	0.987176404470749	0.987747927422226	0.987431838786612	0.986947903136069	0.988559201770827
negative regulation of apoptotic process (GO:0043066)	0.68458112468945	0.714963948467287	0.720344225057811	0.722281135429285	0.713410011320847	0.705030953858784	0.706637870098767	0.704693364838536	0.815331095388604	0.811190139713703	0.813142343489378	0.805494957608623	0.813155730248436	0.818338260216982	0.819268612945742	0.817415064047675	0.821311394735655	0.881111095269558	0.881377265085907	0.883116445083285	0.887758642471186	0.889104263018005	0.93873865017746	0.934262406679169	0.931729493340451	0.922101362486267	0.957923007087923	0.984194826213283	0.983413856870101	0.982783622615438	0.980971889001573	0.98116300631549	0.993563141049881	0.993421699449304	0.993470615615947	0.982449611908155	0.995446549642314	0.999227490874494	0.999194340204636	0.999152345289829	0.998716198472832	0.999658003471552	0.982714536375687	0.983669607925566	0.997274993600985	0.997331994371247	0.999994183075386	0.999994183075386	0.999994183075386
negative regulation of canonical Wnt signaling pathway (GO:0090090)	0.683399372934574	0.692468154948215	0.696711279473127	0.696711519804584	0.690181648866681	0.681432878021442	0.680660011463198	0.771447917863752	0.779405699156774	0.773582875945863	0.775972019359163	0.771886082175584	0.780630674998497	0.688184333562859	0.693393179200258	0.689519977981766	0.697344360367441	0.710012057532596	0.796885565847249	0.795210124308248	0.80217504947731	0.802519446561119	0.798952046380256	0.795661918160359	0.794945487122983	0.874312622601025	0.876576904824313	0.878128666255583	0.776335811388012	0.7805225138216	0.781092036630404	0.783793749191831	0.780618368183293	0.780466883461065	0.785916434294849	0.889773232501415	0.890097476867783	0.955565994775826	0.95396774024801	0.955047210560709	0.955679493287844	0.959181919345197	0.95795147603131	0.958476620837252	0.892001157033712	0.898688941666544	0.899593063175823	0.901943757484625	0.902461808420226
negative regulation of cell cycle G2/M phase transition (GO:1902750)	0.86165710679959	0.860028515498713	0.860554327202001	0.862182184370039	0.858479879337818	0.859235250987038	0.862932141956155	0.858880779022868	0.862880129443766	0.859900838776183	0.861875855380933	0.853620250911661	0.860648734508999	0.866901631102338	0.868114287162795	0.863925865260416	0.86658594302993	0.874723185750311	0.875647991465683	0.877571920720176	0.882386945063181	0.883201413107433	0.878296138641933	0.875987478488112	0.875638400885235	1	1	1	1	1	1	1	1	1	1	1	1	1	1	1	1	1	1	1	1	1	1	1	1
negative regulation of cell cycle process (GO:0010948)	0.884606389358179	0.883659442286609	0.885779659556825	0.887804371544598	0.885100212540194	0.885879007271862	0.888278962674249	0.885275329459024	0.888936771404445	0.886215834115789	0.887152167354936	0.88054755954998	0.887097190865911	0.893533413155034	0.89562562135903	0.891013842254423	0.892630193895701	0.899197038166695	0.897232753131515	0.899038814176063	0.905316527506514	0.904418637319847	1	1	1	1	1	1	1	1	1	1	1	1	1	1	1	1	1	1	1	1	1	1	1	1	1	1	1
negative regulation of cellular process (GO:0048523)	0.941468089322974	0.942307935968222	0.942989393871726	0.911263208085337	0.858479879337818	0.805419901800082	0.808464376215442	0.858880779022868	0.810245919574224	0.758105365411116	0.761970137694437	0.75583791202551	0.763361343334419	0.7285616514415	0.767680522813228	0.765156696071039	0.768937197150055	0.825334534285957	0.828467402930431	0.826601838636766	0.88093360269984	0.929067990216524	0.877477751648428	0.825621868462435	0.825072330558046	0.810111803388788	0.91566842057598	0.915813569611356	0.861816694720869	0.867620679307397	0.866330947821123	0.868746826344056	0.81821317538418	0.816886308792086	0.822499159466857	0.772096228938912	0.776293620414062	0.779616415817652	0.77462583828717	0.77362153291747	0.775636482029677	0.762243894022666	0.758054983847257	0.778632096732898	0.83490430688373	0.842216735275707	0.84596284345465	0.845352379988172	0.841033832492484
negative regulation of G2/M transition of mitotic cell cycle (GO:0010972)	0.890543519208427	0.890033541065533	0.89218181486989	0.893760604885666	0.891533189566992	0.89145757943955	0.895146021951961	0.892438067422287	0.895626830633794	0.892500911428746	0.893863282730254	0.88683391393142	0.892848283894512	0.899838859324999	0.902836094878328	0.898225621028482	0.900306110427185	0.90639282622173	0.904441204358398	0.906730961844966	0.912246130033826	0.910913768359468	0.908016894382301	0.90444584890169	0.90416675063319	1	1	1	1	1	1	1	1	1	1	1	1	1	1	1	1	1	1	1	1	1	1	1	1
negative regulation of intrinsic apoptotic signaling pathway (GO:2001243)	0.884606389358179	0.883659442286609	0.885779659556825	0.887804371544598	0.885100212540194	0.885879007271862	0.888278962674249	0.885275329459024	0.888936771404445	0.886215834115789	0.887152167354936	0.88054755954998	0.887097190865911	1	1	1	1	1	1	1	1	1	1	1	1	1	1	1	1	1	1	1	1	1	1	0.89713086850179	0.898721819143767	0.902694429323908	0.900108118564953	0.900137940044867	0.90301571285658	0.904786435189511	0.901988172192955	0.903121482486923	0.903952247850602	0.908237264871152	0.909105911491439	0.910493703227119	0.910922826651326
negative regulation of mitotic cell cycle phase transition (GO:1901991)	0.691804947535477	0.69658389516813	0.700308942735874	0.70076848700281	0.693088627594879	0.683608312807155	0.684793579951428	0.682976901188183	0.673226674117067	0.659087624717974	0.66449020279602	0.659392327830921	0.686069773911368	0.695681868909861	0.699136961141933	0.693861035759796	0.700992488010882	0.711842924806281	0.718042615046069	0.720180294160896	0.835424919758746	0.83577206313446	0.831202459727475	0.828936574769203	0.827486423314277	0.945890073801662	0.947932996345196	0.947097523611242	0.946472379787535	0.948379799234842	0.946596379753722	0.94829464194026	0.949969670713487	0.947464403272537	0.949647817189607	0.949992121715475	0.949120165895088	0.949472318698633	0.947898120612565	0.948921981521659	0.948677420180184	0.952481767230614	0.949679773095227	0.952062712492049	0.95503589353967	0.955706634278865	0.953992239134394	0.954777602285487	0.957163362248973
negative regulation of phosphorylation (GO:0042326)	0.683399372934574	0.68848864567927	0.692725917110005	0.688144572894914	0.681783847498369	0.6740822398792	0.678016037492654	0.677032068597959	0.677981056817722	0.66803403796822	0.672780285855083	0.669908286776253	0.675929292524914	0.687359904267352	0.691700698305631	0.687550202609411	0.805870143570345	0.812875861241057	0.816403216248827	0.814422586449444	0.819687405538533	0.819319955236621	0.815401920198743	0.812197248569565	0.812063027152874	0.796192137235964	0.797565127437785	0.799324285690866	0.701966302214154	0.711273338966732	0.712721098766643	0.723555518875678	0.714360058588589	0.706871594686442	0.702075712385674	0.717714106596282	0.718869335148276	0.72418619873762	0.717641981548436	0.717989385896945	0.723115753682766	0.727259130489846	0.723555195089945	0.724638044283512	0.743785491582534	0.748425395132448	0.725526305461226	0.749182450156554	0.745005468441708
negative regulation of programmed cell death (GO:0043069)	0.68458112468945	0.736531254479375	0.743486095060462	0.749833056761978	0.740045282322983	0.732346417806197	0.734800368063517	0.731978941977753	0.790065121840776	0.783931285451321	0.786291987617737	0.780550243678635	0.788395546336023	0.791547372629282	0.794003927266979	0.792325157410445	0.796072617238311	0.86167250760428	0.863657722239928	0.865302408639684	0.870413786150691	0.870642133469303	0.930066390942598	0.925451692257905	0.922892030537412	0.913319122559025	0.955451379321513	0.984370597541889	0.983623284912295	0.983012082581399	0.981203085319825	0.98116300631549	0.98236861974452	0.981365271566017	0.982377325749545	0.95525553798571	0.983980861586789	0.998166696364217	0.997631754049542	0.99754746910232	0.998062592759883	0.999028997402552	0.982714536375687	0.983669607925566	0.987176404470749	0.987747927422226	0.99991360559067	0.999435315378643	0.999994183075386
negative regulation of protein modification process (GO:0031400)	0.774077052956772	0.774328863406563	0.778910718764709	0.7858438695781	0.777729927137367	0.776235036136023	0.781186130857106	0.777477082647226	0.92489372190269	0.923697824797134	0.92417337679074	0.921474978770041	0.92430234805781	0.929939444146439	0.932373546031935	0.928874761028816	0.930110682738928	0.935632958178367	0.935719796949536	0.937239807985341	0.941382278918505	0.941267702169586	0.944102275300976	0.940665408126781	0.938148045904811	0.928477055089423	0.930587878501915	0.930242704956477	0.781760749920579	0.786455711468428	0.786559503120142	0.789734261944322	0.786913732291117	0.785400336237503	0.704791672218374	0.720921232876108	0.721177132930688	0.730944776752546	0.724640203114999	0.724848952486585	0.728440789447066	0.733459353660009	0.732862357991462	0.73225666988912	0.804062853889451	0.814159439248644	0.817098063156057	0.819019394821538	0.813920616902837
negative regulation of transcription by RNA polymerase II (GO:0000122)	0.927826778774236	0.928654456542991	0.954464820472269	0.954993425965022	0.953814004390319	0.953357350600789	0.95429747203125	0.953040620583978	0.974255516052018	0.97545695667063	0.97547214228354	0.974993720660925	0.976232253865958	0.990976765966042	0.998710741091818	0.990737660706985	0.997281385691227	0.998778936238252	0.999993926569256	0.999993926569256	0.999994217382718	0.999994217382718	0.999993227443668	0.999993227443668	0.999993227443668	0.999936568707787	0.999953698829053	0.999991615587022	0.999450603126211	0.999425827433699	0.999427274204005	0.999420053504931	0.999933161681819	0.996911173672648	0.996946138944176	0.999994183075386	0.999994183075386	0.999817736535364	0.999796667282689	0.999769976245947	0.999363473417838	0.999994183075386	0.997361312720142	0.999994183075386	0.999994183075386	0.999994183075386	0.999994183075386	0.999994183075386	0.999994183075386
DNA-templated (GO:0045892)	negative regulation of transcription, DNA-templated (GO:0045892)	0.963913270541229	0.964334406980415	0.964665753281359	0.965166367711495	0.96278630627721	0.963201721149089	0.964117025496327	0.963845807406392	0.979043602940002	0.979836037075062	0.980281948843597	0.979813318241311	0.991345013521828	0.998690247896661	0.999699789983173	0.997753705692728	0.999673279301418	0.999994217382718	0.999993926569256	0.999993926569256	0.999994217382718	0.999994217382718	0.999993227443668	0.999993227443668	0.999993227443668	0.999993227443668	0.99999284245694	0.999991615587022	0.999988046401469	0.999986397210507	0.999979062151021	0.999986397210507	0.999994183075386	0.999314938928383	0.999790697568371	0.999994183075386	0.999994183075386	0.999994183075386	0.999994183075386	0.999994183075386	0.999994183075386	0.999994183075386	0.999994183075386	0.999994183075386	0.999994183075386	0.999994183075386	0.999994183075386	0.999994183075386
negative regulation of transforming growth factor beta receptor signaling pathway (GO:0030512)	0.896325961717625	0.895819045343548	0.897994005002431	0.899561799024362	0.897376774195255	0.897304820529146	0.898818092649139	0.895957406634683	0.899498886833089	0.896413195239571	0.89776817891753	0.892453009998562	0.897525327411271	0.904944883960052	0.907469308099224	0.902897292967164	0.904985667626638	0.911597762686159	0.910133934790209	0.911987103861254	0.917187937789391	0.916831629742757	0.914354127867385	0.911043305344599	0.910773493291652	0.899461803270802	0.903054685773518	0.903679463102653	0.902908115984777	0.905835132619693	0.90497146434888	0.90657328948476	0.908995902210598	0.906262928594236	0.908577395809948	0.908115250644226	0.910067071607005	0.915487079304849	0.912943197980248	0.912578818612704	0.914954799385044	0.918117013115633	0.915834706344758	0.916962287085537	0.917236992554271	0.92055152289464	0.921393332654967	0.922306773414491	1
negative regulation of Wnt signaling pathway (GO:0030178)	0.683399372934574	0.68848864567927	0.692725917110005	0.691131181508011	0.684921924322038	0.677178098921814	0.679804416788698	0.752242709899908	0.759667937032801	0.751206961803678	0.835765485555392	0.826439291484174	0.833687863311111	0.763079654360505	0.763084816689129	0.758856113737971	0.763677143574436	0.770215424677157	0.84902851357267	0.849649968446321	0.856715508697226	0.855788021332501	0.849408964851182	0.846539699421835	0.845160849891097	0.922101362486267	0.924698283509339	0.924364842247671	0.836337491240094	0.841477667020188	0.843370159093064	0.845742573931193	0.845918655873793	0.84473014074257	0.849882884964128	0.930795952003569	0.930667998704282	0.979265431863169	0.978173305163073	0.978889603581182	0.979017514227296	0.979158239372957	0.98033551045373	0.981306387625519	0.930995729272172	0.934612544887607	0.93392734960608	0.933890189108822	0.934967069578455
neutrophil activation involved in immune response (GO:0002283)	0.867980836940532	0.917759995781662	0.91787132600769	0.918665745773886	0.917417354277587	0.916934943411083	0.917954685982206	0.916261207678908	0.919113675070461	0.917877392853651	0.918358871960782	0.914793013429714	0.918605371837637	0.924838195383914	0.927297798916962	0.924201194404483	0.925427201075799	0.959480605473432	0.9610947864587	0.961821530953978	0.964479112052776	0.985701612443338	0.985523535515329	0.962664404522334	0.962087889727435	0.956834978803928	0.924698283509339	0.924364842247671	0.923121183999777	0.926664317064252	0.926243679607573	0.928800604362568	0.878068381488794	0.877545261392222	0.932188664151205	0.930795952003569	0.930667998704282	0.932365125530863	0.929080989401996	0.929852213933277	0.931618220657608	0.959181919345197	0.95795147603131	0.958476620837252	0.963564676761271	0.964686120911113	0.962948713445265	0.964339968120992	0.988346311373037
neutrophil degranulation (GO:0043312)	0.864039983106665	0.915380005032811	0.916338547361337	0.917489175623727	0.915843702913552	0.915460233042184	0.916063453214627	0.913880910763696	0.916351505653612	0.915093217046043	0.915578031667019	0.91157660414658	0.915450638380705	0.921747734642749	0.924216253013872	0.920203016094323	0.922773024351722	0.95704682161725	0.958192534136464	0.958911872898788	0.962058581904791	0.985701612443338	0.985203749498971	0.960226956061962	0.959186574133215	0.953950813839937	0.922125047519627	0.921798034655553	0.920358973826396	0.923877282757192	0.923457910409141	0.926008920712768	0.873799325130422	0.873250350915067	0.928675624100179	0.928211286288129	0.928122924492012	0.929344153790044	0.926038066819366	0.926782726003836	0.928565371243401	0.957216357357594	0.955966559981564	0.956953265406172	0.961145536016104	0.961804554675958	0.960074395019903	0.961462874321734	0.987864288377416
neutrophil mediated immunity (GO:0002446)	0.873281929531164	0.920304486184302	0.920429724815636	0.921046151554688	0.919995220118768	0.919515076309367	0.920527994654548	0.918870397842582	0.922124372198761	0.920900119938955	0.921380186391095	0.917816463103575	0.921587733117768	0.92732762974726	0.929779172874273	0.926698144045137	0.927928778250471	0.961533618604697	0.962698520981017	0.963890039420434	0.966523346055965	0.985701612443338	0.985523535515329	0.964720917218307	0.964147801622836	0.958882331053398	0.927421421364012	0.927082193603968	0.925740069216196	0.928853463001848	0.928592742475428	0.931154821809748	0.88152259357248	0.880562419508095	0.933995730319845	0.932606544801273	0.933369610687482	0.93460484166411	0.931349996360907	0.932150531544162	0.933895268723154	0.960768425088454	0.960009065316652	0.960532077170516	0.965140498427752	0.966253752943352	0.964510774750953	0.965902447547104	0.988559201770827
NIK/NF-kappaB signaling (GO:0038061)	0.753943003529055	0.755985933673852	0.760949886036915	0.766955570711243	0.758865381202257	0.756357038263309	0.759808909318247	0.75596922827911	0.765166345984565	0.757061104268012	0.760923257051542	0.754794651216587	0.762321725578714	0.765380989171546	0.766648823441865	0.764124207005701	0.767901099080819	0.774324583386315	0.778594755721167	0.775705552245399	0.78410795449009	0.784650166554851	0.932195453652534	0.927597455045088	0.92503953606731	1	1	1	1	1	1	1	1	1	1	1	1	1	1	1	1	1	1	0.925619190588486	0.925670359537078	0.930289123481466	0.930109138483909	0.93006681158318	0.929788270374917
non-canonical Wnt signaling pathway (GO:0035567)	0.773738347711833	0.774328863406563	0.778910718764709	0.785581096261251	0.777329766591961	0.775817196780657	0.780825408778986	0.776788594500495	0.784781892371413	0.778930961403588	0.781333128371717	0.777225884853592	0.897081758528133	0.904687206770805	0.907220976927404	0.902631190419722	0.904719848460113	0.911210969516959	0.909737902138203	0.911987103861254	0.917187937789391	0.916451967381602	0.913989348399865	0.910190947054228	0.90991856817172	1	1	1	1	1	1	1	1	1	1	1	1	1	1	1	1	1	1	1	1	1	1	1	1
nuclear-transcribed mRNA catabolic process (GO:0000956)	0.779863237642169	0.780991126125605	0.785602545132133	0.791939905989608	0.78456780480657	0.887795098380061	0.890197932686034	0.887195261440172	0.890857795970059	0.887707125290213	0.888643379835172	0.882036220865023	0.888572701128432	0.895447188000116	0.897541570433035	0.892924718509928	0.801370038752794	0.807395784784998	0.811369368499377	0.809347742486033	0.814998865357398	0.815004769092804	0.810997872990304	0.806807116960972	0.806157431213048	0.790696662721131	0.791677181903027	0.891915764025736	0.891505634844655	0.895265568129284	0.893957107605967	0.896438817045009	0.898073544779339	0.896227338424366	0.898121114888624	0.898582636530396	0.90063318907969	0.904613264961972	0.90202583592772	0.902059546015474	0.904939624968558	0.906711684426046	0.903448754761904	0.90458102786209	0.815377512509843	0.823870855101261	0.827245140764955	0.828650954781735	0.823472456016027
nonsense-mediated decay (GO:0000184)	nuclear-transcribed mRNA catabolic process, nonsense-mediated decay (GO:0000184)	0.963724850645552	0.964145505449116	0.964472416755505	0.964976106412224	0.962585139325163	1	1	1	1	1	1	1	1	1	1	1	0.969855518616466	0.973550776534724	0.974299898223286	0.976448790735084	0.978505128874039	0.979623418469197	0.979146892639838	0.974372920136135	0.973366653375575	0.970866353437662	0.971996040160397	0.972364989724044	0.971963483421358	0.971287087652115	0.969487734578424	0.876955336856827	0.879653733450093	0.878677468429709	0.883383134781962	0.886625757720333	0.887000372523891	0.890008890572889	0.886386597775874	0.886763237258268	0.888783069988574	0.891537285877054	0.887225574712522	0.886525790444261	0.781702105882749	0.789236341070832	0.791893616902312	0.79437636374359
nucleic acid metabolic process (GO:0090304)	1	1	1	1	1	1	1	1	1	1	1	1	1	1	1	1	1	1	1	1	1	1	1	1	1	1	1	1	1	1	1	1	1	1	1	1	1	1	1	1	1	1	1	1	1	1	1	1	1
nucleotide-excision repair (GO:0006289)	1	1	1	1	1	1	1	1	1	1	1	0.954539681570411	0.956360885690484	0.959152616348091	0.859523934057446	0.854759933652241	0.855864058441513	0.862413000552076	0.864402865429863	0.866051414672462	0.871617801771414	0.871850048783273	0.867576921837379	0.863666281576777	0.863740989140019	0.850060974758001	0.679174246027443	0.681499584208286	0.682327104899775	0.696071084778183	0.701354758482315	0.716645758987702	0.708916205610199	0.701538399761768	0.702075712385674	0.717714106596282	0.718869335148276	0.72418619873762	0.717641981548436	0.717989385896945	0.723115753682766	0.727259130489846	0.723555195089945	0.724638044283512	0.729051683773994	0.733065521727581	0.725526305461226	0.731672259136647	0.727035264874518
peptide biosynthetic process (GO:0043043)	0.990043061602292	0.990037516984113	0.990004457012741	0.990023698852902	0.989082541544547	1	1	1	1	1	1	1	1	1	1	1	0.992849947210109	0.994561122298385	0.994967115912788	0.995638151706845	0.996332287418604	0.9962335379652	0.996861332741057	0.995747606533743	0.995665110100573	0.994400541575199	0.9945439232129	0.994097072877031	0.951838383404191	0.952900013774964	0.951120271389422	0.95283070848681	0.954818660683633	0.952359897307661	0.953921321489823	0.954379057248695	0.953224371161797	0.953545355270894	0.951935553928856	0.952999739912171	0.953074575043486	0.957216357357594	0.955772097896633	0.956759911167689	0.960646677820926	0.961309916033533	0.959112787611342	0.960500335788533	0.962271551582768
positive regulation of apoptotic process (GO:0043065)	0.879779415185294	0.879259047653138	0.805932176090284	0.810402706085846	0.805509204593612	0.805419901800082	0.808464376215442	0.804279215484236	0.810245919574224	0.751148685337748	0.807961600141666	0.750552080608259	0.676321210334752	0.687359904267352	0.691700698305631	0.687550202609411	0.686959091882779	0.69929890537954	0.704581611732821	0.714482520696818	0.731613025153973	0.728977759637267	0.732768539467293	0.729679516285867	0.712098747309685	0.686329196213044	0.70633100877174	0.705626087605301	0.703410239952177	0.711273338966732	0.713962975180079	0.723555518875678	0.715760923186867	0.710488843787914	0.716665949833363	0.731820119697681	0.731153139418078	0.741430340703279	0.734353810455739	0.737188870670241	0.740003223973418	0.727259130489846	0.723555195089945	0.724638044283512	0.729051683773994	0.733065521727581	0.725526305461226	0.731672259136647	0.727035264874518
positive regulation of apoptotic signaling pathway (GO:2001235)	0.712274062691941	0.714963948467287	0.720344225057811	0.722281135429285	0.713410011320847	0.705030953858784	0.706637870098767	0.704693364838536	0.710888373880602	0.701712605969994	0.87114862167046	0.702910627879674	0.707635205328083	0.720347772852458	0.722664752410269	0.718058092022868	0.723087949206425	0.729566446920832	0.736381228859247	0.736942578277568	0.749328926973417	0.749932666367523	0.749978987369746	0.747812584389743	0.74639567566478	0.728106788977496	0.870095512937105	0.871648925405495	0.868852001020894	0.874266583423431	0.872977571694721	0.874959809595935	0.878068381488794	0.877545261392222	0.881844768749682	0.885085143228027	0.885939702191391	0.888946126142939	0.885313326991377	0.885678585169693	0.887706162081219	0.890465944238417	0.886141080514429	0.885443599553763	0.886884314461841	0.893594757993941	0.894516325483759	0.896381656904862	0.896935717719233
positive regulation of cell cycle (GO:0045787)	0.736134442572072	0.739237304803398	0.746163207252679	0.753899984326155	0.745326395567027	0.740112180197002	0.743032580777477	0.739838089953433	0.748623062804691	0.739010822785995	0.743203398094214	0.73885971436928	0.743516355265471	0.752909606014346	0.753455196809029	0.748250844074787	0.752697260063442	0.760342227997887	0.765060745563994	0.76540107379958	0.912246130033826	0.910913768359468	0.908016894382301	0.90444584890169	0.90416675063319	0.891561531425336	0.895598874996064	0.896225482176839	0.741803331132646	0.900116665431235	0.899256191122959	0.901751012531428	0.904263413238829	0.901502704714884	0.903384523220618	0.903384523220618	0.905867397136478	0.910336859121612	0.908227323527682	0.907816344366852	0.910444950156504	0.912460387179546	0.909675671237035	0.766314358602788	0.771740905846447	0.733065521727581	0.725526305461226	0.731672259136647	0.727035264874518
positive regulation of cellular protein metabolic process (GO:0032270)	0.724390541917962	0.727025869087783	0.735453544655313	0.740840710770436	0.729913336095124	0.722209181614149	0.72517796191074	0.722692117845016	0.845654856323168	0.841930044894946	0.843750913007005	0.835293192600478	0.842178679425584	0.847618736282255	0.849802306072538	0.846795196484213	0.846991862369445	0.854578770694313	0.855601595250741	0.858590294305959	0.864453116354912	0.86366513182695	0.858932867405463	0.85536422912326	0.753587561542864	0.735328664154012	0.679174246027443	0.681499584208286	0.682327104899775	0.696071084778183	0.701354758482315	0.716645758987702	0.708916205610199	0.701538399761768	0.702075712385674	0.717714106596282	0.718869335148276	0.758968527343517	0.754333854503907	0.756141937124648	0.760694553720404	0.764474264795968	0.760039575975806	0.761451777149512	0.765165247114353	0.771829217734043	0.769312774080509	0.773202872755927	0.768599845939768
positive regulation of intracellular protein transport (GO:0090316)	0.933000694543047	0.933832987758518	0.933579462018919	0.934163531510992	0.933225113716442	0.932753157405358	0.933307987987185	0.931803277252876	0.932343156017488	0.930781245968457	0.931246811178395	0.929429545059412	0.839957184167093	0.845125184431442	0.846884294023844	0.84472798988273	0.84401684397829	0.851638836709231	0.852722049313922	0.85523170416606	0.862087811251097	0.861239474147169	0.774614183710307	0.768929007094562	0.767856728399383	0.748987898667436	0.750107068420213	0.748717981256472	0.745924930493502	0.750720829526653	0.752391800256554	0.756635871505208	0.749170985324756	0.849832573695563	0.854789323817367	0.859958473109281	0.860307024971972	0.945099992678132	0.943322394554509	0.94467811261364	0.944980586271214	0.949369332981141	0.946059220965414	0.947096593055214	0.949230824679428	0.949975870087374	0.94876858087966	0.948265557871563	0.950178732244645
positive regulation of nucleic acid-templated transcription (GO:1903508)	0.850254728265324	0.849265746675389	0.851098679800022	0.852806695201896	0.848480847986704	0.848797650581785	0.853469749603064	0.899743766905524	0.902406661204695	0.848068524682126	0.849462607266573	0.841512580251237	0.901895519319958	0.908101967287752	0.910622626893337	0.851840394734712	0.852940283806635	0.859719860741775	0.913588810726485	0.915454840431278	0.921092989226532	0.920750757293764	0.918718959691811	0.952750621483766	0.951199281995441	0.943726823759715	0.971996040160397	0.94497072314587	0.906351640202646	0.909753812612514	0.853802376847259	0.856189811140662	0.857449693756953	0.799240911261931	0.805023401491439	0.865833379588353	0.867415588952673	0.917491202415137	0.914976509284732	0.914643550499128	0.947834278040279	0.952174314073611	0.948946685883616	0.865157634733373	0.867804034099224	0.874169263619792	0.87565647303552	0.876550476044468	0.873752342085624
positive regulation of programmed cell death (GO:0043068)	0.95541523502499	0.95626752337024	0.912661682693198	0.914193534655216	0.911705737946038	0.912076292805251	0.912260012741621	0.910441198050642	0.912106840338448	0.841930044894946	0.911742167480972	0.908152072009364	0.841705027731852	0.846752987678002	0.848491616771182	0.845477035291401	0.778358046905904	0.719930326206713	0.786291459307811	0.856816911655311	0.86307137421063	0.862272215231586	0.857181011942618	0.853602449798436	0.785342091055625	0.767891687751875	0.769059623623464	0.768581968653318	0.765125012240833	0.769212706255649	0.769793242235277	0.77247525252311	0.770013154868777	0.768376153844722	0.773452394755865	0.780667435751722	0.784595200213541	0.788413740626387	0.783614985040617	0.783266150849132	0.784674090758668	0.756685991685424	0.723555195089945	0.724638044283512	0.73012299735112	0.733722718527035	0.725526305461226	0.731672259136647	0.727035264874518
positive regulation of proteasomal protein catabolic process (GO:1901800)	0.786450909689693	0.787152471607347	0.791796896353023	0.796786684267866	0.790376752359613	0.788923715384237	0.793306698768889	0.788940663262118	0.795926611116949	0.790854378726704	0.792307923354013	0.786277121380162	0.795369544767168	0.801306243035078	0.803707238649293	0.803034264613717	0.805870143570345	0.812875861241057	0.816403216248827	0.814422586449444	0.819687405538533	0.819319955236621	0.815401920198743	0.812197248569565	0.812063027152874	0.796192137235964	0.797565127437785	0.799324285690866	0.797479463035208	0.8023058888635	0.803316458190086	0.806523130256425	0.806192535744597	0.805222760075928	0.81100803986872	0.816261919985655	0.819682635504574	0.821590649088151	0.817647195481905	0.817194281761306	0.820773509267201	0.948994159750052	1	1	1	1	1	1	1
positive regulation of proteasomal ubiquitin-dependent protein catabolic process (GO:0032436)	0.920356212761708	0.920304486184302	0.920429724815636	0.921046151554688	0.919995220118768	0.919515076309367	0.920527994654548	0.918870397842582	0.922124372198761	0.920900119938955	0.921380186391095	0.917816463103575	0.921587733117768	0.92732762974726	0.929779172874273	0.926698144045137	0.927928778250471	0.933944404418599	0.934021138048556	0.935532999754909	0.939711206478999	0.939581874321796	0.94211057563863	0.937472709992638	0.935408441678719	0.925751328810449	0.927421421364012	0.927082193603968	0.925740069216196	0.928853463001848	0.928592742475428	0.931154821809748	0.933962209883033	0.931329247988059	0.933995730319845	0.932606544801273	0.933369610687482	0.93460484166411	0.931349996360907	0.932150531544162	0.933895268723154	0.9369269424469	1	1	1	1	1	1	1
positive regulation of protein modification by small protein conjugation or removal (GO:1903322)	0.759441580987335	0.761010684193426	0.766879390579813	0.772676358324908	0.765458104084892	0.763907086247486	0.768137405799143	0.76464465171007	0.772998109121673	0.766491800838266	0.76938789897697	0.764730365756301	0.773139628023822	0.775306930457641	0.776505849686036	0.774588505081267	0.923546720698904	0.930127635768205	0.9297037829639	0.930270469671336	0.934566240580946	0.934388855225077	1	1	1	0.767891687751875	0.769059623623464	0.768581968653318	0.765125012240833	0.769212706255649	0.769793242235277	0.77247525252311	0.770013154868777	0.768376153844722	0.773452394755865	0.780667435751722	0.784595200213541	0.788413740626387	0.783614985040617	0.783266150849132	0.784674090758668	0.791535288111147	0.788152402569963	0.785729237203008	0.788015141059218	0.797325615308819	0.799863251920097	0.801272925322068	0.797866991680067
positive regulation of protein ubiquitination (GO:0031398)	0.775862049146988	0.776554165158716	0.781148187888908	0.788079797301386	0.779979848611722	0.778485516822728	0.783877010203275	0.780406790998085	0.789165185519719	0.783371643279828	0.785761405435945	0.779945533616183	0.788030598854617	0.790456192584427	0.792485083269374	0.790756726104297	0.794983888876413	0.801955072650506	0.804441538289131	0.80281742963237	0.809368559910026	0.809370590613189	0.944433996813364	0.941535698498523	0.939036069841969	0.785217289300124	0.786193713403562	0.786124261662095	0.783225013183679	0.788193599792862	0.788296271288721	0.791473965765162	0.789554445141617	0.788510009892281	0.794376772636348	0.939230818253812	0.93909591788816	0.940813828769179	0.937963735491357	0.938793946766026	0.9405286959391	0.943560734410252	0.939254817628454	0.94030503410264	0.941110994003288	0.94187772578433	0.94116448869101	0.940659373705707	0.942138721422116
positive regulation of transcription by RNA polymerase II (GO:0045944)	0.966259244116549	0.98116721093586	0.981546191752563	0.981818427999712	0.981255585158635	0.981245603640637	0.967347640450619	0.980686370017673	0.996763403075756	0.991192975388207	0.997168384564707	0.997154609618104	0.999094363403561	0.999233740236852	0.999994377305222	0.999994217382718	0.999994333209999	0.999994217382718	0.999993926569256	0.999993926569256	0.999994217382718	0.999994217382718	0.999993227443668	0.999993227443668	0.999993227443668	0.998868365931757	0.99882837941849	0.99844998229172	0.99915003261968	0.999190851576186	0.985007987727489	0.984972992273431	0.986143889743156	0.973117656201362	0.954147851252985	0.975088435347658	0.97351611459922	0.974850679229683	0.974214416753668	0.97491393312244	0.975050847532986	0.976064776519582	0.977212174360353	0.988841299280938	0.989534578834397	0.980558805406915	0.979720326085008	0.979705308574115	0.991017623731839
DNA-templated (GO:0045893)	positive regulation of transcription, DNA-templated (GO:0045893)	0.947246113428563	0.964365432545417	0.964701152687101	0.965198614940509	0.948143256043897	0.948117161596578	0.929079613729359	0.964269960806696	0.987713860908485	0.979694447517395	0.988977182771397	0.988950870724391	0.999094363403561	0.999233740236852	0.999699789983173	0.996459606282679	0.996296221197157	0.992250774014362	0.997446632520722	0.99537963440133	0.999457213578065	0.999365577482535	0.986704627050462	0.994552455921716	0.994046781291553	0.994153014805242	0.9945439232129	0.985448991186268	0.984406066466799	0.983347193257753	0.952384330799138	0.954097676163601	0.956063660390829	0.93900881643837	0.918931898834401	0.942735011159474	0.941605856332468	0.954100595735928	0.952493596174821	0.953561658733682	0.974058150226429	0.974719321232253	0.975858577173577	0.957273147181162	0.961459456746966	0.945804810506679	0.94507912506475	0.944575702597415
positive regulation of viral process (GO:0048524)	1	1	1	1	1	1	1	1	1	1	1	1	1	1	1	1	1	1	1	1	1	1	1	1	1	1	1	1	1	1	1	1	1	1	1	1	1	1	1	1	1	1	1	1	1	1	1	1	1
post-translational protein modification (GO:0043687)	0.786209386373289	0.860028515498713	0.860554327202001	0.796786684267866	0.790376752359613	0.788923715384237	0.862932141956155	0.858880779022868	0.795926611116949	0.790854378726704	0.792307923354013	0.786277121380162	0.795369544767168	0.801306243035078	0.803707238649293	0.803034264613717	0.86658594302993	0.874723185750311	0.765060745563994	0.76540107379958	0.775752873073929	0.77562466140239	0.732768539467293	0.729679516285867	0.767353833691562	0.796192137235964	0.797565127437785	0.864865551372509	0.861983520871431	0.867792329610568	0.866506030505633	0.868920549308707	0.871490310610216	0.87094041086844	0.875215283370915	0.87891598224352	0.879835215909615	0.883300308785109	0.817647195481905	0.817194281761306	0.820773509267201	0.82545289663209	0.819594970015599	0.767890710019177	0.772997262800405	0.83021842995402	0.833061999047948	0.834468925386874	0.829752512698876
pre-replicative complex assembly (GO:0036388)	0.884606389358179	0.883659442286609	0.885779659556825	0.887804371544598	0.885100212540194	0.885879007271862	0.888278962674249	0.885275329459024	0.888936771404445	0.886215834115789	0.887152167354936	0.88054755954998	0.887097190865911	0.893533413155034	0.89562562135903	0.891013842254423	0.892630193895701	0.899197038166695	0.897232753131515	0.899038814176063	0.905316527506514	0.904418637319847	0.90159046836922	0.898636720969433	0.898804127214025	1	1	1	1	1	1	1	1	1	1	1	1	1	1	1	1	1	1	1	1	1	1	1	1
proteasomal protein catabolic process (GO:0010498)	0.766160858654818	0.766844320616151	0.859074105200827	0.861161562563771	0.857800306240127	0.857702069425164	0.862293798718567	0.857704476672061	0.861175319760916	0.857915163107008	0.859287984261826	0.851005865918054	0.858763365520905	0.865599569192132	0.86683459358883	0.862592535625931	0.865049132570806	0.871922225716424	0.718042615046069	0.720180294160896	0.735926826343471	0.736859125768298	0.738614228233184	0.735800452779322	0.735422145807209	0.858190279205331	0.859610852792469	0.862087563997535	0.859590645091554	0.865378710771401	0.864538408824815	0.866949983963905	0.868485245363008	0.867911029988879	0.871759825792069	0.945579892250054	0.944336015377049	0.945600724788334	0.876647319263909	0.876454027523636	0.879479128786219	0.795966920452647	0.877381492103026	0.876703029802332	0.878755207554952	0.885549930380167	0.886517138229068	0.887415795842508	0.886107430195584
proteasome-mediated ubiquitin-dependent protein catabolic process (GO:0043161)	0.821492542096521	0.820930520184139	0.942989393871726	0.943100112499319	0.942556038339821	0.94295520783604	0.943048452928118	0.942132397500244	0.942111122795197	0.942327751072718	0.941930830405232	0.940141343007483	0.941685163650777	0.90273356153881	0.905266896843313	0.900677477159386	0.902762064178747	0.909259530218152	0.84279380028516	0.843383985490094	0.850249556013331	0.85021814536407	0.844735831674244	0.841265847865251	0.839861008973191	0.947249179731055	0.949270224645772	0.948105299246929	0.947545386121414	0.949030862567181	0.947253266751055	0.948506378016003	0.950085241333868	0.947619113812475	0.949647817189607	0.982449611908155	0.983613268749265	0.984440137608733	0.947898120612565	0.948921981521659	0.948677420180184	0.952481767230614	0.982714536375687	0.983669607925566	0.95503589353967	0.955706634278865	0.953992239134394	0.954777602285487	0.957163362248973
protein deubiquitination (GO:0016579)	0.941468089322974	0.942307935968222	0.942989393871726	0.943100112499319	0.941736271590338	0.942133520256952	0.942236148663155	0.941269512507814	0.941611929531281	0.941484743844639	0.941879895815665	0.94007700105781	0.941685163650777	0.945146549595286	0.947060401386467	0.944588714413672	0.947646433369769	0.950738953963503	0.952303377252172	0.953445515027793	0.956279335158398	0.956795062767642	0.986704627050462	0.984482449989063	0.984427980520033	0.998868365931757	0.99882837941849	0.99844998229172	0.99915003261968	0.983346983774931	0.947253266751055	0.948506378016003	0.982690930689128	0.981692407663315	0.983160351587105	0.984083940456609	0.984759455056033	0.98611479949307	0.985046879661309	0.985338949636065	0.985443798504223	0.999658003471552	0.997701518373404	0.999581870840447	0.999994183075386	0.999994183075386	0.999994183075386	0.999994183075386	0.999994183075386
protein localization to nucleus (GO:0034504)	0.737713889040555	0.740820157518983	0.748255095309942	0.756006756306071	0.74692686939438	0.854936611198305	0.859593134909832	0.85440295804335	0.858010101726803	0.854668185260723	0.856059107445048	0.847274861858814	0.854396344234876	0.860988702599366	0.862251006305031	0.857501523628397	0.858610586583066	0.8646589929524	0.86574721729188	0.867867258343551	0.873351037442586	0.873612334987754	0.869773033334467	0.866374411734374	0.865997296942334	0.852311563426364	0.852413124085892	0.854441723102466	0.853218461042509	0.859405195938029	0.859015089176368	0.861414978737794	0.863528381758641	0.747104959773298	0.75213246534371	0.757934328680864	0.75942532918229	0.876476879427351	0.872205442829649	0.871012119773638	0.873612334987754	0.875977142041885	0.965690944805108	0.965295547653202	0.969881392882799	0.970514413243195	0.969700402775569	0.970153533804903	0.972352931323144
protein localization to organelle (GO:0033365)	1	1	1	1	1	1	1	1	1	1	1	1	1	0.930479026703819	0.932907279130418	0.929418939116283	0.93155411807295	0.93707538359669	0.936705900986994	0.938230208696571	0.941851153549135	0.941304965376962	0.844735831674244	0.841265847865251	0.839861008973191	0.826273794047673	0.826982643482663	0.830009179753829	0.830551713292789	0.740451123578843	0.742179490242936	0.748037883939971	0.743210671352891	0.741903604271729	0.747101362235255	0.75408361795708	0.718869335148276	0.72418619873762	0.717641981548436	0.717989385896945	0.723115753682766	0.727259130489846	0.723555195089945	0.724638044283512	0.729051683773994	0.733065521727581	0.725526305461226	0.731672259136647	0.727035264874518
protein modification by small protein conjugation (GO:0032446)	0.759441580987335	0.761010684193426	0.82813402556705	0.83255336625942	0.888392604287351	0.888744535562406	0.934149912069122	0.93266389016243	0.965122327993599	0.966725172189557	0.966311907460956	0.965825905570575	0.967139029796684	0.96940447920378	0.990407332361386	0.990737660706985	0.988808664603992	0.991176640714249	0.975357263569085	0.977512823768027	0.97953245367153	0.980197296220818	0.952357602893692	0.949557407466928	0.947793832676381	0.939543828279659	0.892402740417041	0.8934937263515	0.893089371330486	0.896857587028889	0.895547254971155	0.898033150665556	0.944888534231279	0.897816219116648	0.899710055616469	0.899873049556423	0.901902470074125	0.906206411392643	0.850338804148031	0.903656405629352	0.906537742883529	0.908310494547614	0.946585937382543	0.906180199663572	0.853683007443297	0.861330832614817	0.863971945516299	0.863379272256791	0.858907304906397
protein modification by small protein removal (GO:0070646)	0.946920658006744	0.947765368674012	0.94890352145209	0.94900369509359	0.947800868781564	0.947773612559325	0.948287158300673	0.947423732663899	0.947787234481475	0.947170222953546	0.94676932671843	0.945414605324924	0.947315827249937	0.951081116790413	0.952526010879953	0.950987217419724	0.954057369990172	0.95704682161725	0.958192534136464	0.958911872898788	0.962058581904791	0.962958337996914	0.989611810573238	0.987384602605107	0.987337726728207	0.999267657509016	0.99882837941849	0.998837864968152	0.99915003261968	0.986280306946754	0.951930034973723	0.953642351670972	0.98625903998743	0.98572826017626	0.986266264450425	0.986727999592958	0.988091046747819	0.989921915156089	0.989329122677799	0.989171973011559	0.98973170298886	0.999658003471552	0.997851898532003	0.999700536988925	0.999994183075386	0.999994183075386	0.999994183075386	0.999994183075386	0.999994183075386
protein polyubiquitination (GO:0000209)	0.809899067205419	0.809321778990931	0.885779659556825	0.887804371544598	0.937331189311925	0.937295642896166	0.936971686681517	0.935872114546831	0.937211109265022	0.936101163448915	0.936564102643886	0.934753993068268	0.936878520184297	0.940875577190732	0.942804353334397	0.940303937894032	0.943804008874173	0.947757145075402	0.897232753131515	0.899038814176063	0.905316527506514	0.904418637319847	0.831202459727475	0.828936574769203	0.827486423314277	0.885249781923683	0.888400405039782	0.890164981183004	0.817684540396362	0.822220372770837	0.823669422668248	0.826455946656101	0.822939794614748	0.822112634824353	0.895896824382661	0.89706496620577	0.898721819143767	0.902694429323908	0.899803362726055	0.899821703649591	0.902709972573347	0.904487398971376	0.948946685883616	0.902345521493424	0.839019058010602	0.846253438846372	0.848949041135745	0.848348276246658	0.843990810376443
protein stabilization (GO:0050821)	0.900682438423756	0.962520200369813	0.962840001665969	0.963734218109364	0.960943601120737	0.960925764559445	0.961845117751079	0.961123177499472	0.96179844034454	0.963389960256097	0.962978699117589	0.962061041864291	0.963388232231286	0.965569115543351	0.966541044130718	0.966850813780474	0.968153804854671	0.972248480677885	0.998221267780331	0.999993926569256	0.999994217382718	0.999994217382718	0.999993227443668	0.97232374633295	0.916265865430812	0.90535498398497	0.908494669527808	0.908655386365613	0.907920110128879	0.911329991859327	0.910916315058664	0.821620343735649	0.81821317538418	0.816886308792086	0.7398955535557	0.74802032171334	0.748867151618468	0.757342255853346	0.75325932979538	0.75505503206431	0.759619695358968	0.837466216550105	0.831533108312547	0.828788275272019	0.83490430688373	0.842216735275707	0.845872954252136	0.845352379988172	0.841033832492484
protein targeting to ER (GO:0045047)	0.953549492072535	0.954400116061895	0.95512256383368	0.955649932977517	0.954474853858062	1	1	1	1	1	1	1	1	1	1	1	0.959316603194776	0.962568703684909	0.963738795584037	0.964477977372656	0.967082969102478	0.969081558955175	0.96963262475397	0.965757227747668	0.965186579652425	0.959914562038719	0.961454210537269	0.961057884594001	0.960576210619712	0.960309293338238	0.958071650296589	0.959346735829368	0.960799275920782	0.959273154961585	0.960356918979751	0.961274165320705	0.960261793041612	0.958798683722533	0.957673680451834	0.958773603530142	0.95985221077465	0.962260240224113	0.961503855842046	0.961112121514059	0.965700676307015	0.966807080437057	0.965061049407142	0.966452141056225	0.968661659466592
protein transport (GO:0015031)	0.714540679131987	0.717745135449488	0.723661338523285	0.726120821969334	0.717237949980945	0.677178098921814	0.679804416788698	0.677032068597959	0.673226674117067	0.659087624717974	0.711265476974937	0.706716592243573	0.774328786795124	0.776488431502048	0.777687146320552	0.721853373046355	0.726901513460358	0.700941191714381	0.739657097535538	0.74078939169813	0.752588832110621	0.752521908714187	0.720820566313841	0.716041849989407	0.716453142845386	0.690695167601033	0.686152176781849	0.681499584208286	0.689636484795905	0.729886911380457	0.730314425432539	0.736250138877692	0.731840054813388	0.728750835693401	0.737163874157841	0.720921232876108	0.721177132930688	0.72418619873762	0.717641981548436	0.717989385896945	0.723115753682766	0.727259130489846	0.723555195089945	0.724638044283512	0.729051683773994	0.706151169121916	0.703848859767536	0.660166651034884	0.639251835111985
protein ubiquitination (GO:0016567)	0.864039983106665	0.862828033549877	0.91330226872425	0.914818504980474	0.944533147172955	0.944934134593258	0.971290600737233	0.971048261298636	0.987713860908485	0.988748591047671	0.988977182771397	0.988950870724391	0.989831874356824	0.990976765966042	0.998840844975558	0.997889164690751	0.997423211875828	0.999823963106483	0.992876510873256	0.982086119322934	0.983567228087463	0.984265054914424	0.960366195016201	0.95780775926375	0.956759413974348	0.950306440972175	0.951405491177025	0.950102172675958	0.919505567735892	0.922554076813472	0.922135305103616	0.924684000839734	0.926897337689982	0.923297126020324	0.951657669314474	0.952572724765738	0.952093464496424	0.952921273536249	0.924763596120714	0.951851212833813	0.951601535296355	0.955872735333904	0.98033551045373	0.955582195285622	0.926571621662447	0.931164603432535	0.931450192400358	0.931409268891793	0.931109692765328
protein-containing complex assembly (GO:0065003)	0.884606389358179	0.883659442286609	0.885779659556825	0.887804371544598	0.885100212540194	0.885879007271862	0.888278962674249	0.885275329459024	0.888936771404445	0.886215834115789	0.887152167354936	0.800712197904318	0.80852288812494	0.814470079222387	0.815886075015275	0.814391648975537	0.817718092314445	0.760342227997887	0.765060745563994	0.76540107379958	0.775752873073929	0.77562466140239	0.774134862006207	0.768429820228875	0.767353833691562	0.748478463423443	0.679174246027443	0.7034199088543	0.701966302214154	0.749695492196638	0.751365528123015	0.755605514430823	0.748660738722692	0.747549383421055	0.752394068087286	0.717714106596282	0.718869335148276	0.72418619873762	0.717641981548436	0.717989385896945	0.723115753682766	0.727259130489846	0.723555195089945	0.724638044283512	0.729051683773994	0.733065521727581	0.725526305461226	0.731672259136647	0.727035264874518
protein-DNA complex assembly (GO:0065004)	0.983907464394456	0.983898375147148	0.984284971982494	0.984317914821623	0.983286002011724	0.984151189870952	0.983740745675045	0.983169074473049	0.984593401273434	0.985397312941971	0.985844015363452	0.923851606325337	0.926634998388695	0.931326048811447	0.933746853417643	0.930271930169617	0.93240820291814	0.937435387356633	0.937079293100286	0.938716769106397	0.941851153549135	0.941304965376962	0.944433996813364	0.941535698498523	0.939036069841969	0.990196152842403	0.990739943857789	0.989883390824611	0.988739938502916	0.988122047461619	0.987218782736471	0.987187891952879	0.987868345650074	0.987343781316176	0.987874934159462	0.939436108124436	0.93909591788816	0.940813828769179	0.849610625446603	0.848572594163521	0.852833681399511	0.856822939754299	0.849990031681611	0.848433985857022	0.852956299104305	0.860604040757912	0.863246068714987	0.862653319255824	0.858186255714308
regulation of apoptotic process (GO:0042981)	0.86165710679959	0.903324620237901	0.860554327202001	0.862182184370039	0.858479879337818	0.859235250987038	0.862932141956155	0.858880779022868	0.904944404539641	0.859900838776183	0.904553420264672	0.90095814224729	0.860648734508999	0.866901631102338	0.868114287162795	0.863925865260416	0.825690801020664	0.832058980109221	0.875647991465683	0.919332016552527	0.923433005065793	0.923617040104457	0.953715230085844	0.920638386898918	0.918530845486314	0.907620780672877	0.94313469441	0.966284230298661	0.965826294175	0.964667154643205	0.962424438865623	0.962143237817514	0.963978372888778	0.963382277338661	0.964450895168381	0.946450322668119	0.964321315486942	0.984440137608733	0.983366989890766	0.984111488865271	0.984223345956859	0.967037984195751	0.87997020275811	0.878821811120469	0.879868177227355	0.886119799878834	0.887539169978723	0.889400086911728	0.850228988739008
regulation of autophagy (GO:0010506)	0.68458112468945	0.68848864567927	0.75743956667819	0.826414555410978	0.82124012165861	0.904184287737487	0.905244896656718	0.902919897979958	0.904647593469854	0.902907849698519	0.904254292015509	0.814879079204172	0.822754214291447	0.763079654360505	0.763084816689129	0.758856113737971	0.763677143574436	0.769868314049206	0.773589443949703	0.772880721852718	0.781152341763501	0.781344389725469	0.779152974808915	0.838265661199769	0.773222931199028	0.753944497469366	0.753984005680937	0.753091479123565	0.751003495673841	0.755848678059659	0.712721098766643	0.762232467247608	0.75564556302679	0.754597012091564	0.759347513317417	0.765504385047017	0.76776974825056	0.772201447284406	0.768246651621733	0.769920631504366	0.772302283105093	0.852576607335163	0.845202321886476	0.843655040748011	0.849217127854205	0.856426370815474	0.859596629683633	0.858998312316417	0.854068549202185
regulation of canonical Wnt signaling pathway (GO:0060828)	0.683399372934574	0.68848864567927	0.692725917110005	0.691131181508011	0.684921924322038	0.677178098921814	0.679804416788698	0.712629132357288	0.71944934055748	0.710090502965775	0.715309052051932	0.710822917503447	0.7160404998982	0.675263665259426	0.681316078220043	0.678406184684554	0.686959091882779	0.69929890537954	0.741062335531626	0.710081879455256	0.726489110848009	0.723745440036307	0.720820566313841	0.716041849989407	0.712098747309685	0.686329196213044	0.681125055025977	0.683266433614425	0.682327104899775	0.696071084778183	0.701354758482315	0.716645758987702	0.708916205610199	0.701538399761768	0.702075712385674	0.71821538393477	0.718869335148276	0.756735932412631	0.751449225284688	0.754041076973633	0.758275134315977	0.762243894022666	0.80440371948116	0.800037681357487	0.764108364849311	0.815483193164475	0.817910932465692	0.820346567045127	0.815238883940841
regulation of cell cycle (GO:0051726)	0.920563341249523	0.92094827797228	0.920642213406653	0.921255499681823	0.960943601120737	0.960925764559445	0.961845117751079	0.919524633250006	0.860960698226224	0.783931285451321	0.786291987617737	0.780550243678635	0.788395546336023	0.733504002751778	0.735673704566317	0.683261492906314	0.690916161379399	0.700959927080248	0.707557396754161	0.749097386787392	0.809368559910026	0.809370590613189	0.805616271732418	0.801223887336277	0.800577008693183	0.785217289300124	0.786193713403562	0.786124261662095	0.692155384520336	0.703545616932287	0.705250902697995	0.717875327510681	0.710646635415116	0.701538399761768	0.704791672218374	0.720921232876108	0.721177132930688	0.730944776752546	0.724640203114999	0.724848952486585	0.728440789447066	0.733459353660009	0.758955685366487	0.760372093891936	0.764108364849311	0.743274212707649	0.736268286051202	0.74506148754181	0.738723230443458
regulation of cell cycle G2/M phase transition (GO:1902749)	0.683399372934574	0.68848864567927	0.692725917110005	0.688144572894914	0.681783847498369	0.6740822398792	0.678016037492654	0.677032068597959	0.673226674117067	0.659087624717974	0.66449020279602	0.659392327830921	0.66376427443439	0.675263665259426	0.681316078220043	0.678406184684554	0.686959091882779	0.69929890537954	0.711836706827642	0.714482520696818	0.731613025153973	0.728977759637267	0.732768539467293	0.729679516285867	0.727232013382914	0.705476976378121	0.704098532885106	0.7034199088543	0.701966302214154	0.711273338966732	0.712721098766643	0.723555518875678	0.714360058588589	0.706871594686442	0.805304244659745	0.811975404082962	0.815925883219593	0.818809297825937	0.815303646579025	0.814800888593664	0.817937299336779	0.822154937726748	0.817695385533606	0.739197714601825	0.743785491582534	0.748425395132448	0.741754716236476	0.749182450156554	0.745005468441708
regulation of cell cycle phase transition (GO:1901987)	0.942658798851915	0.943499707682292	0.944186037683555	0.94429409320255	0.943496258193015	0.943896218224177	0.943987196629641	0.943507658643767	0.943481318787595	0.943273587335871	0.942875881294539	0.941088445211059	0.942614601707303	0.946874078010142	0.948325949388255	0.94587984011834	0.949384482125732	0.951932913660509	0.953062676222611	0.954112474131627	0.957304627647637	0.95784763832076	0.958941664198124	0.956371208033848	0.955320898675306	1	1	1	1	1	1	1	1	1	1	1	1	1	1	1	1	1	1	1	1	1	1	1	1
regulation of cell division (GO:0051302)	0.683399372934574	0.68848864567927	0.692725917110005	0.691131181508011	0.684921924322038	0.677178098921814	0.768137405799143	0.76464465171007	0.772998109121673	0.766491800838266	0.76938789897697	0.764083401388156	0.773139628023822	0.774686039257011	0.776404027054766	0.773935122084752	0.777249964856897	0.782513624674571	0.785345307338638	0.710081879455256	0.726489110848009	0.723745440036307	0.720820566313841	0.716041849989407	0.712098747309685	0.686329196213044	0.679174246027443	0.681499584208286	0.682327104899775	0.768509663388189	0.769793242235277	0.77247525252311	0.770013154868777	0.768223187410293	0.772927882992303	0.780667435751722	0.784595200213541	0.788413740626387	0.717641981548436	0.717989385896945	0.723115753682766	0.727259130489846	0.723555195089945	0.724638044283512	0.73012299735112	0.733722718527035	0.725526305461226	0.731672259136647	0.727035264874518
regulation of cellular amine metabolic process (GO:0033238)	0.842319686330054	0.84133010344333	0.844086115678586	0.847643005571833	0.842632482097435	0.84294361689929	0.847349162500477	0.840992162124385	0.845593067473498	0.841930044894946	0.843750913007005	0.834761971423947	0.841705027731852	0.846752987678002	0.848491616771182	0.845477035291401	0.845671280036575	0.853279094375145	0.854294420938265	0.856816911655311	0.86307137421063	0.862272215231586	0.857181011942618	0.853602449798436	0.854110236703126	1	1	1	1	1	1	1	1	1	1	1	1	1	1	1	1	1	1	1	1	1	1	1	1
regulation of cellular amino acid metabolic process (GO:0006521)	0.854159747737066	0.853614490305354	0.855128357009779	0.856826615816531	0.853337801977306	0.854088649141386	0.858747556798428	0.853545292545511	0.857595701067196	0.853815340773661	0.855207016233148	0.846420608546119	0.853125240356517	0.859720396191614	0.860982737424101	0.856235321964811	0.857342515413806	0.863392008753103	0.865392937698854	0.867509198439289	0.873025959286207	0.873276471637457	0.869450053235381	0.865566055711809	0.865645833836088	1	1	1	1	1	1	1	1	1	1	1	1	1	1	1	1	1	1	1	1	1	1	1	1
regulation of cellular ketone metabolic process (GO:0010565)	0.884606389358179	0.883659442286609	0.885779659556825	0.887804371544598	0.885100212540194	0.885879007271862	0.888278962674249	0.885275329459024	0.888936771404445	0.886215834115789	0.887152167354936	0.88054755954998	0.887097190865911	0.893533413155034	0.89562562135903	0.891013842254423	0.892630193895701	0.899197038166695	0.897232753131515	0.899038814176063	0.905316527506514	0.904418637319847	0.90159046836922	0.898636720969433	0.898804127214025	1	1	1	1	1	1	1	1	1	1	1	1	1	1	1	1	1	1	1	1	1	1	1	1
regulation of cellular macromolecule biosynthetic process (GO:2000112)	0.999994217382718	0.999994333209999	0.999994333209999	0.999994333209999	0.999994333209999	0.999993926569256	0.999993227443668	0.999993926569256	0.999994333209999	0.999994217382718	0.997168384564707	0.997154609618104	0.999054112337846	0.999204148775858	0.990407332361386	0.990737660706985	0.973996970216057	0.978045740218544	0.978351024334166	0.981437556933437	0.982984087586869	0.983190049651213	0.982666598810476	0.977558072123508	0.976562448421307	0.975810298948018	0.994325287174203	0.992951215209905	0.99915003261968	0.999190851576186	0.990356875268176	0.990329023569937	0.990988711596647	0.97429333449898	0.97579839246988	0.976259981113432	0.949120165895088	0.949472318698633	0.947898120612565	0.948921981521659	0.919603692423381	0.952481767230614	0.949679773095227	0.952062712492049	0.95503589353967	0.955706634278865	0.953992239134394	0.954777602285487	0.957163362248973
regulation of cellular response to heat (GO:1900034)	0.68448379529774	0.68848864567927	0.692725917110005	0.691131181508011	0.681783847498369	0.6740822398792	0.678016037492654	0.677032068597959	0.673226674117067	0.659087624717974	0.66449020279602	0.659392327830921	0.66376427443439	0.675733516116917	0.681316078220043	0.678406184684554	0.686959091882779	0.69929890537954	0.704581611732821	0.795126873292056	0.801847523810698	0.802124766920071	0.798631441677313	0.795661918160359	0.794430037584074	0.925751328810449	0.927421421364012	0.927082193603968	0.925740069216196	0.928853463001848	0.928592742475428	0.931154821809748	0.933962209883033	0.931329247988059	0.933995730319845	0.932606544801273	0.933369610687482	0.93460484166411	0.931349996360907	0.932150531544162	0.933895268723154	0.9369269424469	0.933529452448813	0.934585519963212	0.935158314142187	0.938110212637768	0.937001795763261	0.93602499971496	0.937518549208669
regulation of cellular response to stress (GO:0080135)	0.759441580987335	0.761010684193426	0.766879390579813	0.772676358324908	0.684921924322038	0.677178098921814	0.679804416788698	0.677032068597959	0.677046317815417	0.667046232227031	0.672054283663722	0.668768776982815	0.673562477249647	0.774686039257011	0.776404027054766	0.773935122084752	0.777249964856897	0.782513624674571	0.785345307338638	0.897224422619452	0.903573897030369	0.903117961460275	0.898913490729917	0.896389094496549	0.896088506015584	0.975810298948018	0.976091301030277	0.977071374688653	0.976235278574419	0.975575181510148	0.9742243976651	0.974168914475311	0.97502314884288	0.97429333449898	0.97579839246988	0.976259981113432	0.974840499538189	0.976177324767976	0.975081600104009	0.975788693360066	0.975920960213821	0.976931849819576	0.978086829708065	0.978601041607957	0.900793186979337	0.906036418548697	0.906915121159533	0.908302629590092	0.908753897965402
regulation of cyclin-dependent protein kinase activity (GO:1904029)	1	1	1	1	1	1	1	1	1	1	1	0.846420608546119	0.853125240356517	0.859720396191614	0.860982737424101	0.689519977981766	0.697344360367441	0.710012057532596	0.716865538722165	0.71836814095141	0.735146622037784	0.734650727473251	0.736784903800642	0.734132822536871	0.732434139085827	0.710383429696492	0.710616102793015	0.709300147047102	0.707475997009068	0.713557997351107	0.716147632460272	0.724282840228414	0.717528965757023	0.713724872529662	0.720787595599728	0.73613656484163	0.736493165393526	0.747869937249195	0.741092801264191	0.744052523274606	0.747338995650682	0.752733002331168	0.746607210049798	0.745880664308815	0.751535182072674	0.757686603199242	0.750558548120506	0.753565012139622	0.751254709520155
regulation of cyclin-dependent protein serine/threonine kinase activity (GO:0000079)	0.92646212731223	0.92641419962186	0.926377678988757	0.926730678332395	0.926415668320397	0.925509738209481	0.926508307400402	0.924927770993472	0.926392562360271	0.925382193585058	0.925856234730944	0.779945533616183	0.788030598854617	0.790456192584427	0.792485083269374	0.687458784015024	0.695512491691246	0.707932666388003	0.711836706827642	0.714482520696818	0.809368559910026	0.809370590613189	0.805616271732418	0.801223887336277	0.800577008693183	0.785217289300124	0.786193713403562	0.786124261662095	0.783225013183679	0.788193599792862	0.788296271288721	0.791473965765162	0.789554445141617	0.706871594686442	0.712349221036883	0.728403245508142	0.728013154958607	0.737891423920188	0.731747583238387	0.732996226877574	0.736613761898947	0.741673559247748	0.739869620630366	0.724638044283512	0.729051683773994	0.733065521727581	0.725526305461226	0.731672259136647	0.727035264874518
regulation of cytokinesis (GO:0032465)	0.68458112468945	0.68848864567927	0.692725917110005	0.691131181508011	0.684921924322038	0.677178098921814	0.78838240233603	0.78517775224808	0.793188970163421	0.787151750289319	0.789054994187338	0.783808734769026	0.791418129817479	0.796189601443191	0.799543989567895	0.798822166107036	0.801657427784407	0.807395784784998	0.811369368499377	0.809347742486033	0.815265169857535	0.815317038223356	0.810997872990304	0.807184883720065	0.806555154453324	0.791617614239964	0.792569546128572	0.792953438145909	0.790117295136861	0.937564200248765	0.93759112041365	0.93972007391141	0.942036407273708	0.93900881643837	0.942133376808429	0.808403851313495	0.812351992982905	0.81522395828084	0.731747583238387	0.717989385896945	0.723115753682766	0.727259130489846	0.723555195089945	0.724638044283512	0.729051683773994	0.733065521727581	0.725526305461226	0.731672259136647	0.727035264874518
regulation of establishment of planar polarity (GO:0090175)	0.936715843636506	0.93755145099033	0.937304266675431	0.937448121102899	0.93695877516992	0.936486725491103	0.936173953232456	0.934698074173657	0.935643910665341	0.93408986732714	0.934554737386411	0.93273880945637	0.934908282740589	0.939401296251377	0.941339992741088	0.93792747429955	0.941422115016225	0.94632085319044	0.946929362203496	0.948958359690861	0.951961962198443	0.951939462711122	0.954148442227498	0.951824638442093	0.950262614000519	1	1	1	1	1	1	1	1	1	1	1	1	1	1	1	1	1	1	1	1	1	1	1	1
regulation of G2/M transition of mitotic cell cycle (GO:0010389)	0.683399372934574	0.68848864567927	0.692725917110005	0.688144572894914	0.681783847498369	0.6740822398792	0.678016037492654	0.677032068597959	0.673226674117067	0.659087624717974	0.66449020279602	0.659392327830921	0.66376427443439	0.675263665259426	0.681316078220043	0.678406184684554	0.686959091882779	0.69929890537954	0.704805229971259	0.711420416950432	0.72797622744878	0.725253628098196	0.722303389815732	0.718096345599171	0.714154123752233	0.75332862256044	0.753370448590231	0.752478985456155	0.750384428257105	0.755224962468614	0.756873919343899	0.761606799907324	0.755028969257574	0.753978273996366	0.855475714079453	0.86014279380711	0.861368574859464	0.866243562772756	0.862321549403268	0.861927722924808	0.945038058214477	0.949876022380851	0.946585937382543	0.858950121755479	0.863622898977069	0.87009612763595	0.872126073117594	0.872044246013696	0.868449767637899
regulation of gene expression (GO:0010468)	0.999994217382718	0.999994333209999	0.999994333209999	0.999994333209999	0.999994333209999	0.999993926569256	0.999993227443668	0.999993926569256	0.999994333209999	0.999994217382718	0.999994217382718	0.999703012361158	0.999994217382718	0.999994333209999	0.999994377305222	0.999994217382718	0.999994333209999	0.999994217382718	0.999993926569256	0.999993926569256	0.999994217382718	0.999994217382718	0.999993227443668	0.999993227443668	0.999993227443668	0.999993227443668	0.99999284245694	0.999991615587022	0.999988046401469	0.999986397210507	0.999979062151021	0.999986397210507	0.999994183075386	0.999314938928383	0.999790697568371	0.999994183075386	0.999994183075386	0.999817736535364	0.999796667282689	0.999769976245947	0.998716198472832	0.999994183075386	0.999769976245947	0.999994183075386	0.999994183075386	0.999994183075386	0.999994183075386	0.999994183075386	0.999994183075386
epigenetic (GO:0040029)	regulation of gene expression, epigenetic (GO:0040029)	0.68458112468945	0.68848864567927	0.692725917110005	0.691131181508011	0.684921924322038	0.677178098921814	0.679804416788698	0.677032068597959	0.677046317815417	0.667046232227031	0.672054283663722	0.668768776982815	0.673562477249647	0.684370406930446	0.690474827650024	0.687458784015024	0.794983888876413	0.801955072650506	0.804441538289131	0.93839362070255	0.941851153549135	0.941304965376962	0.944433996813364	0.941535698498523	0.939036069841969	0.9305227920343	0.932628793499652	0.932280816775602	0.93236127536329	0.935057435830976	0.935086253786435	0.937209519576141	0.940127934234992	0.9370451981727	0.939695094486265	1	1	1	1	1	1	1	1	1	1	1	1	1
regulation of hematopoietic progenitor cell differentiation (GO:1901532)	0.683399372934574	0.68848864567927	0.692725917110005	0.691131181508011	0.684921924322038	0.677178098921814	0.679804416788698	0.677032068597959	0.772565596532281	0.764503907469905	0.767905806945132	0.762249172796623	0.769506018418374	0.773005249475365	0.774275100684052	0.771746433596858	0.775553483251499	0.927210030148181	0.92675721137797	0.927761836257362	0.932177535735759	0.931955143234537	0.933065909411979	0.928992167338848	0.926445711671733	1	1	1	1	1	1	1	1	1	1	1	1	1	1	1	1	1	1	1	1	1	1	1	1
regulation of hematopoietic stem cell differentiation (GO:1902036)	0.683399372934574	0.68848864567927	0.692725917110005	0.691131181508011	0.684921924322038	0.677178098921814	0.679804416788698	0.677032068597959	0.759667937032801	0.751206961803678	0.756120259020997	0.75067697774689	0.758507883159532	0.763079654360505	0.763084816689129	0.758856113737971	0.763677143574436	0.918589260035972	0.917627140592997	0.919052817535687	0.923163443339442	0.923343819286313	0.923615229672265	0.920363681682448	0.918254432768611	1	1	1	1	1	1	1	1	1	1	1	1	1	1	1	1	1	1	1	1	1	1	1	1
regulation of intracellular signal transduction (GO:1902531)	0.68448379529774	0.697779245409028	0.70151068522405	0.701969030883318	0.694287212130811	0.684797848319996	0.685982992971905	0.684171410333429	0.674734409659129	0.659087624717974	0.66449020279602	0.659392327830921	0.66376427443439	0.675263665259426	0.681316078220043	0.678406184684554	0.686959091882779	0.69929890537954	0.704581611732821	0.710081879455256	0.726489110848009	0.723745440036307	0.720820566313841	0.716041849989407	0.712098747309685	0.686329196213044	0.679174246027443	0.681499584208286	0.682327104899775	0.696071084778183	0.701354758482315	0.716645758987702	0.708916205610199	0.701538399761768	0.702075712385674	0.717714106596282	0.718869335148276	0.751797388139694	0.746345427490366	0.719089896729752	0.724507277341608	0.727259130489846	0.723555195089945	0.724638044283512	0.729051683773994	0.733065521727581	0.725526305461226	0.731672259136647	0.727035264874518
regulation of macroautophagy (GO:0016241)	0.68448379529774	0.68848864567927	0.75743956667819	0.764204156876758	0.684921924322038	0.752481885071202	0.755637710047581	0.752242709899908	0.759667937032801	0.751206961803678	0.756120259020997	0.75067697774689	0.758507883159532	0.763079654360505	0.763114019888944	0.759384636327588	0.764206794372073	0.77022763207728	0.773962991875799	0.772899706392114	0.7826675533426	0.782992774496653	0.780627847668793	0.777023551285138	0.775625949424786	0.757575004076404	0.75854005025532	0.756142382069753	0.754298297919334	0.758207630807918	0.760309759396311	0.874891285386785	0.877635182600492	0.877100479540164	0.881368997454019	0.884614438265265	0.885490311535996	0.88849722157193	0.969404905761673	0.970544474694454	0.971613637535934	0.972637794918572	0.973297792353162	0.972896005832109	0.976070854701055	0.976404822493349	0.976047781235374	0.976031452650488	0.978202377668848
regulation of macromolecule metabolic process (GO:0060255)	0.997612166154553	0.997608982145367	0.997589997065683	0.997601046986373	1	0.99800057803948	0.975824676969024	0.976066720623789	0.92792305098023	0.926348525579013	0.926815385578641	0.924571975693586	0.927245503299241	0.931811056272296	0.934204355611251	0.930777042032028	0.933360756180199	0.938759336775239	0.939340718030115	0.940885417583291	0.943955159370677	0.943899783008884	0.947573333705801	0.944706202383735	0.862591899868615	0.84892150188849	0.848591867111614	0.85062666104523	0.84935412715996	0.855063058873103	0.855122631306296	0.857513521794159	0.858767426478135	0.858144465509589	0.862974576601928	0.866692291525361	0.868264330334095	0.873141946527498	0.868838414400739	0.868074134693085	0.780663416791403	0.787116936103024	0.783126466693021	0.782186942394382	0.785636259440134	0.793052984802881	0.795647339659063	0.797063782018711	0.793765347247362
regulation of mitotic cell cycle (GO:0007346)	0.961263813939546	0.962121319571963	0.962813441416898	0.963734218109364	0.960943601120737	0.960925764559445	0.961845117751079	0.960701921088451	0.961387637289976	0.962974601038704	0.962563903124179	0.961214452838885	0.962550072388172	0.908088585357775	0.910622626893337	0.906309707542256	0.908405525096796	0.915327361798279	0.913588810726485	0.915454840431278	0.92092635275954	0.920576395566125	0.918554715320787	0.915237116279695	0.914687613779894	0.968386892540451	0.969911387462445	0.969968994383141	0.970458202390295	0.997431849466134	0.996067356619506	0.996051879429778	0.997086238620689	0.996589873404437	0.996627174974915	0.996627174974915	0.997734886590553	0.998182838958049	0.997660965124501	0.99759212998962	0.998096998566399	0.999055644945272	0.997131986018223	0.998992893411402	0.999949521669622	0.999994183075386	0.999994183075386	0.999553137032405	0.999994183075386
regulation of mitotic cell cycle phase transition (GO:1901990)	0.740259304110427	0.743326806708697	0.751697709407713	0.758286329676025	0.749523939332718	0.744883494018348	0.7486892105191	0.745146462919793	0.753651106448591	0.743773621791321	0.74789626045449	0.742231939596769	0.747932849725818	0.755331899787938	0.755308210904283	0.750309666562185	0.754189776462673	0.760769490365738	0.84279380028516	0.843383985490094	0.850249556013331	0.85021814536407	0.844735831674244	0.841265847865251	0.839861008973191	0.919871560165521	0.922125047519627	0.921798034655553	0.920358973826396	0.834736229997381	0.836175093073663	0.838530480895327	0.837220635594896	0.836448866100975	0.928598881831593	0.928133651930876	0.928065033172056	0.929344153790044	0.926038066819366	0.926782726003836	0.928485848436704	0.932026963049741	0.928163922316807	0.847250348734656	0.851782484177987	0.782309530817004	0.781435818433272	0.784049144949025	0.77931033698288
regulation of mRNA catabolic process (GO:0061013)	0.970740823205066	0.97116654421731	0.971955979102823	0.972889642586353	0.971393295748268	0.972248019281703	0.971858027714317	0.892438067422287	0.895626830633794	0.892500911428746	0.893863282730254	0.88683391393142	0.892848283894512	0.900068994787686	0.903064236843016	0.898457381709584	0.900538181879485	0.906616460846285	0.904667889890769	0.906959156540855	0.912246130033826	0.910913768359468	0.908016894382301	0.904670422619449	0.904392665418636	0.97904182891398	0.979608197496066	0.98058116983263	0.979796315834033	0.97915461498114	0.977358878204695	0.977747626061652	0.97856072101822	0.977545806366396	0.979031628148653	0.979517408615424	0.978850106116772	0.979726341192863	0.978232758995478	0.978956051480296	0.979079202961671	0.979158239372957	0.98033551045373	0.981306387625519	0.98490349390729	0.984558960105312	0.983710222546723	0.983696514025418	0.986307915136439
via spliceosome (GO:0048024)	regulation of mRNA splicing, via spliceosome (GO:0048024)	0.937890623370568	0.938727278699177	0.938938864530312	0.939070182974192	0.937331189311925	0.937295642896166	0.936971686681517	0.935991199888009	0.937313407951198	0.936212740826309	0.936673982311319	0.934869473511701	0.936964590092317	0.940928877435317	0.942851308936176	0.940361675155064	0.943859401256978	0.947786516086703	0.948873743514469	0.950915779870601	0.953843894710273	0.954316779209094	0.956008481576816	0.953278479460653	0.951732359490919	0.94425771222727	0.945860866237842	0.945491569657564	0.944814459315117	0.946697711097976	0.945363758281387	0.947057872587188	0.948803748855209	1	1	1	1	1	1	1	1	1	1	1	1	1	1	1
regulation of mRNA stability (GO:0043488)	0.985373789599853	0.98536508649893	0.985754446007307	0.985786049156781	0.984803133610293	0.985669656385137	0.985257604945475	0.928267367319291	0.929331362392329	0.927767826600314	0.928233054837128	0.926327745956805	0.928561483823801	0.933114206779088	0.935508467725941	0.932080459260416	0.840107467267083	0.847940379470504	0.849362259737493	0.850924312260389	0.857910706203829	0.85701173206808	0.850606977304708	0.847328392606705	0.846424939577161	0.935175059006747	0.937263197529875	0.937368208709573	0.93659055078527	0.938868108863372	0.938894629289524	0.940617420999325	0.942036407273708	0.93900881643837	0.942989438027723	0.943425731213514	0.94223247552505	0.943508343187918	0.941224752936852	0.94255852367231	0.943366278563094	0.947744865030427	0.943479440647075	0.944520749604493	0.945741721243951	0.946491045844153	0.945763654029695	0.945260339323096	0.94718554668566
regulation of phosphorylation (GO:0042325)	0.774077052956772	0.774328863406563	0.778910718764709	0.7858438695781	0.777729927137367	0.776235036136023	0.781186130857106	0.777703738510077	0.786462194883822	0.780670664913943	0.783057354260268	0.778248352209585	0.786837070492806	0.906204413638024	0.908729837255513	0.904156223010388	0.906247285001212	0.981001084168067	0.981333561688748	0.983517468869503	0.984944054626504	0.985662907068773	0.985070834691916	0.980979898655655	0.980457134675881	1	1	1	1	1	1	1	1	1	1	1	1	1	1	1	1	1	1	1	1	1	1	1	1
regulation of primary metabolic process (GO:0080090)	0.786209386373289	0.787152471607347	0.791796896353023	0.796786684267866	0.790376752359613	0.788923715384237	0.793306698768889	0.788940663262118	0.795926611116949	0.790854378726704	0.792307923354013	0.786277121380162	0.795369544767168	0.915442482090302	0.917945876419135	0.913866579305235	0.915976051878712	0.922312997458052	0.921359106683723	0.922335428236914	0.926879862426096	0.927075422017124	0.927323702511622	0.923160711610127	0.92105907808007	0.982915291219828	0.983936852361796	0.984370597541889	0.983623284912295	0.983012082581399	0.981203085319825	0.98116300631549	0.98236861974452	0.981365271566017	0.982377325749545	0.983290358752858	0.983980861586789	0.984939399605714	0.983869231819397	0.984157268323346	0.984264368936243	0.983405798361169	0.982714536375687	0.983669607925566	0.987176404470749	0.987747927422226	0.987431838786612	0.986947903136069	0.988559201770827
regulation of protein ubiquitination (GO:0031396)	0.861440599515175	0.860028515498713	0.860554327202001	0.862182184370039	0.858479879337818	0.859235250987038	0.862932141956155	0.858880779022868	0.862880129443766	0.859900838776183	0.861823306452542	0.8535219197852	0.860648734508999	0.866901631102338	0.868114287162795	0.863925865260416	0.86658594302993	0.874005037999204	0.874214084942124	0.772310544044225	0.780536254522903	0.780724043674009	0.877477751648428	0.875123849665679	0.874766411032711	0.860562359470073	0.862122061622411	0.864603859377477	0.861816694720869	0.867620679307397	0.866330947821123	0.868746826344056	0.870561782857241	0.869990994226748	0.873840299299326	0.878016912519556	0.878984631769136	0.881978539803404	0.877797703008826	0.877619948542399	0.880633228583843	0.882963981624715	0.878546685552476	0.877401615329454	0.879422993549988	0.886119799878834	0.887151916432715	0.888533848305903	0.888186033573217
regulation of Ras protein signal transduction (GO:0046578)	0.68458112468945	0.68848864567927	0.692725917110005	0.688144572894914	0.681783847498369	0.6740822398792	0.678016037492654	0.677032068597959	0.673226674117067	0.659087624717974	0.66449020279602	0.659392327830921	0.66376427443439	0.675263665259426	0.681316078220043	0.687550202609411	0.696747306227606	0.707932666388003	0.711836706827642	0.714482520696818	0.731613025153973	0.728977759637267	0.732768539467293	0.729679516285867	0.712098747309685	0.686329196213044	0.679174246027443	0.681499584208286	0.682327104899775	0.696071084778183	0.701354758482315	0.716645758987702	0.708916205610199	0.701538399761768	0.702075712385674	0.717714106596282	0.718869335148276	0.72418619873762	0.717641981548436	0.717989385896945	0.723115753682766	0.727259130489846	0.723555195089945	0.724638044283512	0.729051683773994	0.733065521727581	0.725526305461226	0.731672259136647	0.727035264874518
regulation of signal transduction by p53 class mediator (GO:1901796)	0.753943003529055	0.856330134818784	0.857432774263316	0.859545140484788	0.856114990691029	0.856011841426485	0.86063587394726	0.85553356179445	0.85950139585486	0.757061104268012	0.760923257051542	0.754794651216587	0.762321725578714	0.863221177882863	0.864471588623166	0.859749199424347	0.861308835160264	0.867765462761922	0.867953721555678	0.869172954321332	0.874077408404597	0.874845197964447	0.958253770813001	0.955613661507832	0.954548198481296	0.947058737201156	0.948634802568836	0.947796924506295	0.855441962167177	0.861646688719681	0.861255564485129	0.948506378016003	0.865711771883775	0.865117787574298	0.869455650498371	0.873171272936399	0.874194377001143	0.877652500384237	0.873896607568764	0.772587395530481	0.77460342946708	0.781110580484079	0.778024670866908	0.777595373086318	0.781702105882749	0.789236341070832	0.791893616902312	0.79437636374359	0.792136512328495
regulation of stem cell differentiation (GO:2000736)	0.689194439665561	0.693543709037952	0.697252498925856	0.697787365169395	0.69075365550441	0.682025732339942	0.681761329734295	0.68062951597343	0.81336082692627	0.809280152584469	0.811146446197462	0.803471804741751	0.81123060143404	0.817576621339111	0.818892702208402	0.817026053030639	0.820768010277015	0.949215885738128	0.950651330796613	0.952580890568772	0.955432948245065	0.955934090704273	0.957102679281621	0.954441799128863	0.953372289813221	1	1	1	1	1	1	1	1	1	1	1	1	1	1	1	1	1	1	1	1	1	1	1	1
regulation of TOR signaling (GO:0032006)	0.749378784610248	0.751458023171011	0.75743956667819	0.764204156876758	0.684921924322038	0.752481885071202	0.755637710047581	0.752242709899908	0.759667937032801	0.751206961803678	0.756120259020997	0.75067697774689	0.758507883159532	0.763079654360505	0.763084816689129	0.758856113737971	0.763677143574436	0.770215424677157	0.773950046848575	0.772880721852718	0.7826675533426	0.923343819286313	0.780627847668793	0.777023551285138	0.775625949424786	0.757054427423953	0.758021736289842	0.755625055335937	0.75377425538461	0.758167808872902	0.760272989525179	0.764470128191905	0.760234978726512	0.758269240917104	0.762382940803001	0.768955207534061	0.771553186099276	0.775435071211118	0.771631969773461	0.772587395530481	0.77460342946708	0.780477380081047	0.777523115933023	0.777595373086318	0.781702105882749	0.789236341070832	0.791893616902312	0.794139385904563	0.790951026130928
regulation of transcription from RNA polymerase II promoter in response to hypoxia (GO:0061418)	0.911100520630628	0.912348766233736	0.91330226872425	0.914818504980474	0.912805584995963	0.912747674817963	0.913353375246757	0.911580270359843	0.914069500980916	0.912801444931354	0.913287450826482	0.90928412629453	0.913627953814331	0.91997394919766	0.922450004595064	0.918422291552869	0.92098952765848	0.927210030148181	0.92675721137797	0.927761836257362	0.932177535735759	0.931955143234537	0.933065909411979	0.928992167338848	0.926445711671733	1	1	1	1	1	1	1	1	1	1	1	1	1	1	1	1	1	1	1	1	1	1	1	1
regulation of transcription from RNA polymerase II promoter in response to stress (GO:0043618)	0.934264155767138	0.935097576066663	0.934848597084674	0.934993495800499	0.934500599337802	0.934029191952865	0.934149912069122	0.93266389016243	0.933618629670688	0.93206127265156	0.932526304551638	0.930710433368208	0.932895020832711	0.937400951892084	0.939339841732714	0.9359264280471	0.938966913796174	0.943862088617436	0.944466787693699	0.946489399860988	0.949495395808599	0.949469273541693	0.952357602893692	0.949557407466928	0.947793832676381	1	1	1	1	0.942716303153644	0.941835791197258	0.943521202699424	0.944888534231279	0.942078810290065	0.945579892250054	0.945579892250054	0.944336015377049	0.945600724788334	0.944299450820885	0.945206744661733	0.945038058214477	0.949876022380851	0.946585937382543	0.948340535098538	0.950464691153839	0.951679487217708	0.950469088623482	0.949965636412617	0.951877705653646
regulation of transcription involved in G1/S transition of mitotic cell cycle (GO:0000083)	1	1	1	1	1	1	1	1	1	1	1	1	1	1	1	1	1	1	1	1	1	1	1	1	1	1	1	1	1	1	1	1	1	1	1	1	1	1	1	1	1	1	1	1	1	1	1	1	1
regulation of transforming growth factor beta receptor signaling pathway (GO:0017015)	0.948901613084273	0.95018455599893	0.951331023738641	0.951427249438336	0.949805866352479	0.949349962625194	0.950289259531271	0.94944956814875	0.949686884294489	0.838688921748388	0.840095627909506	0.830843617774626	0.839599779049296	0.845125184431442	0.846560322420401	0.84439761823484	0.843684369720706	0.850954332856962	0.852404253453409	0.854911473435032	0.861790333135323	0.860933879202827	0.85449425344522	0.851273811190702	0.850856247118108	0.838581434275505	0.838318803071535	0.841304139373146	0.841150557317205	0.846786330511748	0.848668695096602	0.850595735730336	0.850777215332751	0.849147276523866	0.854105077962617	0.859272930469542	0.859626461191874	0.864512367235587	0.860055134971363	0.859612895139714	0.86378622778108	0.866748171041179	0.859143161317233	0.857570359191252	0.862348434132341	0.869380315278758	0.871449870651895	0.871363958379262	0.96546156547617
response to amino acid starvation (GO:1990928)	0.683399372934574	0.68848864567927	0.692725917110005	0.691131181508011	0.681783847498369	0.677178098921814	0.679804416788698	0.677032068597959	0.674734409659129	0.662133430836141	0.667042192905164	0.663291006764176	0.669265820746779	0.675263665259426	0.681316078220043	0.678406184684554	0.686959091882779	0.781485305788926	0.704581611732821	0.710081879455256	0.726489110848009	0.791686905346866	0.788433258677815	0.78458263646829	0.783758275330972	0.766134875310067	0.767379530278916	0.766438380919981	0.763704778480195	0.766340735350815	0.76740440778894	0.770566888162658	0.767796555499593	0.765607363231105	0.769360467270495	0.777126882082058	0.781215864188468	0.785047278610498	0.780124780579266	0.779188684333785	0.780663416791403	0.787116936103024	0.783126466693021	0.782186942394382	0.785636259440134	0.793052984802881	0.795647339659063	0.797063782018711	0.793765347247362
response to endoplasmic reticulum stress (GO:0034976)	1	1	1	1	1	1	1	1	1	1	1	1	1	0.964526661441576	0.965502607660833	0.965354826178215	0.966655381557708	0.970761324841155	0.876074456747264	0.87824208725047	0.883049457350321	0.883867798330801	0.878955579476653	0.876653068973139	0.876305174204748	0.862107403451543	0.863509096217611	0.865070492484174	0.862203144519665	0.868014353914592	0.866728643093425	0.869143322473327	0.871490310610216	0.87094041086844	0.875215283370915	0.87891598224352	0.879835215909615	0.883300308785109	0.879155286125045	0.879008688081422	0.881528285894775	0.777379573050178	0.773746769692102	0.724638044283512	0.73012299735112	0.733722718527035	0.725526305461226	0.731672259136647	0.727035264874518
response to ionizing radiation (GO:0010212)	0.904517982984373	0.905324867893369	0.907549504101496	0.909089489082885	0.906569310580806	0.906936147325839	0.907993395510656	0.753368737033313	0.761928496069383	0.753641512110768	0.758024006677339	0.752683723418863	0.760159274539377	0.763079654360505	0.763917009696271	0.678406184684554	0.686959091882779	0.69929890537954	0.704581611732821	0.710081879455256	0.726489110848009	0.723745440036307	0.720820566313841	0.716041849989407	0.712098747309685	0.686329196213044	0.679174246027443	0.681499584208286	0.682327104899775	0.696071084778183	0.701354758482315	0.716645758987702	0.708916205610199	0.701538399761768	0.702075712385674	0.717714106596282	0.718869335148276	0.72418619873762	0.717641981548436	0.717989385896945	0.723115753682766	0.727259130489846	0.723555195089945	0.724638044283512	0.729051683773994	0.733065521727581	0.725526305461226	0.731672259136647	0.727035264874518
response to unfolded protein (GO:0006986)	1	1	1	1	1	1	1	1	1	1	1	1	1	1	1	1	1	1	0.849362259737493	0.850924312260389	0.857910706203829	0.85701173206808	0.850606977304708	0.847328392606705	0.846424939577161	0.834187590582956	0.83394576565691	0.836940142593252	0.836723924290809	0.710868147535131	0.712721098766643	0.723555518875678	0.714360058588589	0.706871594686442	0.712349221036883	0.728403245508142	0.728013154958607	0.737891423920188	0.731747583238387	0.734444362183947	0.736825232253264	0.743384354908221	0.739869620630366	0.739197714601825	0.743785491582534	0.748425395132448	0.741754716236476	0.749182450156554	0.745005468441708
response to UV (GO:0009411)	0.717787288137781	0.7209572725805	0.83497804013447	0.83891747409736	0.833484452594812	0.833789147541353	0.838484154746002	0.833890829144712	0.839461941359312	0.836404621443431	0.837820655507487	0.828524205815134	0.836550349444633	0.951824395646206	0.952816091620337	0.951286336385007	0.954355557875496	0.957649455001225	0.850411103819063	0.851976347609128	0.858958600122978	0.858062772428356	0.752308691142611	0.749358038175899	0.747476431376712	0.7284760800216	0.727796739593424	0.725912843153913	0.723204151191537	0.696071084778183	0.701354758482315	0.716645758987702	0.708916205610199	0.701538399761768	0.702075712385674	0.717714106596282	0.718869335148276	0.756735932412631	0.751449225284688	0.754041076973633	0.758275134315977	0.762243894022666	0.758054983847257	0.760372093891936	0.764108364849311	0.771374044240887	0.767541171957373	0.772165561363485	0.767571412056363
ribonucleoprotein complex assembly (GO:0022618)	0.91550333255957	0.91632001706676	0.916426641912542	0.917489175623727	0.915966478137674	0.915483623444237	0.916504981126126	0.914800643598176	0.980271607119249	0.980633254944044	0.981078374469155	0.980612052193838	0.981751674377179	0.984298920435482	0.98434247860631	0.984709386266643	0.923546720698904	0.986771683689535	0.987129905142421	0.989337468087386	0.989739601559746	0.989106177249503	0.988428694823834	0.985832514653039	0.985784425138615	0.98635970031482	0.987374325808214	0.986943131566302	0.98576845500192	0.984724224188137	0.984277231803122	0.984241217223298	0.985419103685029	0.984422967559764	0.985426969948083	0.985888961026352	0.986544621340766	0.988372402321949	0.987777234765129	0.988077501795423	0.988177874877613	0.988242289960405	0.987155787707927	0.988113881596111	0.989280751489482	0.989264673135425	0.99027527930356	0.989793114866318	0.991017623731839
ribonucleoprotein complex biogenesis (GO:0022613)	1	1	1	1	1	1	1	1	1	1	1	1	1	1	1	1	1	1	1	1	1	1	1	1	1	1	1	1	1	1	1	1	1	1	1	1	1	1	0.886445638158939	0.886858521081245	0.889309098919028	0.892038355118932	0.887778976214697	0.887665267668385	0.88938065310933	0.896054323953493	0.896957841457142	0.899302682310577	0.899823130377149
ribosomal large subunit biogenesis (GO:0042273)	1	1	1	1	1	1	1	1	1	1	1	1	1	1	1	0.863925865260416	0.708968968665398	0.719840908143598	0.726673793951161	0.727209033548876	0.741114033661708	0.74160260356156	0.741842490447005	0.737681165851435	0.736801088106444	0.718500050498125	0.716296094057825	0.71496961980957	0.712238999436926	0.720517522409715	0.721843537241423	0.729060724044312	0.723073789983642	0.718586071891477	0.726693372286532	0.738228187719651	0.739207340832508	0.751797388139694	0.746345427490366	0.748932666461897	0.751777941947797	0.756685991685424	0.751336944684888	0.752376834419183	0.756544429806686	0.764023827370669	0.757756636263621	0.760625191593008	0.75871563512182
ribosome biogenesis (GO:0042254)	1	1	1	1	1	1	1	1	1	1	1	1	1	1	1	1	0.997931613803728	0.999994217382718	0.999993926569256	0.999993926569256	0.999994217382718	0.999994217382718	0.999993227443668	0.999993227443668	0.999993227443668	0.999267657509016	0.99882837941849	0.998837864968152	0.99915003261968	0.999314758848735	0.998861143433915	0.998846664145708	0.99950365541826	0.998550205069539	0.998952413294848	0.999415749293593	0.999994183075386	0.999227490874494	0.978232758995478	0.978956051480296	0.979079202961671	0.979158239372957	0.98033551045373	0.981306387625519	0.98490349390729	0.984558960105312	0.983710222546723	0.983696514025418	0.986307915136439
RNA export from nucleus (GO:0006405)	0.955558904052045	0.956411320558782	0.957176187870037	0.95769191113911	0.955262242375018	0.955216939573206	0.956141690393976	0.954954587409753	0.955657629172474	0.956798157108028	0.956390669822415	0.955044711789269	0.956400417104151	0.95959920671781	0.960576910664978	0.960419788279393	0.962606261288319	0.966292857434974	0.966101100622106	0.967310505473142	0.969863390117846	0.971883946930348	0.972872319980909	0.968564658049683	0.967541733909932	1	1	1	1	1	1	0.962143237817514	0.963978372888778	0.963382277338661	0.964450895168381	0.964991554967395	0.963957544840751	0.876476879427351	0.872205442829649	0.871012119773638	0.873612334987754	0.875977142041885	0.870548074957562	0.869417589577256	0.872473772453655	0.87929957258238	0.880289426238011	0.881670711212999	0.878953903190905
RNA metabolic process (GO:0016070)	0.977911396036799	0.978342062903373	0.978715593366892	0.979196342642987	1	1	1	0.978035936122432	0.979043602940002	0.979836037075062	0.980281948843597	0.979813318241311	0.980547986428598	0.983123533093779	0.98317083410606	0.983530361280126	0.92098952765848	0.927210030148181	0.92675721137797	0.927761836257362	0.932177535735759	0.931955143234537	0.823771692972187	0.820674235948561	0.82056073882256	0.805080439984009	0.806424906959842	0.809106964820966	0.712238999436926	0.720517522409715	0.721843537241423	0.729060724044312	0.723073789983642	0.718586071891477	0.726693372286532	0.738228187719651	0.739207340832508	0.751797388139694	0.746345427490366	0.748932666461897	0.751777941947797	0.756685991685424	0.723555195089945	0.724638044283512	0.729051683773994	0.733065521727581	0.725526305461226	0.731672259136647	0.727035264874518
RNA processing (GO:0006396)	0.994431999539159	0.994427629619622	0.994401573609413	0.994416738991286	0.993486719738309	0.994800282570166	0.994814231967225	0.994740680231573	0.995682958615889	0.995645219108697	0.996089001446246	0.99607177873987	0.997103433539045	0.998635618468875	0.998660697071984	0.997697453383602	0.997227437266169	0.998732511133127	0.998221267780331	0.999993926569256	0.999994217382718	0.999994217382718	0.977023778260534	0.97232374633295	0.971775366099718	0.998293805716766	0.998334631598786	0.997884113337462	0.970727234854336	0.970040158730636	0.968241214598698	0.967727775969844	0.969185403147848	0.968595637715671	0.969198738883762	0.970580019746779	0.969508991421883	0.969905033735678	0.969252208592969	0.970385074550611	0.971459716325971	0.972487671377972	0.919096428267843	0.920675373707357	0.920058656141444	0.923327779515702	0.92318294007478	0.924093884508861	0.92487124865164
RNA splicing (GO:0008380)	0.946841150356835	0.947685790098455	0.948822045486771	0.948923610805357	0.947715736416567	0.947688091569141	0.948202963589452	0.94733322503575	0.947701907712789	0.947082040391448	0.946681374261241	0.94532505240335	0.947235885397077	0.951011783083847	0.952458484547557	0.950916626458505	0.953987184329021	0.95704682161725	0.958192534136464	0.958911872898788	0.962058581904791	0.962899093643572	0.963030560602462	0.960035145590311	0.958993207529841	1	1	1	1	1	1	1	1	1	1	1	1	1	1	1	1	1	1	1	1	1	1	1	1
via transesterification reactions with bulged adenosine as nucleophile (GO:0000377)	RNA splicing, via transesterification reactions with bulged adenosine as nucleophile (GO:0000377)	0.999994217382718	0.999994333209999	0.999994333209999	0.999994333209999	0.999994333209999	0.999993926569256	0.999993227443668	0.999993926569256	0.999994333209999	0.999994217382718	0.999994217382718	0.999703012361158	0.999994217382718	0.999994333209999	0.999994377305222	0.999994217382718	0.999994333209999	0.999994217382718	0.999993926569256	0.999993926569256	0.999994217382718	0.999994217382718	0.999993227443668	0.999993227443668	0.999993227443668	1	1	1	1	1	1	1	1	1	0.999994183075386	0.999994183075386	0.999994183075386	0.999994183075386	0.999994183075386	0.999994183075386	0.999994183075386	0.999994183075386	0.999994183075386	0.999994183075386	0.999994183075386	0.999994183075386	0.999994183075386	0.999994183075386
RNA transport (GO:0050658)	1	1	1	1	1	1	1	1	1	1	1	1	1	1	1	1	1	1	1	1	1	1	1	1	1	1	1	1	1	1	1	1	1	1	1	1	1	0.929344153790044	0.926038066819366	0.926782726003836	0.928565371243401	0.932562743686739	0.928163922316807	0.928771700574216	0.928296107407405	0.932876101296756	0.932678117139795	0.932163730165965	0.932318092643985
rRNA metabolic process (GO:0016072)	0.990043061602292	0.990037516984113	0.990004457012741	0.990023698852902	0.989082541544547	0.990390861972073	0.990408244535443	0.990316591941179	0.990832368133106	0.991225688514844	0.991669231478195	0.991648628789156	0.992258546130685	0.99380336532825	0.994167864850215	0.994113040779306	0.953987184329021	0.95703630489598	0.958174104110534	0.958886457801585	0.962058581904791	0.9962335379652	0.996861332741057	0.995747606533743	0.995665110100573	0.994400541575199	0.9945439232129	0.994097072877031	0.994782486475151	0.994240995215106	0.992527613926167	0.992509081937254	0.993563141049881	0.993421699449304	0.993470615615947	0.993470615615947	0.995446549642314	0.996824625389316	0.996274009497642	0.996170470318324	0.996697766081679	0.997672615968626	0.995441204643191	0.996930318840219	0.997274993600985	0.997331994371247	0.998796080831106	0.99831563943332	0.998903118111314
rRNA processing (GO:0006364)	0.993580371792334	0.993575207139034	0.993544412634699	0.993562335926821	0.992622919521336	0.993935728597672	0.993952003172112	0.993866192210887	1	1	1	1	1	1	1	0.996459606282679	0.962606261288319	0.96651685155106	0.966327663565969	0.967538864679239	0.970082423662215	0.972106131819721	0.973088387126761	0.968788519118111	0.967767111639531	0.963851823467739	0.965383448802981	0.965908701439551	0.965444365884464	0.964667154643205	0.962424438865623	0.962143237817514	0.963978372888778	0.963382277338661	0.964450895168381	0.965214809483673	0.964176139054598	0.963639430741994	0.962977651954377	0.964090184923576	0.965169123267249	0.966660166875808	0.96591697826308	0.965520837339338	0.970100204965567	0.970731099367248	0.969915765464028	0.970368997130133	0.97256424771103
SCF-dependent proteasomal ubiquitin-dependent protein catabolic process (GO:0031146)	0.683399372934574	0.68848864567927	0.695100801100272	0.694607082339774	0.688794661467502	0.680850021337212	0.680660011463198	0.679506147501559	0.682674372758188	0.673668114542381	0.677836586797035	0.674950131545354	0.680641276844125	0.688184333562859	0.693393179200258	0.689519977981766	0.697344360367441	0.710012057532596	0.704581611732821	0.710081879455256	0.726489110848009	0.723745440036307	0.720820566313841	0.716041849989407	0.712098747309685	0.709965902301828	0.710616102793015	0.709300147047102	0.707407204727083	0.713557997351107	0.716147632460272	0.724282840228414	0.717528965757023	0.713287500091953	0.720675691422064	0.735215639582334	0.734514036976692	0.744799883320073	0.717641981548436	0.717989385896945	0.723115753682766	0.727259130489846	0.744528447336017	0.744479640319092	0.749869245953433	0.755588225468534	0.747672246592813	0.75347666079559	0.751254709520155
selective autophagy (GO:0061912)	0.867980836940532	0.867055709928944	0.868236703009676	0.870286587446765	0.86661981366635	0.867382347598304	0.871081560652284	0.867500244228075	0.870848718564127	1	1	1	1	1	0.874767999826758	0.869727265301699	0.872190924564224	0.881111095269558	0.881377265085907	0.883116445083285	0.887758642471186	0.889104263018005	0.884579987563753	0.882380638245833	0.882050716783898	0.867375479691043	0.870095512937105	0.871648925405495	0.868852001020894	0.874266583423431	0.872977571694721	0.874959809595935	0.878068381488794	0.877545261392222	0.881844768749682	0.885085143228027	0.885939702191391	0.888946126142939	0.885313326991377	0.885678585169693	0.887706162081219	0.890465944238417	0.886141080514429	0.885443599553763	0.886884314461841	0.893594757993941	0.894516325483759	0.896381656904862	0.896935717719233
snRNA transcription (GO:0009301)	0.902228466804686	1	1	1	1	1	1	1	1	1	1	1	1	1	1	1	1	1	1	1	1	1	1	1	1	1	1	1	1	1	1	1	1	1	1	1	1	1	1	1	1	1	1	1	1	1	1	1	1
snRNA transcription by RNA polymerase II (GO:0042795)	0.900682438423756	1	1	1	1	1	1	1	1	1	1	1	1	1	1	1	1	1	1	1	1	1	1	1	1	1	1	1	1	1	1	1	1	1	1	1	1	1	1	1	1	1	1	1	1	1	1	1	1
sphingolipid biosynthetic process (GO:0030148)	0.753943003529055	0.755985933673852	0.760949886036915	0.766955570711243	0.758865381202257	0.756357038263309	0.759808909318247	0.75596922827911	0.765166345984565	0.757061104268012	0.760923257051542	0.754794651216587	0.762321725578714	0.765380989171546	0.766648823441865	0.764124207005701	0.767901099080819	0.774324583386315	0.778594755721167	0.775705552245399	0.78410795449009	0.784650166554851	0.780982889138065	0.777023551285138	0.776178808921244	0.758608274905995	0.919007734511463	0.918689436765305	0.917632080426453	0.920664284723244	0.920246370840029	0.922335940256105	0.925042090155156	0.922348654843076	0.925546393387123	0.925081060861539	0.924577478356987	0.92625923942168	0.923841102934084	0.772587395530481	0.77460342946708	0.781110580484079	0.778024670866908	0.777595373086318	0.781702105882749	0.789236341070832	0.791893616902312	0.79437636374359	0.929788270374917
SRP-dependent cotranslational protein targeting to membrane (GO:0006614)	0.937890623370568	0.938727278699177	0.938938864530312	0.939070182974192	0.937331189311925	1	1	1	1	1	1	1	1	1	1	1	0.943859401256978	0.947786516086703	0.948873743514469	0.950915779870601	0.953843894710273	0.954316779209094	0.956008481576816	0.953278479460653	0.951732359490919	0.94425771222727	0.945860866237842	0.945491569657564	0.944814459315117	0.946697711097976	0.945363758281387	0.947057872587188	0.948803748855209	0.9462717131392	0.949289899548534	0.948828182671322	0.948463726606851	0.948806533967421	0.947540862423618	0.948488257532948	0.947834278040279	0.952174314073611	0.948946685883616	0.952062712492049	0.95503589353967	0.955706634278865	0.953992239134394	0.954777602285487	0.957163362248973
transcription elongation from RNA polymerase II promoter (GO:0006368)	0.893506158392521	0.892997667939891	0.895159452298214	0.896295874319706	0.894096191074709	0.894022850475417	0.895970468398972	0.893082092821381	0.897078517386315	0.893976474298613	0.895333903310332	0.741777518232559	0.747488621558497	0.754898601365549	0.754876303659269	0.749874517138428	0.753754065224224	0.760342227997887	0.765060745563994	0.76540107379958	0.775752873073929	0.77562466140239	0.774134862006207	0.768429820228875	0.767353833691562	0.748478463423443	0.749603103358803	0.748214949463694	0.74540607774162	0.749695492196638	0.751365528123015	0.903781748426911	0.906239625610014	0.903497478061137	0.905360469606382	0.904899021864483	0.90733616686743	0.912275515825338	0.909723172334737	0.909343956775206	0.911725762456744	0.914889385497196	0.912594931084413	0.914192585275876	0.914494347217551	0.917817581682087	0.918666948385958	0.920062176549008	0.9204416086931
transcription-coupled nucleotide-excision repair (GO:0006283)	1	1	1	1	1	1	1	1	1	1	1	0.905632167144508	0.910079582228675	0.916084020511689	0.918574259489806	0.914519038574174	0.917531321061384	0.923838654753558	0.92289528642136	0.9243402514368	0.928861184824026	0.929067990216524	0.929775713311482	0.92515337427151	0.922591980083585	0.913020361132977	0.91566842057598	0.915813569611356	0.915192956319363	0.918662896539902	0.918245891139748	0.919876209188869	0.922145636658453	0.919450249393341	0.92264976227498	0.922185185355405	0.922166378550664	0.925254683379835	0.773595084199755	0.772587395530481	0.77460342946708	0.781110580484079	0.778024670866908	0.777595373086318	0.781702105882749	0.789236341070832	0.791893616902312	0.79437636374359	0.792136512328495
DNA-templated (GO:0006351)	transcription, DNA-templated (GO:0006351)	0.683399372934574	0.68848864567927	0.692725917110005	0.691131181508011	0.684921924322038	0.677178098921814	0.679804416788698	0.677032068597959	0.675177877742217	0.664269743923103	0.668529118368786	0.659392327830921	0.669352367164404	0.675733516116917	0.681725696000628	0.678877795949592	0.68789723700635	0.699523713484225	0.704805229971259	0.757471831399343	0.77026322052514	0.768945665222731	0.767827226980511	0.762263250004515	0.759960769218336	0.741738991988819	0.740940857127136	0.738520454216947	0.736273283512391	0.740451123578843	0.742179490242936	0.748037883939971	0.743210671352891	0.741903604271729	0.820113709285951	0.899873049556423	0.901902470074125	0.953545355270894	0.951935553928856	0.952999739912171	0.953185413366185	0.957216357357594	0.993730194295915	0.994227475209975	0.999994183075386	0.999994183075386	0.999994183075386	0.999994183075386
translation (GO:0006412)	0.941468089322974	0.942307935968222	0.942989393871726	0.943100112499319	0.982770503101995	0.999251288311587	0.999260612992748	0.999211445259782	0.999252838995914	0.999231253198037	0.998357799305381	0.998050594758239	0.999094363403561	0.999233740236852	0.999699789983173	0.999679870771563	0.98634372653019	0.988869782954711	0.989235874452676	0.991451361338372	0.991827537312841	0.991204669332993	0.990039307527708	0.987931206935285	0.987886881632796	0.9889170809065	0.989929080604728	0.989495447836757	0.947545386121414	0.949030862567181	0.880725081257011	0.883173678254725	0.950085241333868	0.947619113812475	0.949647817189607	0.950105038093406	0.949179345925725	0.950003277392273	0.947898120612565	0.948921981521659	0.948677420180184	0.952481767230614	0.95028407049035	0.952189163226579	0.95503589353967	0.955706634278865	0.953992239134394	0.954777602285487	0.957163362248973
transmembrane receptor protein tyrosine kinase signaling pathway (GO:0007169)	0.706422624457829	0.710158445468966	0.820679466632734	0.886023278521573	0.81993792981924	0.819367011632468	0.822821095786935	0.817572733054061	0.8237634898828	0.883473689122214	0.885276146525672	0.877363092345397	0.927917653343	0.965569115543351	0.966541044130718	0.966850813780474	0.968153804854671	0.972248480677885	0.972992241715526	0.941551406462437	0.944613085508621	0.944561361598251	0.948229779675978	0.945368803880475	0.943335292358486	0.934544988508491	0.936634860328737	0.971147928508387	0.970727234854336	0.970040158730636	0.968241214598698	0.967727775969844	0.942036407273708	0.88999861551491	0.893968709015897	0.89535327593745	0.941605856332468	0.943329290352427	0.940594213961887	0.941923927081082	0.94316888784651	0.947113183761623	0.942844673832872	0.9438866384004	0.976070854701055	0.976404822493349	0.976047781235374	0.976031452650488	0.946563217852403
tumor necrosis factor-mediated signaling pathway (GO:0033209)	0.879274421977403	0.878751770096577	0.880400086036043	0.882457213175467	0.878367630367215	0.879140501137445	0.882425961862519	0.878883375130353	0.882201850218254	0.880293792734268	0.882098522631704	0.87375815459999	0.880014672362942	0.885683340170664	0.887332931301891	0.882260131257041	0.885203856346755	0.892784396124776	0.891695370699918	0.893068485233983	0.898503783199197	0.898018929118488	0.980145514281312	0.975041001922545	0.974046210454695	1	1	1	1	1	1	1	1	1	1	1	1	1	1	1	1	1	1	1	1	1	1	1	1
ubiquitin-dependent ERAD pathway (GO:0030433)	1	1	1	1	1	1	1	1	1	1	1	1	1	0.916084020511689	0.918574259489806	0.914519038574174	0.917531321061384	0.923838654753558	0.92289528642136	0.9243402514368	0.928861184824026	0.784650166554851	0.780982889138065	0.777023551285138	0.776178808921244	0.758608274905995	0.760366170592824	0.75991939995568	0.758011904273699	0.760589568773287	0.761661801782616	0.765293811862787	0.762179990692914	0.759463991983772	0.762790984497887	0.771066317450321	0.77526612592448	0.778585506918189	0.773595084199755	0.772587395530481	0.77460342946708	0.781110580484079	0.778024670866908	0.777595373086318	0.729051683773994	0.733065521727581	0.725526305461226	0.731672259136647	0.727035264874518
ubiquitin-dependent protein catabolic process (GO:0006511)	0.876029719450041	0.875508351291394	0.928310353462611	0.928897611100219	0.927944398439585	0.927472734954715	0.928460626670262	0.926507146901886	0.92792305098023	0.926348525579013	0.926815385578641	0.924571975693586	0.927245503299241	0.931811056272296	0.934204355611251	0.930777042032028	0.933360756180199	0.938759336775239	0.888422087406285	0.890436658642924	0.895488382381107	0.895664603371292	0.891535155099823	0.889865983059124	0.889549098177927	0.934342387273415	0.9364380942715	0.936084605412674	0.935294618998696	0.937564200248765	0.93759112041365	0.93972007391141	0.942036407273708	0.93900881643837	0.942118417431546	0.972828349339898	0.971745992059172	0.972144732039812	0.940382593539457	0.97218069274688	0.973248829596879	0.974272729830934	0.995104988201903	0.995599711279348	0.977644769547126	0.977315382651641	0.976952541707108	0.976937111291101	0.979569180039695
Wnt signaling pathway (GO:0016055)	1	1	1	1	1	1	1	1	1	1	1	1	1	1	1	1	1	1	1	1	1	1	1	1	1	1	1	1	0.946472379787535	0.948379799234842	0.946596379753722	0.94829464194026	0.949969670713487	0.947464403272537	0.949647817189607	0.949992121715475	0.949120165895088	0.949472318698633	0.947898120612565	0.948921981521659	0.948677420180184	0.952481767230614	0.949679773095227	0.952062712492049	0.839019058010602	0.846253438846372	0.848949041135745	0.848348276246658	0.843990810376443
planar cell polarity pathway (GO:0060071)	Wnt signaling pathway, planar cell polarity pathway (GO:0060071)	0.93043586357919	0.931265868809859	0.931005717916664	0.931593052519701	0.930642116614299	0.930169678907248	0.93072715424197	0.928782668854237	0.929331362392329	0.927767826600314	0.928233054837128	0.926417788919806	0.928631892416321	0.933162341193026	0.935551961394457	0.932131961224469	0.93561097996476	0.941003623236526	0.941590875511986	0.943141947532283	0.946198555875051	0.945685271381587	0.949342644398327	0.946494589535225	0.944463195380778	1	1	1	1	1	1	1	1	1	1	1	1	1	1	1	1	1	1	1	1	1	1	1
Apoptosis WP1254	0.902281628404838	0.894957913888564	0.909048740617874	0.916379778848663	0.826001029733108	0.826001029733108	0.826001029733108	0.849806568393358	0.712980710535856	0.654778203553337	0.654778203553337	0.661392124801351	0.679029248129387	0.679029248129387	0.760508415908149	0.760508415908149	0.800284471009635	0.719873112678523	0.830241643721225	0.821682451517914	0.830241643721225	0.821682451517914	0.853561236589499	0.818402138506656	0.818402138506656	0.844383158776709	0.912413731531078	0.907907984708703	0.851061829295726	0.838727599885643	0.85638502304113	0.86002037486726	0.863764244658349	0.842103283724192	0.870020029657219	0.902013930952884	0.890449649786822	0.890449649786822	0.879178135232558	0.901519566218685	0.899274022976821	0.887441470042916	0.885323706079167	0.906358937732466	0.89897014204443	0.89897014204443	0.904107114284683	0.89897014204443	0.89897014204443
Cholesterol Biosynthesis WP103	1	1	1	1	1	1	1	1	1	1	1	1	1	1	1	1	1	1	1	1	1	1	1	1	1	1	1	1	1	1	1	1	1	1	1	1	1	1	1	1	1	1	1	1	1	1	1	1	1
Cholesterol metabolism (includes both Bloch and Kandutsch-Russell pathways) WP4346	1	1	1	1	1	1	1	0.888888385483203	0.876148471484575	0.885088762009928	0.885088762009928	0.883257618167386	0.876148471484575	0.886965119280681	0.886965119280681	0.886965119280681	0.918699727655875	0.918823458258926	0.943308624060405	0.939919621020638	0.938128615645218	0.918999889791777	0.914021973722071	0.904193780456242	0.904193780456242	0.904193780456242	0.921393118671443	0.918868753962754	0.875323462737871	0.864517000234934	0.871952512303707	0.873617179184775	0.886403506569996	0.866699418996681	0.870020029657219	0.902013930952884	0.890449649786822	0.890449649786822	0.879178135232558	0.901519566218685	0.899274022976821	0.887441470042916	0.885323706079167	0.906358937732466	0.89897014204443	0.89897014204443	0.904107114284683	0.89897014204443	0.89897014204443
Cytoplasmic Ribosomal Proteins WP163	0.96780332400891	0.958054389426403	0.947862321453781	0.94742395293883	0.947640754758725	1	1	1	1	1	1	1	1	1	1	1	0.949778102577364	0.965218011945641	0.967058864462693	0.957089185447613	0.956771004202451	0.949017889704724	0.9500064500065	0.950350779999253	0.950350779999253	0.950350779999253	0.951063186880812	0.961630555623932	0.951464910174349	0.951464910174349	0.952717501152635	0.953257162136635	0.953808815586945	0.954372865744004	0.953808815586945	0.963848908382597	0.967492328767696	0.967492328767696	0.967492328767696	0.969809120742715	0.969324700602483	0.966650794744174	0.965926168961008	0.969324700602483	0.970304806467602	0.970304806467602	0.983034374209748	0.985128907677524	0.985128907677524
Delta-Notch Signaling Pathway WP265	0.838212539148936	0.8617872668125	0.897075983294581	0.916379778848663	0.817417353640846	0.766105663042832	0.766105663042832	0.790555843778242	0.722638675068771	0.666533187873991	0.666533187873991	0.673265846337364	0.689791462565645	0.689791462565645	0.760508415908149	0.760508415908149	0.806855964268515	0.727800379890691	0.834475612877033	0.825872771507167	0.834475612877033	0.825872771507167	0.853561236589499	0.818402138506656	0.818402138506656	0.844383158776709	0.912413731531078	0.907907984708703	0.85242198817397	0.840244531200057	0.857933889751637	0.861394851207381	0.938005385311365	0.938678594918047	0.938005385311365	0.947879126209379	0.967492328767696	0.967492328767696	0.958650479916304	0.963462982325522	0.9624546484874	0.951131652622842	0.950290155963545	0.9624546484874	0.964495909671891	0.964495909671891	0.978875173585424	1	1
DNA Replication WP150	1	1	1	1	1	1	1	1	1	1	1	1	1	1	1	1	1	1	1	1	1	1	1	1	1	1	1	1	1	1	1	1	1	1	1	1	1	1	1	1	1	1	1	1	1	1	1	1	1
Electron Transport Chain WP295	0.96780332400891	0.958054389426403	0.947862321453781	0.94742395293883	0.947640754758725	0.947640754758725	0.947640754758725	0.947004042045561	0.956766970314072	0.956461878805681	0.956461878805681	0.956163077843854	0.956766970314072	0.946800647706633	0.946496401494092	0.946496401494092	0.95615452803995	0.968388154998037	0.967058864462693	0.957089185447613	0.956771004202451	1	1	1	1	1	1	1	1	1	1	1	1	1	1	0.967492328767696	0.967492328767696	0.967492328767696	0.967492328767696	0.969809120742715	0.969324700602483	0.969324700602483	0.9688511663081	0.969324700602483	0.970304806467602	0.970304806467602	0.983034374209748	0.985128907677524	0.985128907677524
Estrogen signaling WP1244	0.838212539148936	0.894957913888564	0.909048740617874	0.916379778848663	0.862739314402289	0.862739314402289	0.862739314402289	0.849806568393358	0.845753021136827	0.85438315400557	0.85438315400557	0.817992977772506	0.823298878168868	0.870344528349946	0.870344528349946	0.846168291451337	0.908629703466241	0.891025849300725	0.87636302365565	0.867328353308684	0.87636302365565	0.841045675935694	0.853561236589499	0.818402138506656	0.818402138506656	0.844383158776709	0.912413731531078	0.907205518978049	0.851061829295726	0.838727599885643	0.85638502304113	0.86002037486726	0.863764244658349	0.842103283724192	0.870020029657219	0.902013930952884	0.890449649786822	0.890449649786822	0.879178135232558	0.901519566218685	0.899274022976821	0.887441470042916	0.885323706079167	0.906358937732466	0.89897014204443	0.89897014204443	0.904107114284683	0.960437099228168	0.960787845001801
Exercise-induced Circadian Regulation WP544	1	1	1	1	1	1	1	1	1	1	1	1	1	1	1	1	1	1	1	1	1	1	1	1	1	1	1	1	1	1	1	1	1	0.866699418996681	0.870020029657219	0.902013930952884	0.890449649786822	0.890449649786822	0.879178135232558	0.901519566218685	0.899274022976821	0.887441470042916	0.885323706079167	0.906358937732466	0.89897014204443	0.89897014204443	0.904107114284683	0.89897014204443	0.89897014204443
G1 to S cell cycle control WP413	0.917270955453876	0.909114328563407	0.92192897202454	0.918785757590677	0.909114328563407	0.89816114388192	0.89816114388192	0.89449472654544	0.845753021136827	0.85438315400557	0.85438315400557	0.704028643145814	0.871377722125931	0.885397694002615	0.885397694002615	0.885397694002615	0.908629703466241	0.891025849300725	0.87636302365565	0.867328353308684	0.87636302365565	0.841045675935694	0.853561236589499	0.818402138506656	0.818402138506656	0.844383158776709	0.912413731531078	0.907205518978049	0.851061829295726	0.838727599885643	0.85638502304113	0.86002037486726	0.863764244658349	0.842103283724192	0.870020029657219	0.902013930952884	0.890449649786822	0.890449649786822	0.879178135232558	0.901519566218685	0.899274022976821	0.887441470042916	0.885323706079167	0.906358937732466	0.89897014204443	0.89897014204443	0.904107114284683	0.89897014204443	0.89897014204443
Glutathione and one carbon metabolism WP730	0.902281628404838	0.894957913888564	0.909048740617874	0.916379778848663	0.862739314402289	0.862739314402289	0.862739314402289	0.849806568393358	0.845753021136827	0.85438315400557	0.85438315400557	0.863013286874313	0.87177619101796	0.885397694002615	0.885397694002615	0.885397694002615	0.908629703466241	0.891025849300725	0.87636302365565	0.867328353308684	0.87636302365565	0.841045675935694	0.853561236589499	0.818402138506656	0.818402138506656	0.844383158776709	0.912413731531078	0.907205518978049	0.851061829295726	0.838727599885643	0.85638502304113	0.86002037486726	0.863764244658349	0.842103283724192	0.870020029657219	0.902013930952884	0.890449649786822	0.890449649786822	0.879178135232558	1	1	1	1	1	1	1	1	1	1
IL-5 Signaling Pathway WP151	0.932569158145275	0.923883465005686	0.924936523666407	0.922854896081261	0.913140634017248	0.902644764660728	0.902644764660728	0.900404157088875	0.919907872758471	0.918969191255656	0.918969191255656	0.918051140115541	0.909686674172265	0.889910876907651	0.889910876907651	0.889910876907651	0.918969191255656	0.934882077684325	0.943308624060405	0.943540560005807	0.942283420209288	0.932569158145275	0.924936523666407	0.926014957234615	0.926014957234615	0.926014957234615	0.927959794132208	0.937519515766092	0.91274742336284	0.91274742336284	0.911392127785046	0.912106898855217	0.923119553173781	0.914376674473972	0.913358689556819	0.922972991552154	1	1	1	1	1	1	1	1	1	1	1	1	1
IL-7 Signaling Pathway WP297	1	1	1	1	1	1	1	1	1	1	1	1	1	1	1	1	1	1	1	1	1	1	1	1	1	1	1	1	1	1	1	1	1	1	1	1	1	1	1	1	1	1	1	1	1	1	1	1	1
MAPK signaling pathway WP493	0.917270955453876	0.909114328563407	0.92192897202454	0.918785757590677	0.862739314402289	0.862739314402289	0.862739314402289	0.849806568393358	0.845753021136827	0.85438315400557	0.85438315400557	0.835780941186226	0.838113353115118	0.708059559638622	0.760508415908149	0.760508415908149	0.829730202335707	0.787824636561177	0.870027574873857	0.867328353308684	0.87636302365565	0.841045675935694	0.853561236589499	0.818402138506656	0.818402138506656	0.844383158776709	0.912413731531078	0.907205518978049	0.851061829295726	0.838727599885643	0.85638502304113	0.86002037486726	0.863764244658349	0.842103283724192	0.870020029657219	0.902013930952884	0.890449649786822	0.890449649786822	0.879178135232558	0.901519566218685	0.899274022976821	0.887441470042916	0.885323706079167	0.906358937732466	0.89897014204443	0.89897014204443	0.904107114284683	0.893091634296139	0.868283533343468
mRNA processing WP310	0.991308922832339	0.984492633322818	0.984606473821584	0.991308922832339	0.999312190313661	0.997009410214001	0.997009410214001	0.999312190313661	0.999312190313661	0.999312190313661	0.999312190313661	0.999312190313661	0.999312190313661	0.999312190313661	0.999312190313661	0.999312190313661	0.999312190313661	0.999891670901564	0.999891670901564	0.999891670901564	0.999891670901564	0.999891670901564	0.999891670901564	0.997009410214001	0.997009410214001	0.997009410214001	0.997009410214001	0.997009410214001	0.991308922832339	0.998905011568445	0.998905011568445	0.998905011568445	0.998905011568445	0.998905011568445	0.998905011568445	0.998905011568445	0.998905011568445	0.998905011568445	0.998905011568445	0.998905011568445	0.998905011568445	0.998905011568445	0.998905011568445	0.998905011568445	0.998905011568445	0.998905011568445	0.998905011568445	0.998905011568445	0.998905011568445
Nucleotide Metabolism WP87	1	1	1	1	1	1	1	1	1	1	1	1	1	1	1	1	1	1	1	1	1	1	1	1	1	1	1	1	1	1	1	1	1	1	1	1	1	1	1	1	1	1	1	1	1	1	1	1	1
One carbon metabolism and related pathways WP1770	0.902281628404838	0.894957913888564	0.909048740617874	0.916379778848663	0.906733675913414	0.89816114388192	0.89816114388192	0.888888385483203	0.876148471484575	0.885088762009928	0.885088762009928	0.883257618167386	0.876148471484575	0.886965119280681	0.886965119280681	0.886965119280681	0.918699727655875	0.918823458258926	0.943308624060405	0.939919621020638	0.938128615645218	0.918999889791777	0.914021973722071	0.818402138506656	0.818402138506656	0.844383158776709	0.912413731531078	0.907205518978049	0.851061829295726	0.838727599885643	0.85638502304113	0.86002037486726	0.863764244658349	0.842103283724192	0.870020029657219	0.902013930952884	0.890449649786822	0.890449649786822	0.879178135232558	0.901519566218685	0.899274022976821	0.887441470042916	0.88543708501741	0.91142637463867	0.903690679543885	0.903690679543885	0.908153349566324	0.902256249893815	0.903098912488538
Oxidative Damage WP1496	1	1	1	1	1	1	1	1	1	1	1	1	1	1	1	1	1	1	1	1	1	1	1	1	1	1	1	1	1	1	1	1	1	1	1	1	1	1	1	1	1	1	1	1	1	1	1	1	1
Oxidative phosphorylation WP1248	0.917270955453876	0.909114328563407	0.92192897202454	0.918785757590677	0.909114328563407	0.89816114388192	0.89816114388192	0.89449472654544	0.903716321664465	0.90903408172299	0.90903408172299	0.907781968662765	0.899851919281343	0.889910876907651	0.889910876907651	0.889910876907651	0.918969191255656	0.920337962249375	0.943308624060405	0.939919621020638	0.938128615645218	1	1	1	1	1	1	1	1	1	1	1	1	1	1	0.917270955453876	0.917270955453876	0.917270955453876	0.906351063127044	0.913521562044188	0.912015757271588	0.900756303478112	0.899442899536137	0.912015757271588	0.915065977195573	0.915065977195573	0.918276735010295	0.910944058379377	0.923422744110601
p38 MAPK Signaling Pathway WP350	1	1	1	1	1	1	1	1	1	1	1	1	1	1	1	1	1	1	1	1	1	1	1	1	1	1	1	1	0.851061829295726	0.838727599885643	0.85638502304113	0.86002037486726	0.863764244658349	0.842103283724192	0.870020029657219	0.902013930952884	0.890449649786822	0.890449649786822	0.879178135232558	0.901519566218685	0.899274022976821	0.887441470042916	0.885323706079167	0.906358937732466	0.89897014204443	0.89897014204443	0.904107114284683	0.89897014204443	0.89897014204443
p53 signaling WP2902	0.902281628404838	0.894957913888564	0.909048740617874	0.916379778848663	0.862739314402289	0.862739314402289	0.862739314402289	0.849806568393358	0.770348390575357	0.753105569456488	0.753105569456488	0.736940424657548	0.770348390575357	0.885397694002615	0.885397694002615	0.796912128181404	0.864676764931524	0.85258338360381	0.864410359634783	0.816968147663565	0.82547823253506	0.816968147663565	0.853561236589499	0.818402138506656	0.818402138506656	0.844383158776709	0.912413731531078	0.907205518978049	0.851061829295726	0.838727599885643	0.85638502304113	0.86002037486726	0.863764244658349	0.842103283724192	0.870020029657219	0.902013930952884	0.890449649786822	0.890449649786822	0.879178135232558	0.901519566218685	0.899274022976821	0.887441470042916	0.885323706079167	0.906358937732466	0.89897014204443	0.89897014204443	0.904107114284683	0.893091634296139	0.868283533343468
Parkinsons Disease Pathway WP3638	1	1	1	1	1	1	1	1	0.876148471484575	0.885088762009928	0.885088762009928	0.883257618167386	0.876148471484575	0.886965119280681	0.886965119280681	0.886965119280681	0.918699727655875	0.918823458258926	0.864410359634783	0.867328353308684	0.87636302365565	0.841045675935694	0.853561236589499	0.818402138506656	0.818402138506656	0.844383158776709	0.912413731531078	0.907205518978049	0.851061829295726	0.838727599885643	0.85638502304113	0.86002037486726	0.863764244658349	0.842103283724192	0.870020029657219	0.902013930952884	0.890449649786822	0.890449649786822	0.879178135232558	0.901519566218685	0.899274022976821	0.887441470042916	0.885323706079167	0.906358937732466	0.89897014204443	0.89897014204443	0.904107114284683	0.893091634296139	0.868283533343468
PluriNetWork WP1763	0.902281628404838	0.894957913888564	0.909048740617874	0.916379778848663	0.862739314402289	0.862739314402289	0.862739314402289	0.849806568393358	0.845753021136827	0.85438315400557	0.85438315400557	0.817992977772506	0.823298878168868	0.870344528349946	0.870344528349946	0.846168291451337	0.908629703466241	0.891025849300725	0.87636302365565	0.867328353308684	0.87636302365565	0.841045675935694	0.8715302702534	0.836032947418055	0.836032947418055	0.862158977024869	0.912413731531078	0.907907984708703	0.851061829295726	0.838727599885643	0.85638502304113	0.86002037486726	0.863764244658349	0.842103283724192	0.870020029657219	0.902013930952884	0.890449649786822	0.890449649786822	0.879178135232558	0.901519566218685	0.899274022976821	0.887441470042916	0.885323706079167	0.911455725382929	0.903690679543885	0.903690679543885	0.908153349566324	0.902256249893815	0.960787845001801
Proteasome Degradation WP519	0.902281628404838	0.894957913888564	1	1	1	1	1	1	1	1	1	1	1	1	1	1	1	1	1	1	1	1	1	1	1	1	1	1	1	1	1	1	1	1	1	1	1	1	1	1	1	1	1	1	1	1	1	1	1
Purine metabolism WP2185	0.838212539148936	0.894957913888564	0.909048740617874	0.916379778848663	0.862739314402289	0.862739314402289	0.862739314402289	0.849806568393358	0.845753021136827	0.85438315400557	0.85438315400557	0.863013286874313	0.871377722125931	0.885397694002615	0.885397694002615	0.885397694002615	0.908629703466241	0.891025849300725	0.864410359634783	0.867328353308684	0.87636302365565	0.841045675935694	0.853561236589499	0.818402138506656	0.818402138506656	0.844383158776709	0.912413731531078	0.907205518978049	0.851061829295726	0.838727599885643	0.85638502304113	0.86002037486726	0.863764244658349	0.842103283724192	0.870020029657219	0.902013930952884	0.890449649786822	0.890449649786822	0.879178135232558	0.901519566218685	0.899274022976821	0.887441470042916	0.885323706079167	0.906358937732466	0.89897014204443	0.89897014204443	0.904107114284683	0.89897014204443	0.89897014204443
TNF-alpha NF-kB Signaling Pathway WP246	0.816968147663565	0.799947977920574	0.852317730975931	0.870647144545305	0.799947977920574	0.699954480680502	0.699954480680502	0.722293453468178	0.712980710535856	0.654778203553337	0.654778203553337	0.661392124801351	0.679029248129387	0.649414360411693	0.757650087146975	0.649414360411693	0.574035907863907	0.719873112678523	0.82547823253506	0.816968147663565	0.82547823253506	0.636161006117577	0.853561236589499	0.818402138506656	0.818402138506656	0.844383158776709	0.912413731531078	0.907205518978049	0.851061829295726	0.838727599885643	0.85638502304113	0.86002037486726	0.863764244658349	0.842103283724192	0.870020029657219	0.902013930952884	0.890449649786822	0.890449649786822	0.879178135232558	0.901519566218685	0.899274022976821	0.887441470042916	0.885323706079167	0.906358937732466	0.89897014204443	0.89897014204443	0.904107114284683	0.893091634296139	0.868283533343468
[truncated: 894 more columns]

## Sheet: legend
Dataset EV2: full list of gene enrichment sets identified with Enrichr for 942 groups of genes ordered from low to strong reactivation (heatmap Fig.2)
