# Supplementary material for: A gene subset requires CTCF bookmarking during the fast post‐mitotic reactivation of mouse ES cells
Source: EMBO Rep. 2022 Nov 4;24(1):e56075. doi: 10.15252/embr.202256075 (PMC9827546; doi:10.15252/embr.202256075)
Supplement: Supplementary file 4 — Dataset EV3 [file EMBR-24-e56075-s002.xlsx]

## Sheet: Dataset EV3
Categorical information		minus IAA replicate 1 (TPM)								minus IAA replicate 2 (TPM)						minus IAA replicate 3 (TPM)				plus IAA replicate 1 (TPM)								plus IAA replicate 2 (TPM)						plus IAA replicate 3 (TPM)				minus IAA MEAN (TPM)								plus IAA MEAN (TPM)
gene_name	CTCF responsiveness	m_Asy_a	m_M_a	m_M20_a	m_M40_a	m_M50_a	m_M60_a	m_M90_a	m_M120_a	m_Asy_b	m_M_b	m_M20_b	m_M40_b	m_M60_b	m_M120_b	m_Asy_c	m_M_c	m_M50_c	m_M90_c	p_Asy_a	p_M_a	p_M20_a	p_M40_a	p_M50_a	p_M60_a	p_M90_a	p_M120_a	p_Asy_b	p_M_b	p_M20_b	p_M40_b	p_M60_b	p_M120_b	p_Asy_c	p_M_c	p_M50_c	p_M90_c	m_Asy_tpm	m_M_tpm	m_M20_tpm	m_M40_tpm	m_M50_tpm	m_M60_tpm	m_M90_tpm	m_M120_tpm	p_Asy_tpm	p_M_tpm	p_M20_tpm	p_M40_tpm
1110002L01Rik	down_asy	4.59231842	2.631539457	3.558094604	5.846570416	7.28592679	7.174347484	4.886212491	4.448958604	3.606285556	2.660468605	2.624407335	4.024229888	5.892765116	5.394554351	5.453166227	3.157849644	8.11112554	5.843599533	4.033752711	3.129632908	2.781973312	5.37989973	7.137798716	6.832743807	4.335854284	3.697830572	3.122349015	2.377512399	2.603685724	3.953990745	5.638197414	4.994957826	4.314800546	2.81523257	7.85185549	5.892151679	4.55059006766667	2.81661923533333	3.0912509695	4.935400152	7.698526165	6.5335563	5.364906012	4.9217564775	3.82363409066667	2.774125959	2.692829518	4.6669452375
Abcc5	down_asy	1.877831	2.783777	2.881402	2.028847	1.936765	2.181541	2.147304	2.715006	1.498998	2.245533	2.132331	1.717659	1.631468	2.459693	3.037923	3.908486	2.183765	3.369283	1.652855	2.959313	2.760068	2.178637	1.973796	2.088413	2.336419	2.45037	1.368437	1.960835	1.840536	1.502075	1.649604	2.808111	2.341793	3.310714	2.336862	3.502815	2.13825066666667	2.97926533333333	2.5068665	1.873253	2.060265	1.9065045	2.7582935	2.5873495	1.787695	2.74362066666667	2.300302	1.840356
Adamts14	down_asy	1.227097	1.152658	1.047782	0.8289913	0.6917019	0.6072332	0.5258704	0.5475641	0.5865645	0.6590152	0.6561018	0.5398357	0.3896043	0.3074616	1.528396	1.087129	0.5979355	0.5001279	1.042873	1.319981	1.182886	0.9781636	0.7114848	0.5448035	0.4717769	0.51235	0.4625702	0.6127609	0.6958126	0.5743227	0.3939352	0.2485054	1.161677	1.013484	0.6776899	0.5103438	1.11401916666667	0.9662674	0.8519419	0.6844135	0.6448187	0.49841875	0.51299915	0.42751285	0.889040066666667	0.9820753	0.9393493	0.77624315
Ctnnal1	down_asy	1.896423	2.044336	2.226538	2.596052	3.619907	3.73336	2.300683	2.167441	1.346926	1.488886	1.59339	2.036653	3.360337	2.347889	2.339767	2.251909	3.743596	3.76412	1.534794	2.171582	2.19053	2.356485	3.419717	3.427722	2.201625	1.893467	1.291342	1.446116	1.503853	1.943861	3.151482	2.211698	1.788614	2.117055	3.458555	3.317235	1.86103866666667	1.928377	1.909964	2.3163525	3.6817515	3.5468485	3.0324015	2.257665	1.53825	1.91158433333333	1.8471915	2.150173
Dmtn	down_asy	2.193901	1.848602	1.920935	2.007032	2.53624	2.676324	1.687168	1.414541	1.281752	1.342438	1.288771	1.570431	2.435027	1.425504	2.849232	1.682461	2.261756	1.921544	1.790593	1.958682	1.620992	1.867403	2.708232	2.746718	1.729849	1.225185	1.214247	1.299053	1.189615	1.413717	2.5852	1.714687	2.286476	1.508965	2.290125	1.902191	2.108295	1.62450033333333	1.604853	1.7887315	2.398998	2.5556755	1.804356	1.4200225	1.763772	1.5889	1.4053035	1.64056
Emb	down_asy	2.231086	1.631119	1.789962	1.723429	2.46707	2.698814	1.928191	1.711138	1.607621	1.56211	1.452797	1.864887	3.238586	2.152232	2.339767	1.397737	2.079776	2.184769	1.928331	1.788362	1.620992	1.533938	2.432819	2.542416	1.97697	1.581602	1.464806	1.470626	1.481407	1.833415	3.225344	2.037744	1.788614	1.306268	1.822752	2.018178	2.05949133333333	1.530322	1.6213795	1.794158	2.273423	2.9687	2.05648	1.931685	1.72725033333333	1.521752	1.5511995	1.6836765
Fxyd6	down_asy	3.011966	1.37014	1.549845	1.37438	1.521744	1.776719	1.665256	1.300465	2.107287	1.244806	1.218475	1.104209	1.168813	1.481406	2.905839	1.061245	1.143877	1.579351	2.577666	1.916102	1.642898	1.533938	1.583627	1.679811	1.3704	1.292013	1.850281	1.078459	1.144724	1.016109	1.181806	1.540733	2.083643	1.081049	1.238537	1.670216	2.67503066666667	1.225397	1.38416	1.2392945	1.3328105	1.472766	1.6223035	1.3909355	2.17053	1.35853666666667	1.393811	1.2750235
Gart	down_asy	5.354606	6.306995	6.657784	7.460922	9.384089	9.310909	6.92396	6.274172	4.040778	5.125673	4.803603	6.011807	8.059939	6.820058	6.41549	6.936916	10.06092	8.818044	4.545351	5.705725	6.418253	7.269534	9.157497	8.376354	6.694739	5.880887	3.546372	4.656983	4.444222	5.699048	7.854083	6.809047	5.163009	6.373687	10.60935	7.91033	5.27029133333333	6.12319466666667	5.7306935	6.7363645	9.7225045	8.685424	7.871002	6.547115	4.418244	5.57879833333333	5.4312375	6.484291
Ggt1	down_asy	0.7994724	0.5219582	0.5238912	0.3708645	0.4841913	0.5172727	0.5039591	0.5019338	0.4779415	0.4149355	0.3280509	0.3680698	0.3896043	0.4472169	1.0378	0.6471003	0.4419524	0.6317405	0.5903053	0.5109605	0.4600113	0.3779268	0.4360713	0.4540029	0.516708	0.4677978	0.3662014	0.2941252	0.2917924	0.2429827	0.3200723	0.3976086	0.7375727	0.5855684	0.4440037	0.6263311	0.771737966666667	0.527998	0.42597105	0.36946715	0.46307185	0.4534385	0.5678498	0.47457535	0.564693133333333	0.463551366666667	0.37590185	0.31045475
Herc4	down_asy	6.656073	5.763289	6.090236	5.25755	6.571168	7.66913	5.54355	4.928077	4.518719	4.613106	4.405255	4.490452	7.305081	5.115044	10.09496	6.988684	8.085128	9.60772	5.98176	6.025076	5.673473	4.913049	6.265656	7.173246	5.593926	4.143352	4.35587	4.117753	4.062648	4.152795	7.016971	5.243463	8.057982	6.891689	7.875224	9.650138	7.08991733333333	5.78835966666667	5.2477455	4.874001	7.328148	7.4871055	7.575635	5.0215605	6.13187066666667	5.67817266666667	4.8680605	4.532922
Klf3	down_asy	5.986747	5.154338	5.522687	7.17732	7.885402	6.836996	7.164984	6.502324	4.974936	4.369026	4.124069	5.251129	5.771014	6.568499	6.906086	5.280339	7.175226	8.002046	5.214363	5.130895	4.731545	6.869376	8.147648	6.015539	6.267893	5.814059	4.240227	3.750097	3.681073	4.63876	5.145778	6.113232	5.863703	4.954809	7.361115	7.075222	5.955923	4.93456766666667	4.823378	6.2142245	7.530314	6.304005	7.583515	6.5354115	5.10609766666667	4.61193366666667	4.206309	5.754068
Mipol1	down_asy	0.9668039	0.50021	0.5893776	0.6108357	0.6917019	0.7421739	0.8326281	0.8213462	1.12968	0.6834231	0.7029663	0.6625257	0.7548583	1.006238	1.188752	0.5694483	0.6759271	0.9739333	0.8461042	0.5109605	0.5038219	0.5780058	0.6655825	0.6810044	0.7188981	0.7128348	1.002235	0.6372714	0.6284759	0.6185013	0.7632494	0.9691709	0.9588446	0.5630465	0.7244271	0.9510953	1.09507863333333	0.584360466666667	0.64617195	0.6366807	0.6838145	0.7485161	0.9032807	0.9137921	0.935727933333333	0.570426133333333	0.5661489	0.59825355
Naa20	down_asy	5.019943	5.045596	5.500858	8.049942	9.153522	8.321343	7.274541	6.935812	4.084227	3.734419	3.538263	5.643737	6.720674	6.708254	5.509773	4.762658	8.917039	7.738821	4.092783	4.683804	4.600113	6.936069	8.905035	8.013151	6.919394	6.03682	3.777657	3.406951	3.321944	5.676959	6.623035	6.635093	4.480754	4.571938	9.043655	6.796852	4.87131433333333	4.51422433333333	4.5195605	6.8468395	9.0352805	7.5210085	7.506681	6.822033	4.11706466666667	4.22089766666667	3.9610285	6.306514
Nfx1	down_asy	4.499357	4.87161	4.693192	3.926801	4.911084	5.465099	4.623277	4.403328	3.432489	4.002907	3.631992	3.484394	4.5048	4.248561	5.132392	5.021499	4.861476	5.501407	3.7386	4.683804	4.424871	3.757037	4.521371	4.789731	4.223526	3.631002	3.276539	3.578524	3.479063	3.202953	4.136319	4.249442	4.241043	4.8422	4.790567	4.964254	4.354746	4.63200533333333	4.162592	3.7055975	4.88628	4.9849495	5.062342	4.3259445	3.75206066666667	4.368176	3.951967	3.479995
Noct	down_asy	4.406395	4.697624	5.65366	5.84657	5.787239	4.857865	2.870376	2.760636	3.475938	3.12422	3.093052	3.877002	4.285647	2.683302	7.774064	7.143988	7.149229	5.317149	3.581185	5.407665	4.841072	5.802289	6.104998	5.039432	2.830661	2.517198	3.122349	2.79419	2.940369	3.821455	3.865489	2.33595	6.306247	7.634911	7.594801	5.103438	5.218799	4.98861066666667	4.373356	4.861786	6.468234	4.571756	4.0937625	2.721969	4.33659366666667	5.278922	3.8907205	4.811872
Nphp3	down_asy	0.5391791	0.2827274	0.3492608	0.4799423	0.6455884	0.764664	0.4820479	0.3650428	0.3693184	0.2440797	0.2811865	0.3926078	0.7548583	0.3354127	0.5094654	0.3623762	0.9099019	0.6843855	0.3541832	0.3406403	0.3504848	0.4223888	0.5967292	0.6356041	0.4268458	0.2895891	0.2312851	0.2451044	0.2469012	0.3534293	0.6647656	0.2982064	0.3319077	0.315306	0.8179016	0.6495285	0.4726543	0.296394433333333	0.31522365	0.43627505	0.77774515	0.75976115	0.5832167	0.35022775	0.305792	0.300350233333333	0.298693	0.38790905
Ppp5c	down_asy	1.896423	2.131329	2.575799	3.752277	5.464445	6.117312	5.105325	5.133414	1.759694	2.074677	1.944873	2.969096	5.40576	6.037429	2.773756	2.743705	6.109341	8.107336	1.357702	2.235452	2.278151	3.423573	5.416465	5.788537	5.009821	4.700255	1.368437	1.789262	1.818091	2.628631	4.899569	5.839876	1.825493	2.477405	5.608468	6.472088	2.143291	2.31657033333333	2.260336	3.3606865	5.786893	5.761536	6.6063305	5.5854215	1.51721066666667	2.167373	2.048121	3.026102
Pqlc1	down_asy	2.231086	2.414057	2.532141	2.574236	2.928205	2.991186	1.972014	2.053366	0.9124337	1.073951	1.054449	1.251437	1.996722	1.257798	2.0756	1.889533	2.96368	2.553284	1.593824	2.767703	2.431488	2.423178	2.983646	2.951019	1.954504	1.715259	0.8287717	0.9068862	0.9202682	1.170735	1.846571	1.217676	1.733296	1.779227	2.570548	2.342942	1.73970656666667	1.79251366666667	1.793295	1.9128365	2.9459425	2.493954	2.262649	1.655582	1.38529723333333	1.81793873333333	1.6758781	1.7969565
Rai1	down_asy	3.19789	1.565875	1.964592	1.919769	1.959822	2.091581	2.213038	2.327148	3.562836	3.099812	2.929026	2.772793	2.946383	3.745442	3.905901	2.562517	2.105773	3.185025	2.361221	1.979972	1.642898	1.711786	1.813139	1.770611	1.864642	1.848915	3.372908	2.720659	2.78325	2.474005	2.683683	3.503926	2.747458	2.792711	2.220019	2.992471	3.55554233333333	2.40940133333333	2.446809	2.346281	2.0327975	2.518982	2.6990315	3.036295	2.82719566666667	2.49778066666667	2.213074	2.0928955
Rerg	down_asy	0.4648096	0.1522378	0.218288	0.2836023	0.345851	0.4048221	0.4382253	0.4106731	0.8689845	0.756647	0.679534	0.6870636	0.8522594	0.7826296	0.6981562	0.3106082	0.4159552	0.8686432	0.37386	0.2341902	0.1752424	0.2445409	0.3442668	0.3405022	0.4268458	0.3341413	0.8287717	0.7108027	0.7407037	0.7068587	0.8617332	0.7703666	0.5163009	0.3378279	0.3972665	0.6959234	0.677316766666667	0.406497666666667	0.448911	0.48533295	0.3809031	0.62854075	0.65343425	0.59665135	0.572977533333333	0.427606933333333	0.45797305	0.4756998
Rfc5	down_asy	4.406395	2.849022	3.077861	4.537637	5.648899	5.69	5.258704	5.24749	2.715576	1.903822	1.687119	2.772793	3.335987	4.891435	4.641795	2.847241	5.927361	6.238437	3.36474	2.682542	2.979121	3.934885	5.829585	5.538836	4.7627	4.165628	1.965923	1.593178	1.391625	2.694899	3.988594	4.796154	3.52191	2.590014	6.496476	5.892152	3.92125533333333	2.53336166666667	2.38249	3.655215	5.78813	4.5129935	5.7485705	5.0694625	2.95085766666667	2.288578	2.185373	3.314892
Rps17	down_asy	16.1196	12.65749	16.41526	21.4447	22.36503	19.07162	14.79011	14.64734	13.20856	11.47175	10.89598	17.79004	19.89417	16.79859	19.81254	12.37256	20.95374	15.50396	12.67189	12.1566	14.08511	19.0075	23.41014	19.29512	13.74893	13.67752	11.33297	10.51498	10.45963	15.41835	17.5055	14.36361	15.59966	12.81494	20.28396	14.98555	16.3802333333333	12.1672666666667	13.65562	19.61737	21.659385	19.482895	15.147035	15.722965	13.2015066666667	11.82884	12.27237	17.212925
Scd2	down_asy	10.7278	7.50315	9.320898	13.39475	15.74775	11.62739	4.031673	3.194124	7.25602	7.297983	6.865637	13.12782	15.38937	5.142995	7.43442	6.315699	15.57232	5.396117	7.10334	7.898597	8.784026	13.49421	17.30515	12.34888	4.021336	2.984996	5.705033	6.446245	6.037857	12.17122	14.74795	4.497947	5.052373	6.125946	14.39507	4.36112	8.47274666666667	7.038944	8.0932675	13.261285	15.660035	13.50838	4.713895	4.1685595	5.953582	6.823596	7.4109415	12.832715
Tapbp	down_asy	1.803461	1.805106	2.18288	4.07951	4.449949	4.363083	2.585529	2.235887	2.063838	1.586518	1.710551	3.77885	5.332709	2.264036	1.924647	1.553041	5.771378	3.790443	1.377379	1.660622	1.81814	3.423573	5.577122	4.426528	2.740799	2.183057	1.753912	1.69122	1.885428	3.711008	4.825706	2.609306	1.475145	1.486443	6.192684	3.850776	1.93064866666667	1.64822166666667	1.9467155	3.92918	5.1106635	4.847896	3.187986	2.2499615	1.53547866666667	1.61276166666667	1.851784	3.5672905
Zdhhc6	down_asy	1.803461	1.13091	1.047782	0.8726225	1.106723	1.102016	1.424232	1.619877	1.4121	1.025135	0.9372883	0.8342916	0.8522594	1.369602	1.924647	1.268317	0.9358991	1.500384	1.515117	1.107081	1.139076	0.9337016	0.9868982	1.066907	1.280537	1.42567	1.233521	0.9068862	0.8978227	0.7510373	0.7878704	1.416481	1.641099	1.261224	1.028219	1.415044	1.713403	1.141454	0.9925351	0.8534571	1.021311	0.9771377	1.462308	1.49474	1.463246	1.09173	1.018449	0.8423695
1700021F05Rik	down_fast	2.509971606	1.826853838	1.7463041	2.072478319	2.213446113	2.293991986	1.840546409	1.733953097	1.781418166	1.537702038	1.452796918	1.44774124	2.09412314	1.928623058	2.547326784	1.993069038	2.235758963	2.053156593	1.33802529	1.809651681	1.796234737	1.556169343	1.698382974	1.543609897	1.258071709	1.024700038	1.098604283	1.372584478	1.593635227	1.214913357	1.452636015	1.317078432	1.253873663	1.734183263	1.472222904	1.229464721	2.27957218533333	1.78587497133333	1.599550509	1.7601097795	2.224602538	2.194057563	1.946851501	1.8312880775	1.23016774533333	1.638806474	1.694934982	1.38554135
1700034H15Rik	down_fast	0.743695291	0.543706499	0.480233628	0.763544644	0.876155753	0.832134348	0.788805604	0.821346204	0.543115295	0.390527502	0.398347542	0.539835717	0.706157803	0.866482823	0.830239841	0.440028229	0.857907509	0.789675613	0.23612211	0.447090415	0.503821938	0.689160709	0.803289245	0.61290393	0.516708024	0.534626107	0.366201428	0.367656557	0.336683499	0.463876009	0.492418988	0.571562338	0.405665009	0.360349769	0.677689908	0.695923427	0.705683475666667	0.45808741	0.439290585	0.6516901805	0.867031631	0.7691460755	0.7892406085	0.8439145135	0.335996182333333	0.391698913666667	0.4202527185	0.576518359
1700109H08Rik	down_fast	3.699884071	3.414476816	3.863697822	2.705129595	3.689076856	3.755849623	2.432150612	2.532484128	3.801807062	4.173762673	3.655424502	2.993634429	3.43338794	3.437980234	4.924831783	4.788542493	3.795590797	3.527217736	2.302190572	3.89607362	3.636280078	2.623256893	2.960694644	2.655917028	1.527658504	1.425669618	2.467041197	3.13733595	3.052597055	2.385648047	2.683683485	2.261398817	2.802776423	4.00889118	2.710759634	2.412534546	4.14217430533333	4.125593994	3.759561162	2.849382012	3.7423338265	3.5946187815	2.979684174	2.985232181	2.52400273066667	3.68076691666667	3.3444385665	2.50445247
2610005L07Rik	down_fast	32.18341	24.27106	27.04588	27.70576	30.80379	30.4966	31.53031	31.64464	30.52308	26.11653	25.35365	22.82033	23.27886	31.89216	41.70068	30.51725	30.75468	33.4296	27.70499	26.03769	23.72344	23.83162	25.98067	24.81126	24.86938	25.26108	28.60226	23.06432	22.58024	21.00696	20.97705	27.11194	37.24742	29.14329	28.27603	28.53286	34.80239	26.96828	26.199765	25.263045	30.779235	26.88773	32.479955	31.7684	31.18489	26.0817666666667	23.15184	22.41929
2700038G22Rik	down_fast	7.622877	10.22168	10.49965	10.60236	10.19107	9.130988	7.471742	7.027073	7.951208	8.616013	8.552756	8.956365	9.326153	6.931863	9.887402	10.74187	10.58086	8.633787	5.489839	9.729539	10.20787	9.64825	9.180449	7.78615	6.1331	4.277009	6.05196	7.500194	7.900839	7.974249	8.02643	6.01383	6.380004	9.774487	9.347447	6.495285	8.48716233333333	9.85985433333333	9.526203	9.7793625	10.385965	9.2285705	8.0527645	6.979468	5.97393433333333	9.00140666666667	9.0543545	8.8112495
2700081O15Rik	down_fast	2.974781	2.066085	2.335682	1.854323	2.190389	2.743794	2.08157	2.144626	2.49833	2.196717	1.757416	1.840349	2.629829	2.739204	5.245606	2.174257	2.417739	3.34296	2.223483	2.597382	2.124814	1.422783	1.400018	1.929512	1.999435	1.53705	2.158661	1.789262	1.818091	1.98804	2.043539	2.012893	3.171563	2.274708	1.962964	2.296547	3.57290566666667	2.14568633333333	2.046549	1.847336	2.304064	2.6868115	2.712265	2.441915	2.51790233333333	2.22045066666667	1.9714525	1.7054115
6820431F20Rik	down_fast	21.04658	15.94147	17.52853	17.25611	20.93551	20.64593	20.74997	21.26374	19.94319	17.64696	16.68373	14.20749	15.38937	21.15895	28.43571	21.35431	21.3697	22.71634	17.98463	16.98944	15.72801	14.51684	16.36415	15.6858	16.04041	16.50658	19.42795	14.95137	15.01608	12.98853	13.56614	18.81186	24.78244	20.04446	18.67153	18.95231	23.1418266666667	18.3142466666667	17.10613	15.7318	21.152605	18.01765	21.733155	21.211345	20.7316733333333	17.3284233333333	15.372045	13.752685
A330023F24Rik	down_fast	0.6507334	0.4132169	0.5238912	0.4144957	0.4611346	0.5622529	0.5696929	0.6388248	0.9124337	0.6346072	0.6326696	0.4907597	0.6087567	0.6708254	0.6226799	0.6471003	0.4939467	0.658063	0.3345063	0.5961206	0.4600113	0.4001578	0.3213157	0.2724017	0.2471212	0.245037	0.6360341	0.5392296	0.516248	0.463876	0.492419	0.4473097	0.3319077	0.5405247	0.2570548	0.2783694	0.728615666666667	0.5649748	0.5782804	0.4526277	0.47754065	0.5855048	0.61387795	0.6548251	0.434149366666667	0.558624966666667	0.48812965	0.4320169
Aars2	down_fast	1.431613	1.13091	1.26607	1.483458	1.821482	2.091581	1.73099	1.597062	1.260027	0.8298709	0.7732629	0.9324435	1.923671	1.760917	2.245421	1.320085	2.209762	3.316638	1.160934	1.128371	0.9638333	1.089319	1.331165	1.339309	1.145744	1.002424	0.7902241	0.8333549	0.7182581	0.8835734	1.107943	1.267377	1.382949	1.171137	1.285274	1.763006	1.645687	1.09362196666667	1.01966645	1.20795075	2.015622	2.007626	2.523814	1.6789895	1.11136903333333	1.04428763333333	0.8410457	0.9864462
Acbd4	down_fast	1.617537	0.9569234	0.9386385	1.461643	1.752312	1.754229	1.643345	1.619877	1.281752	0.9030948	0.8435595	1.226899	1.728869	1.760917	1.358574	0.6988684	1.663821	1.895221	0.9838421	0.8728908	0.8543068	1.178243	1.400018	1.452809	1.235606	1.13608	0.9058667	0.8333549	0.9202682	1.126556	1.452636	1.118274	0.8297693	0.7432214	0.9814819	1.345452	1.41928766666667	0.8529622	0.891099	1.344271	1.7080665	1.741549	1.769283	1.690397	0.9064927	0.816489033333333	0.8872875	1.1523995
Adprhl2	down_fast	1.56176	3.088253	2.859573	3.992248	4.519119	3.73336	3.242867	3.331015	1.803143	2.733693	2.085467	3.189938	4.431749	4.024952	1.924647	3.28727	5.147445	3.869411	0.5312747	2.554802	2.694352	2.534333	2.524623	2.065713	1.325468	1.403394	0.6360341	1.740241	1.795645	2.208933	2.560579	1.814089	0.7375727	3.355757	2.87434	1.670216	1.76318333333333	3.03640533333333	2.47252	3.591093	4.833282	4.0825545	3.556139	3.6779835	0.6349605	2.55026666666667	2.2449985	2.371633
Adrb3	down_fast	12.9403	5.937275	6.985216	6.326513	6.156147	6.094822	7.318363	8.55569	7.864309	4.68633	4.45212	4.441376	4.236947	5.81382	20.85034	9.395897	8.267109	9.265527	10.46808	6.919256	5.585852	6.091291	5.554171	4.948632	5.36927	6.1482	6.957827	3.970691	4.174875	4.285331	3.767005	5.293164	17.01949	9.121354	8.319228	8.559858	13.884983	6.67316733333333	5.718668	5.3839445	7.211628	5.1658845	8.291945	7.184755	11.481799	6.67043366666667	4.8803635	5.188311
Agfg1	down_fast	5.949562	5.37182	6.068407	6.719193	9.499373	10.57036	8.65495	7.506192	5.409428	5.223305	5.342544	5.864579	9.691407	8.832535	8.26466	6.678075	10.39888	12.21365	3.876338	5.407665	5.060125	5.001973	6.54107	7.150546	6.312824	5.346261	3.623467	4.607962	4.444222	4.682939	7.730978	7.107253	4.886419	6.216034	7.314377	9.093399	6.54121666666667	5.75773333333333	5.7054755	6.291886	9.9491265	10.1308835	10.4343	8.1693635	4.12874133333333	5.41055366666667	4.7521735	4.842456
Alg5	down_fast	1.413021	1.174406	1.26607	1.810692	2.190389	2.091581	1.709079	1.825214	1.173129	1.147175	0.9607205	1.349589	1.85062	1.425504	1.547265	1.475389	2.7817	2.158447	0.7083663	1.085791	1.029549	1.489476	1.767236	1.203108	0.831226	0.757387	0.5782128	0.7353131	0.8753771	1.170735	1.181806	0.695815	0.8297693	1.261224	1.752646	1.159872	1.377805	1.26565666666667	1.11339525	1.5801405	2.4860445	1.9711005	1.933763	1.625359	0.705449466666667	1.0274427	0.95246305	1.3301055
Ankrd46	down_fast	0.7994724	0.6089513	0.764008	1.003516	1.314234	1.416877	0.9421845	1.049498	0.6517384	0.5369753	0.562373	0.7116016	0.8766097	0.8385318	0.9811925	0.7247524	1.611826	1.368771	0.4525674	0.5748305	0.5476325	0.5557748	0.7344359	0.7718049	0.6065703	0.5569022	0.3662014	0.4902087	0.4040202	0.4859653	0.5909028	0.5715623	0.4794223	0.6981777	0.8646388	0.7191209	0.8108011	0.623559666666667	0.6631905	0.8575588	1.46303	1.14674335	1.15547775	0.9440149	0.432730366666667	0.587738966666667	0.47582635	0.52087005
Ankrd52	down_fast	1.56176	1.565875	1.724475	1.876138	2.25956	2.541383	1.972014	1.93929	1.890041	1.781782	1.827712	2.061191	3.068134	2.236085	2.188814	1.967185	3.067669	3.395605	1.200287	1.660622	1.533371	1.556169	1.813139	1.770611	1.482727	1.42567	1.541901	1.544158	1.795645	2.010129	2.240506	1.86379	1.475145	1.914358	2.290125	2.18056	1.880205	1.771614	1.7760935	1.9686645	2.6636145	2.8047585	2.6838095	2.0876875	1.40577766666667	1.70637933333333	1.664508	1.783149
Ano3	down_fast	0.1673314	0.2174826	0.3056032	0.4581268	0.6225317	0.6747035	0.7011605	0.9354221	0.2606953	0.2440797	0.2343221	0.2699179	0.4383048	0.8664828	0.1509527	0.3623762	0.6759271	0.9212882	0.1377379	0.2554802	0.2409583	0.4001578	0.573778	0.6356041	0.5616392	0.6460065	0.2505589	0.1960835	0.2020101	0.265072	0.467798	0.7952172	0.1106359	0.315306	0.5608468	0.6959234	0.192993133333333	0.274646166666667	0.26996265	0.36402235	0.6492294	0.55650415	0.81122435	0.90095245	0.1663109	0.255623233333333	0.2214842	0.3326149
Aoah	down_fast	0.632141	0.6741961	0.7421792	0.6762824	0.7608721	0.9445849	1.314676	1.688323	0.3258692	0.3905275	0.3749153	0.3680698	0.4383048	1.173944	0.6038108	0.6212163	0.4939467	1.289804	0.8067505	0.7451507	0.6790644	0.6002367	0.6426314	0.7264047	1.145744	1.292013	0.4047489	0.392167	0.3815746	0.3755187	0.4431771	1.143125	0.6084975	0.6080902	0.5141096	1.043885	0.520607	0.561979966666667	0.55854725	0.5221761	0.6274094	0.69144485	1.30224	1.4311335	0.606665633333333	0.581802633333333	0.5303195	0.4878777
Apbb2	down_fast	1.413021	1.022168	1.331557	1.308934	1.498687	1.664269	1.840546	2.258702	1.260027	1.244806	1.195043	1.104209	1.412316	2.208134	1.924647	1.734229	1.637823	2.81651	1.49544	1.490301	1.160981	1.244935	1.285263	1.339309	1.57259	1.670707	1.310616	1.12748	1.122278	1.060288	1.255668	2.087445	1.807053	1.621574	1.448854	2.342942	1.532565	1.33373433333333	1.2633	1.2065715	1.568255	1.5382925	2.328528	2.233418	1.537703	1.41311833333333	1.1416295	1.1526115
Apela	down_fast	1.096951	0.3044756	0.327432	1.047147	1.383404	1.371897	1.248942	1.346095	2.585229	0.805463	0.5155086	0.9324435	1.582767	2.264036	1.113276	0.4141442	1.741812	1.974189	0.5312747	0.4045104	0.219053	0.6669297	1.354116	1.135007	0.8536915	0.7128348	2.120114	0.8088444	0.5386936	1.060288	1.772708	1.640135	0.6453762	0.1126093	1.238537	1.229465	1.59848533333333	0.5080276	0.4214703	0.98979525	1.562608	1.477332	1.6115655	1.8050655	1.09892163333333	0.441988033333333	0.3788733	0.86360885
Api5	down_fast	3.049151	3.784197	4.540391	4.733977	5.741126	5.532569	3.527714	3.490721	2.54178	3.832051	3.702289	3.999692	5.357059	3.997001	3.320959	4.840311	5.615395	4.395861	1.967684	3.747043	3.570564	3.290187	3.213157	3.382322	2.650937	2.183057	1.927376	3.088315	3.164825	3.004149	3.496175	2.808111	2.028325	3.851238	3.014552	2.899681	2.97063	4.15218633333333	4.12134	4.3668345	5.6782605	5.444814	3.9617875	3.743861	1.97446166666667	3.56219866666667	3.3676945	3.147168
Aqr	down_fast	2.565749	3.457973	3.64541	3.68683	5.141651	5.80245	4.382253	4.58585	2.042114	2.465205	2.296356	2.699179	4.723952	4.136757	2.641672	3.597878	5.017459	5.711987	1.967684	3.172213	3.198174	3.023415	4.062348	4.494629	3.75175	3.519622	1.753912	2.156918	2.020101	2.164755	3.496175	3.876684	1.973007	3.15306	3.575398	4.709082	2.41651166666667	3.17368533333333	2.970883	3.1930045	5.079555	5.263201	5.04712	4.3613035	1.898201	2.827397	2.6091375	2.594085
Arl2	down_fast	1.413021	1.261399	1.375214	2.094294	2.213446	1.86668	1.577611	1.460171	1.12968	1.293622	1.288771	1.717659	1.948022	1.453455	1.735956	1.087129	2.443737	1.842576	0.9641653	0.8941808	1.095265	1.934096	2.180357	1.793311	1.280537	1.069252	0.8673192	1.078459	0.9427138	1.192824	1.403394	1.242527	1.014163	0.9909619	1.705909	1.09028	1.426219	1.21405	1.3319925	1.9059765	2.3285915	1.907351	1.7100935	1.456813	0.948549166666667	0.987867233333333	1.0189894	1.56346
Arl8b	down_fast	2.454194	1.957343	2.444826	3.708645	5.510559	5.75747	2.958021	2.965972	2.085563	1.68415	1.80428	2.895482	5.746664	3.242323	2.698279	2.251909	5.589397	4.053668	1.515117	2.086422	1.796235	2.24533	4.200055	4.585429	2.201625	1.53705	1.484079	1.372584	1.346734	2.054308	4.628738	2.211698	1.382949	1.981924	3.435187	2.528522	2.41267866666667	1.96446733333333	2.124553	3.3020635	5.549978	5.752067	3.5058445	3.1041475	1.460715	1.81364333333333	1.5714845	2.149819
Ass1	down_fast	2.937596	8.090353	8.338602	6.435591	6.617282	7.489209	7.559387	8.395983	2.976272	6.49252	6.209535	5.496509	5.941466	9.056143	3.245483	9.188825	6.551294	10.13417	2.361221	9.218579	8.499257	6.558142	5.875487	5.697737	6.380221	6.259581	2.582684	5.563869	5.297154	4.881743	4.874948	8.300079	2.839655	7.589867	5.958997	7.585565	3.053117	7.92389933333333	7.2740685	5.96605	6.584288	6.7153375	8.8467785	8.726063	2.59452	7.45743833333333	6.8982055	5.7199425
Bak1	down_fast	0.873842	0.50021	0.6330352	0.5890202	0.8761558	1.102016	0.8107169	0.5475641	0.5213907	0.3417116	0.3749153	0.4662218	0.4383048	0.5031191	1.113276	0.6729844	1.29986	1.000256	0.5903053	0.4470904	0.4600113	0.4890818	0.5508269	0.7491048	0.3594491	0.3564174	0.2312851	0.1960835	0.1795645	0.198804	0.2708304	0.2733559	0.7560121	0.6080902	0.7010585	0.5799362	0.836169566666667	0.504968666666667	0.50397525	0.527621	1.0880079	0.7701604	0.90548645	0.5253416	0.5258675	0.417088033333333	0.3197879	0.3439429
BC004004	down_fast	1.134135	0.6524478	0.6766928	0.9162536	1.152837	1.057036	1.02983	0.9354221	0.8472599	0.6346072	0.562373	0.7116016	0.7061578	0.7267275	1.358574	0.6729844	1.29986	1.052901	0.8657811	0.7238607	0.6352537	0.8447776	1.009849	0.8626055	0.7188981	0.757387	0.6167603	0.5392296	0.5835847	0.66268	0.6401447	0.5467118	1.106359	0.6981777	1.145062	0.9510953	1.11332296666667	0.653346466666667	0.6195329	0.8139276	1.2263485	0.8815969	1.0413655	0.8310748	0.8629668	0.653756	0.6094192	0.7537288
Bcap31	down_fast	3.997362	3.327484	3.710896	4.188588	5.233878	5.847431	5.609284	5.635348	3.171793	3.173036	3.163348	3.337166	4.894404	5.478408	5.58525	4.089674	5.849369	7.475596	3.659893	3.747043	3.220079	3.734806	5.026296	5.084833	4.740234	4.544322	2.813969	2.843211	2.626131	3.180864	4.727222	4.895556	4.886419	4.166544	5.982366	6.773655	4.25146833333333	3.53006466666667	3.437122	3.762877	5.5416235	5.3709175	6.54244	5.556878	3.78676033333333	3.58559933333333	2.923105	3.457835
Bcl11b	down_fast	0.3346629	0.1087413	0.1746304	0.349049	0.5303048	0.7196838	0.7230718	0.6160097	0.3475938	0.2684877	0.2577543	0.4171458	1.314915	0.8944339	0.7170253	0.1553041	0.5979355	1.158191	0.255799	0.1064501	0.1095265	0.2223099	0.3442668	0.4086026	0.4043802	0.3118652	0.3083801	0.2205939	0.2244557	0.3755187	0.8371123	0.6461139	0.5163009	0.1801749	0.3505293	0.6031336	0.466427333333333	0.177511033333333	0.21619235	0.3830974	0.56412015	1.0172994	0.9406314	0.7552218	0.36016	0.169072966666667	0.1669911	0.2989143
Bola3	down_fast	1.189912	0.6959443	0.8949809	1.483458	1.613971	1.439368	1.336587	1.32328	0.8907091	0.7078311	0.5858052	0.8833675	1.193163	1.118042	1.471789	0.9059405	2.105773	1.553029	0.3541832	0.6812806	0.6571591	0.9781636	1.0328	0.6810044	0.4043802	0.3564174	0.3276539	0.4411879	0.7182581	0.9498414	0.960217	0.4970107	0.7006941	0.9008744	1.659172	0.7655158	1.1841367	0.7699053	0.74039305	1.18341275	1.859872	1.3162655	1.444808	1.220661	0.460843733333333	0.674447633333333	0.6877086	0.9640025
Bysl	down_fast	2.02657	1.848602	2.270195	3.010547	4.380779	3.688379	2.432151	2.03055	1.542447	1.269214	1.241907	2.380185	3.457738	2.291987	2.717149	2.122489	4.679496	3.65883	0.8657811	1.596751	1.620992	2.289792	3.28201	2.701317	1.303003	0.9133196	0.6938553	1.10297	1.144724	1.789236	2.511337	1.167975	1.34607	1.711661	3.55203	1.739809	2.09538866666667	1.74676833333333	1.756051	2.695366	4.5301375	3.5730585	3.0454905	2.1612685	0.9685688	1.47046066666667	1.382858	2.039514
Cab39	down_fast	2.714488	1.935595	2.379339	3.010547	4.841913	5.75747	4.009762	4.061101	2.737301	2.123493	2.038602	2.502875	5.284008	4.667827	3.547388	2.666053	5.407417	5.817277	1.908654	2.065132	1.752424	1.80071	2.639379	3.314221	2.965455	2.428094	2.25503	1.66671	1.57119	1.612521	3.176102	3.305121	2.323354	2.274708	2.570548	3.618802	2.99972566666667	2.24171366666667	2.2089705	2.756711	5.124665	5.520739	4.9135195	4.364464	2.162346	2.00218333333333	1.661807	1.7066155
Car13	down_fast	0.2788857	0.2392309	0.2619456	0.5235735	0.7147586	0.6747035	0.6792493	0.6388248	0.5431153	0.2440797	0.2577543	0.3435318	0.5600562	0.6149233	0.226429	0.1035361	0.389958	0.4474828	0.1574147	0.1490301	0.1752424	0.2667719	0.4131202	0.4313028	0.2695868	0.3564174	0.3083801	0.1960835	0.2244557	0.2871613	0.5170399	0.4473097	0.1106359	0.157653	0.2103176	0.1855796	0.349476666666667	0.195615566666667	0.25984995	0.43355265	0.5523583	0.61737985	0.56336605	0.62687405	0.192143566666667	0.167588866666667	0.19984905	0.2769666
Car2	down_fast	1.505983	0.8916787	0.9168097	0.7853602	0.853099	0.8546245	0.7668943	0.5931945	8.646395	4.027315	3.116484	2.772793	3.262936	4.611925	1.86804	1.113013	0.9358991	1.079223	0.7083663	0.8941808	0.8104962	0.7113917	0.6196803	0.5221033	0.3145179	0.3564174	5.512295	3.284399	2.738359	2.496095	2.634442	2.584456	0.8297693	1.013484	0.7244271	0.5567387	4.006806	2.0106689	2.01664685	1.7790766	0.89449905	2.05878025	0.92305865	2.60255975	2.35014353333333	1.73068793333333	1.7744276	1.60374335
Ccnd2	down_fast	0.3718476	0.2174826	0.2619456	0.7853602	1.245063	1.169486	0.4601366	0.2509669	0.5431153	0.3661195	0.445212	2.232957	4.650901	0.7826296	0.5094654	0.3106082	1.429846	0.7633531	0.1574147	0.2767703	0.2628636	0.5780058	1.331165	1.316608	0.3819146	0.2004848	0.5203915	0.4411879	0.4489113	2.120576	4.013215	0.8200677	0.2950291	0.2702623	0.9581133	0.5799362	0.474809433333333	0.2980701	0.3535788	1.5091586	1.3374545	2.9101935	0.61174485	0.51679825	0.324278433333333	0.329406833333333	0.35588745	1.3492909
Cdc73	down_fast	5.8566	5.328324	5.893776	5.192104	6.640338	8.298853	7.362186	6.753291	5.105284	4.906002	4.780171	4.51499	7.743386	7.12752	7.453289	6.652191	6.161336	9.71301	6.099821	5.641855	5.08203	4.290581	5.32466	6.764643	7.054188	5.836335	5.4352	4.534431	4.242212	3.909812	6.869245	7.355759	7.099138	6.05838	5.211202	8.699043	6.138391	5.628839	5.3369735	4.853547	6.400837	8.0211195	8.537598	6.9404055	6.21138633333333	5.41155533333333	4.662121	4.1001965
Cdkn2aipnl	down_fast	3.681292	2.762029	3.165176	3.512305	4.034928	3.935771	3.724915	3.559167	2.563504	2.147901	1.991738	2.380185	2.824631	2.990763	3.830425	2.950778	3.873582	3.737798	1.554471	2.618672	2.51911	2.512102	2.272161	1.884112	1.437796	1.782087	1.233521	1.985345	1.638526	1.524164	1.403394	1.565584	1.788614	2.702623	2.009701	1.647019	3.358407	2.620236	2.578457	2.946245	3.954255	3.380201	3.7313565	3.274965	1.52553533333333	2.43554666666667	2.078818	2.018133
Celf1	down_fast	6.78622	6.611471	8.360431	8.289913	10.02968	11.69486	9.378022	9.126069	6.582557	9.275028	9.161993	8.637371	11.71248	10.76116	9.623235	9.861809	10.81483	13.5561	6.335943	8.473428	6.943981	7.336227	8.354208	9.37516	8.199932	7.016968	6.572352	8.284528	8.439533	8.195143	10.58701	10.46208	8.574283	9.549269	9.768082	11.66832	7.664004	8.58276933333333	8.761212	8.463642	10.422255	11.70367	11.467061	9.9436145	7.16085933333333	8.769075	7.691757	7.765685
Celf5	down_fast	0.7622877	0.6959443	0.8513232	1.439827	2.3979	2.901225	2.804642	3.331015	0.5431153	0.4149355	0.3749153	1.006057	2.142824	3.68954	0.9811925	0.8541724	2.885689	4.395861	0.5509516	0.5961206	0.5257272	0.9781636	1.652481	1.54361	1.280537	1.381117	0.3469277	0.3431461	0.3815746	0.6847693	1.255668	1.83894	0.5531796	0.6080902	1.472223	1.739809	0.7621985	0.6550174	0.61311925	1.222942	2.6417945	2.5220245	3.6002515	3.5102775	0.4836863	0.515785633333333	0.4536509	0.83146645
Cep135	down_fast	0.6879181	0.6959443	0.654864	0.4363112	0.5764183	0.6072332	0.7449831	0.7757159	0.673463	0.6101992	0.5858052	0.4907597	0.6087567	0.6428744	0.867978	0.7506364	0.5199439	0.8159981	0.3935368	0.6174106	0.5695378	0.4001578	0.3901691	0.3859025	0.3594491	0.3564174	0.3662014	0.5392296	0.4713569	0.397608	0.3693142	0.372758	0.4241043	0.6756558	0.3972665	0.463949	0.7431197	0.6855933	0.6203346	0.46353545	0.5481811	0.60799495	0.7804906	0.70929515	0.394614166666667	0.610765333333333	0.52044735	0.3988829
Chrna7	down_fast	0.7065105	0.3479722	0.436576	0.4363112	0.5072481	0.5847431	0.6792493	0.6388248	0.5213907	0.4149355	0.3749153	0.3680698	0.5113557	0.6428744	0.8868471	0.4917963	0.389958	0.8949657	0.5115979	0.4258004	0.3723901	0.3334649	0.2983646	0.3405022	0.4942425	0.3786935	0.3662014	0.3186357	0.3142379	0.3092507	0.4185561	0.4473097	0.5347402	0.4053935	0.3271606	0.5799362	0.7049161	0.418234666666667	0.40574565	0.4021905	0.44860305	0.5480494	0.7871075	0.6408496	0.4708465	0.383276533333333	0.343314	0.3213578
Cnep1r1	down_fast	3.941585	3.50147	3.929184	4.559452	5.464445	5.645019	4.163141	4.175177	3.041446	2.318757	2.272924	3.140862	4.5048	3.410029	4.585188	4.270862	6.473302	6.317405	3.404094	3.257373	2.869595	4.112733	5.026296	4.903231	3.235042	2.784511	2.601958	1.960835	2.109883	2.65072	4.136319	2.534755	4.111968	3.87376	6.192684	4.245133	3.856073	3.36369633333333	3.101054	3.850157	5.9688735	5.0749095	5.240273	3.792603	3.37267333333333	3.030656	2.489739	3.3817265
Coil	down_fast	1.524575	1.37014	1.549845	1.679798	2.213446	2.091581	1.511877	1.482986	1.173129	0.8786869	0.9138561	1.128747	1.631468	1.341651	2.226552	1.578925	2.521728	2.211092	1.062549	1.213531	1.226697	1.333859	1.583627	1.54361	1.347934	0.9355957	0.9251404	0.8823757	0.8978227	1.126556	1.477257	1.192826	1.475145	1.508965	2.03307	1.809401	1.64141866666667	1.2759173	1.23185055	1.4042725	2.367587	1.8615245	1.8614845	1.4123185	1.15427813333333	1.2016239	1.06225985	1.2302075
Col18a1	down_fast	4.75965	4.110421	4.867823	4.27585	4.057985	4.138182	3.81256	3.490721	3.888706	4.80837	4.381823	3.999692	3.65254	4.528072	6.396621	5.047383	3.691602	4.711731	4.48632	5.577985	4.446776	4.312812	3.718082	3.382322	3.145179	2.650854	3.893299	4.191285	4.174875	3.688919	3.274586	4.249442	4.775784	4.954809	3.809085	4.013158	5.01499233333333	4.65539133333333	4.624823	4.137771	3.8747935	3.895361	4.2621455	4.0093965	4.38513433333333	4.90802633333333	4.3108255	4.0008655
Commd1	down_fast	2.212493	1.087413	1.353386	1.548905	1.821482	2.226522	2.213038	2.167441	1.868317	1.269214	1.218475	1.251437	1.948022	2.459693	3.019054	1.630693	1.975787	3.158702	1.908654	1.341271	1.095265	1.35609	1.606578	1.725211	1.864642	1.737535	1.869555	1.10297	1.144724	1.192824	1.772708	2.33595	2.507747	1.463921	1.869489	2.551719	2.36662133333333	1.32910666666667	1.2859305	1.400171	1.8986345	2.087272	2.68587	2.313567	2.09531866666667	1.30272066666667	1.1199945	1.274457
Comtd1	down_fast	1.691907	1.239651	1.178755	2.945101	3.550736	3.530948	2.738908	2.235887	1.585897	0.8786869	0.8669917	1.472279	2.045423	2.37584	1.849171	0.6471003	2.495731	2.105802	0.5706284	0.5322505	0.5038219	1.956327	1.767236	1.52091	0.8986226	0.9801479	0.5782128	0.6617818	0.516248	1.237003	1.526499	0.695815	0.2581505	0.5630465	1.308643	0.9278979	1.70899166666667	0.921812733333333	1.02287335	2.20869	3.0232335	2.7881855	2.422355	2.3058635	0.468997233333333	0.585692933333333	0.51003495	1.596665
Csk	down_fast	1.134135	0.8264339	0.9822961	1.396196	1.890652	2.293992	1.511877	1.414541	1.021057	1.122767	1.054449	1.275975	2.459377	2.068378	1.320836	1.138897	2.105773	2.263737	0.8067505	0.9367609	0.8762121	0.9559326	1.170507	1.49821	1.213141	1.0247	0.8673192	0.9068862	0.9876049	0.99402	1.575741	1.739538	0.9588446	1.058527	1.285274	1.554229	1.158676	1.02936596666667	1.01837255	1.3360855	1.9982125	2.3766845	1.887807	1.7414595	0.8776381	0.967391366666667	0.9319085	0.9749763
Csnk2a2	down_fast	6.934959	7.176926	7.268991	5.562968	7.12453	9.018537	9.049353	9.399851	6.300137	7.395615	7.029663	5.373819	7.25638	10.31394	8.604304	8.748797	6.525297	11.60823	2.459605	7.132157	6.418253	4.134964	3.649228	3.904425	4.133664	3.853763	2.929611	5.980547	5.431827	3.755187	3.693142	4.696751	2.765898	7.815086	3.411818	4.917859	7.2798	7.77377933333333	7.149327	5.4683935	6.8249135	8.1374585	10.3287915	9.8568955	2.71837133333333	6.97593	5.92504	3.9450755
Cul5	down_fast	2.435602	2.914267	3.056032	3.665014	4.818857	5.060276	3.483891	3.26257	2.107287	2.416389	2.390085	3.140862	4.821353	3.326176	3.50965	3.390806	5.355423	4.790699	2.282514	2.895443	2.803879	3.045646	4.108251	4.063326	3.100248	2.606302	1.965923	2.303981	2.267002	2.451916	3.791626	2.932363	3.024048	3.220626	4.299826	4.314725	2.68417966666667	2.907154	2.7230585	3.402938	5.08714	4.9408145	4.137295	3.294373	2.42416166666667	2.80668333333333	2.5354405	2.748781
Cux1	down_fast	1.431613	0.8481821	1.069611	0.8726225	0.8761558	1.012055	1.248942	1.391726	1.498998	1.31803	1.218475	1.030595	1.193163	2.040427	2.509589	1.682461	0.9878935	2.079479	1.12158	1.192241	0.9200227	0.8003157	0.6655825	0.6810044	0.8761571	0.8687674	1.445532	1.12748	1.122278	0.927752	0.960217	1.764388	1.788614	1.531487	0.9347447	1.438242	1.8134	1.28289103333333	1.144043	0.95160875	0.93202465	1.102609	1.6642105	1.7160765	1.45190866666667	1.283736	1.02115035	0.86403385
Cyyr1	down_fast	0.4834019	0.5219582	0.6112064	0.698098	0.8069856	0.9895652	2.015837	3.148494	0.5213907	0.5125673	0.445212	0.4907597	0.5600562	2.236085	0.4905963	1.061245	0.9618963	1.974189	0.37386	0.7238607	0.5476325	0.6224677	0.7114848	0.7718049	1.482727	2.338989	0.5396653	0.4411879	0.4264658	0.463876	0.5909028	2.037744	0.405665	0.8333088	0.7477958	1.368649	0.498462966666667	0.698590166666667	0.5282092	0.59442885	0.88444095	0.7748107	1.995013	2.6922895	0.4397301	0.666119133333333	0.48704915	0.54317185
Dapk1	down_fast	1.022581	0.6524478	0.7858368	0.8071758	0.9222692	1.124506	1.709079	2.144626	1.281752	1.049543	0.9138561	0.8342916	0.998361	2.487644	1.45292	1.164781	1.039888	2.948122	0.7870737	0.8090208	0.6352537	0.6446987	0.6655825	0.7264047	1.213141	1.403394	1.137152	0.8823757	0.8753771	0.728948	0.8617332	2.161997	0.9404052	1.036006	0.8880075	1.971783	1.25241766666667	0.9555906	0.84984645	0.8207337	0.9810786	1.0614335	2.3286005	2.316135	0.954876966666667	0.909134166666667	0.7553154	0.68682335
Ddx18	down_fast	5.763639	7.220422	7.596423	10.18787	11.22863	10.30047	7.230718	6.912997	4.844588	5.028042	5.20195	7.876694	9.447904	6.87596	6.509835	7.247524	11.95871	8.475852	4.250198	6.344426	6.943981	7.803078	9.914884	8.535255	6.380221	5.546746	4.702797	4.804046	4.848242	5.809495	7.804841	6.312036	5.513356	6.53134	9.113761	6.912839	5.70602066666667	6.49866266666667	6.3991865	9.032282	11.59367	9.874187	7.853285	6.8944785	4.822117	5.89327066666667	5.8961115	6.8062865
Ddx46	down_fast	2.640118	3.414477	3.601752	3.534121	4.588289	4.947826	3.133311	3.125679	2.302809	2.660469	2.600975	2.92002	4.577851	3.465931	3.566257	3.649646	5.277431	4.553796	1.652855	3.044473	3.066742	2.423178	2.937744	3.13262	2.291488	1.93802	1.715365	2.353002	2.132329	2.231023	3.10224	2.733559	1.936128	3.423323	3.224869	2.946076	2.83639466666667	3.24153066666667	3.1013635	3.2270705	4.93286	4.7628385	3.8435535	3.295805	1.768116	2.940266	2.5995355	2.3271005
Def6	down_fast	0.9296191	1.326644	1.418872	2.072478	2.444013	2.586364	3.199045	4.129546	0.673463	1.000727	0.8201273	1.300513	1.485366	3.549784	1.264229	2.148373	2.651714	4.343216	0.6886895	1.319981	1.44575	1.756248	2.019699	1.816012	2.313953	2.717683	0.5396653	0.7108027	0.8080404	1.237003	1.354152	2.808111	0.7006941	1.68914	2.149913	2.830089	0.955770366666667	1.49191466666667	1.11949965	1.6864955	2.5478635	2.035865	3.7711305	3.839665	0.6430163	1.23997456666667	1.1268952	1.4966255
Def8	down_fast	0.873842	0.6741961	0.654864	0.6544668	0.8069856	1.034545	1.073652	1.003868	0.673463	0.5857913	0.5155086	0.5398357	0.7061578	1.006238	1.301967	0.7247524	0.8579075	1.342449	0.37386	0.6812806	0.6571591	0.4890818	0.4819735	0.5221033	0.5841047	0.4232457	0.2698326	0.5147192	0.516248	0.3534293	0.3693142	0.4473097	0.3503471	0.6756558	0.4673724	0.6495285	0.949757333333333	0.661579933333333	0.5851863	0.59715125	0.83244655	0.8703514	1.2080505	1.005053	0.331346566666667	0.6238852	0.58670355	0.42125555
Dennd4b	down_fast	0.9110267	0.5654548	0.6985216	1.068963	1.637028	1.394387	0.9202732	1.003868	0.6082891	0.6101992	0.5155086	1.349589	2.191524	1.173944	1.415182	0.4917963	2.313751	1.579351	0.4132137	0.5109605	0.5257272	0.8670086	1.445921	1.157707	0.5616392	0.51235	0.2505589	0.4656983	0.5835847	1.082377	1.698846	0.7455161	0.5163009	0.4954809	2.009701	1.020688	0.978165933333333	0.555816766666667	0.6070151	1.209276	1.9753895	1.7929555	1.2498121	1.088906	0.393357833333333	0.490713233333333	0.55465595	0.9746928
Dennd6b	down_fast	1.431613	0.9569234	0.8076656	0.698098	0.7608721	1.012055	1.227031	1.391726	1.151404	0.9519108	0.7029663	0.7852156	0.90096	1.509357	1.924647	1.035361	0.7799159	1.474061	0.1180611	0.8090208	0.8104962	0.5557748	0.4819735	0.3405022	0.2471212	0.1113804	0.2698326	0.7353131	0.5835847	0.7068587	0.4185561	0.3479075	0.2028325	0.810787	0.4673724	0.2783694	1.50255466666667	0.9813984	0.75531595	0.7416568	0.770394	0.9565075	1.350546	1.4505415	0.196908733333333	0.7850403	0.69704045	0.63131675
Det1	down_fast	0.8552496	0.6524478	0.5893776	1.003516	1.175893	1.012055	0.9640957	1.026683	0.673463	0.5369753	0.445212	0.6625257	0.8035589	0.950336	1.0378	0.6212163	1.221868	1.079223	0.1967684	0.5322505	0.4600113	0.7113917	0.757387	0.5448035	0.3594491	0.3786935	0.1927376	0.392167	0.3591291	0.3755187	0.4431771	0.2733559	0.3134684	0.5630465	0.7244271	0.463949	0.8555042	0.603546466666667	0.5172948	0.83302085	1.1988805	0.90780695	1.02165935	0.9885095	0.2343248	0.495821333333333	0.4095702	0.5434552
Dhrs13	down_fast	1.543168	1.043916	1.156926	1.592536	2.882091	3.485968	2.958021	2.69219	1.498998	0.9275028	0.9607205	1.472279	3.262936	2.236085	2.67941	1.216549	3.821588	4.527474	1.160934	0.8728908	1.051454	1.378321	2.272161	2.111114	1.729849	1.447946	0.9444142	1.029438	0.7631493	1.259092	2.511337	1.441331	1.677978	0.9008744	2.944446	3.386827	1.907192	1.06265593333333	1.05882325	1.5324075	3.3518395	3.374452	3.7427475	2.4641375	1.26110873333333	0.934401066666667	0.90730165	1.3187065
Dhx30	down_fast	2.41701	1.935595	2.00825	2.399712	3.52768	3.643399	2.870376	2.829081	2.25936	1.586518	1.476229	1.791273	2.970733	2.934861	3.056792	2.018953	3.977571	4.001023	1.967684	1.958682	1.664803	1.822941	2.363965	2.383515	2.201625	2.0494	1.79246	1.470626	1.279397	1.546253	2.314369	2.33595	2.304915	1.869314	2.967814	2.992471	2.57772066666667	1.847022	1.7422395	2.0954925	3.7526255	3.307066	3.4356995	2.881971	2.02168633333333	1.76620733333333	1.4721	1.684597
Dnajc11	down_fast	3.049151	2.849022	3.034203	2.814207	3.274056	3.485968	3.396246	3.376646	2.585229	2.782508	2.741568	2.601027	3.068134	3.997001	3.943639	3.364922	3.275647	4.448506	1.849623	3.150923	2.650542	2.334254	2.318063	2.270015	2.246557	2.160781	1.888828	2.622617	2.37923	2.253112	2.388232	3.280271	2.304915	3.085495	2.734128	3.085261	3.192673	2.99881733333333	2.8878855	2.707617	3.2748515	3.277051	3.922376	3.6868235	2.01445533333333	2.95301166666667	2.514886	2.293683
Dph7	down_fast	1.803461	1.913847	2.335682	3.250519	4.403835	4.340593	3.067577	2.509669	1.368651	1.56211	1.359068	2.429261	3.993444	2.571497	2.792625	2.329561	5.693386	3.869411	0.4919211	1.745782	1.533371	2.312023	3.580375	3.17802	1.392865	1.002424	0.5203915	0.9804175	1.212061	2.010129	3.348449	1.292228	0.5347402	1.891836	4.626986	1.832598	1.98824566666667	1.93517266666667	1.847375	2.83989	5.0486105	4.1670185	3.468494	2.540583	0.515684266666667	1.53934516666667	1.372716	2.161076
Dst	down_fast	3.235075	3.50147	3.885527	3.119625	3.204886	3.530948	3.242867	3.467906	3.693184	4.417842	4.124069	3.607084	3.822992	4.723729	4.415366	4.969731	3.535619	5.132891	3.207325	4.194134	3.614375	3.112339	2.891841	2.905619	2.740799	2.628578	3.719836	3.970691	3.838192	3.357579	3.446933	4.547648	3.816939	4.797156	3.458555	4.593095	3.78120833333333	4.29634766666667	4.004798	3.3633545	3.3702525	3.67697	4.187879	4.0958175	3.58136666666667	4.32066033333333	3.7262835	3.234959
Dusp12	down_fast	1.747684	1.196154	1.353386	1.527089	2.028992	2.338972	2.366417	2.053366	1.325201	0.9275028	0.9607205	1.006057	1.680169	1.677064	2.415243	1.527157	2.105773	2.9218	0.3148295	1.085791	1.007644	0.8892396	0.9868982	0.8172052	0.516708	0.4900739	0.3854752	0.5882505	0.6958126	0.6405907	0.5416609	0.3976086	0.4978616	1.193659	1.098325	0.7191209	1.829376	1.21693793333333	1.15705325	1.266573	2.0673825	2.0095705	2.6441085	1.865215	0.399388766666667	0.955900166666667	0.8517283	0.76491515
Dync1li2	down_fast	2.788857	2.566295	2.684943	2.617867	3.573793	3.75585	3.001844	2.988788	2.693852	2.489613	2.390085	2.601027	3.798642	3.074616	3.698341	3.313154	3.89958	3.790443	1.790593	2.490932	2.365773	1.956327	2.272161	2.292715	1.999435	1.782087	2.023745	2.107898	1.728309	2.098487	2.388232	2.161997	2.249597	2.860276	2.36023	2.574917	3.06035	2.78968733333333	2.537514	2.609447	3.7366865	3.777246	3.3961435	3.031702	2.02131166666667	2.48636866666667	2.047041	2.027407
E130309D02Rik	down_fast	1.505983	1.217903	1.440701	2.290634	3.504623	3.485968	2.388328	2.144626	1.281752	1.269214	0.9841528	1.815811	3.944744	2.599448	2.207683	1.527157	3.405633	3.211347	1.023196	1.192241	1.07336	1.400552	2.295112	2.338115	1.595055	1.581602	1.040783	1.053949	1.099833	1.347449	2.437474	1.938342	1.216995	1.261224	2.03307	2.064573	1.66513933333333	1.33809133333333	1.2124269	2.0532225	3.455128	3.715356	2.7998375	2.372037	1.093658	1.169138	1.0865965	1.3740005
Echdc2	down_fast	1.598945	1.109161	0.8949809	1.068963	1.406461	1.97913	2.234949	2.076181	1.607621	1.171583	1.148178	0.9815195	1.85062	2.012476	2.320898	1.475389	1.715815	2.81651	1.357702	1.000631	0.9200227	0.8003157	1.377067	1.61171	1.842176	1.759811	1.329889	0.9804175	0.9651594	0.9719307	1.181806	1.888641	1.34607	1.261224	1.425486	2.134165	1.842488	1.25204433333333	1.02157945	1.02524125	1.561138	1.914875	2.5257295	2.0443285	1.34455366666667	1.0807575	0.94259105	0.8861232
Edem1	down_fast	1.450206	1.065665	1.353386	2.574236	3.896587	3.485968	2.344506	2.623745	1.368651	1.025135	0.9841528	2.208419	4.139546	3.130519	1.566134	1.138897	3.925577	3.500895	1.731562	0.9580509	0.9857386	2.089713	3.649228	3.609323	2.673402	2.539474	2.139387	0.9313966	0.9876049	2.098487	4.037836	3.305121	1.62266	1.036006	3.71561	3.154853	1.46166366666667	1.07656566666667	1.1687694	2.3913275	3.911082	3.812757	2.9227005	2.877132	1.831203	0.975151166666667	0.98667175	2.0941
Eif3g	down_fast	2.621526	1.957343	2.00825	2.574236	3.942701	4.430553	3.089489	2.897527	2.020389	1.244806	1.241907	1.913963	4.309998	3.046665	3.170007	1.682461	4.315535	4.817021	1.554471	1.724492	1.81814	1.667324	2.86889	2.769418	2.336419	2.027124	1.484079	1.10297	1.167169	1.546253	2.806788	2.509904	1.825493	1.373833	2.850971	3.201248	2.603974	1.62820333333333	1.6250785	2.2440995	4.129118	4.3702755	3.953255	2.972096	1.62134766666667	1.40043166666667	1.4926545	1.6067885
Eif5b	down_fast	3.160705	3.588463	3.885527	4.515821	5.902523	6.387193	3.944028	3.992655	2.49833	3.197444	3.233645	3.90154	6.404121	4.192659	4.113461	4.633238	6.889257	6.027857	2.538313	3.619303	3.198174	3.623651	5.095149	5.062132	3.392301	2.762235	2.274304	2.843211	2.805696	3.092507	5.465851	3.752431	3.060927	4.23411	5.398151	4.523502	3.25749866666667	3.80638166666667	3.559586	4.2086805	6.39589	6.395657	4.9859425	4.092657	2.62451466666667	3.56554133333333	3.001935	3.358079
Enc1	down_fast	3.97877	4.849862	6.286695	14.52916	15.51718	12.21213	7.997612	8.145017	3.584561	3.343892	3.749153	11.2384	12.75954	8.44122	4.264414	5.513295	16.27425	9.976235	2.518636	4.449614	4.972503	12.6939	16.75432	12.32618	7.683224	7.952563	3.546372	3.35793	3.479063	11.1772	12.70441	7.728517	2.913412	4.954809	16.07761	9.255782	3.94258166666667	4.56901633333333	5.017924	12.88378	15.895715	12.485835	8.9869235	8.2931185	2.99280666666667	4.25411766666667	4.225783	11.93555
Endov	down_fast	1.691907	1.544126	1.46253	1.745245	1.982879	1.754229	1.972014	1.893659	1.759694	1.732966	1.546526	1.545893	1.436666	2.208134	2.302029	2.070721	1.923793	2.132124	1.239641	1.639332	1.555276	1.489476	1.491823	1.180408	1.145744	1.292013	1.329889	1.372584	1.189615	1.413717	1.132564	1.789239	1.604221	1.801749	1.892858	1.809401	1.91787666666667	1.78260433333333	1.504528	1.645569	1.953336	1.5954475	2.052069	2.0508965	1.39125033333333	1.604555	1.3724455	1.4515965
Entpd6	down_fast	1.543168	1.13091	1.09144	1.221671	1.706198	1.551818	1.643345	1.98492	1.12968	0.8298709	0.7498307	0.8342916	0.8279091	1.285749	1.547265	1.397737	1.741812	1.631996	1.101903	1.107081	1.007644	0.9337016	1.009849	0.9080058	0.9435538	1.13608	0.7902241	0.784334	0.6958126	0.7068587	0.6647656	0.8946193	0.9772839	1.193659	1.121694	1.136675	1.40670433333333	1.11950596666667	0.92063535	1.0279813	1.724005	1.18986355	1.6376705	1.6353345	0.956470333333333	1.028358	0.8517283	0.82028015
Epb41l1	down_fast	1.078358	0.6959443	0.8731521	0.894438	0.9914394	1.169486	1.292765	1.437356	0.9341583	0.7322391	0.679534	0.6625257	0.9496605	1.425504	1.528396	0.8024044	0.9358991	1.605674	0.9444884	0.9580509	0.7447803	0.8003157	0.8950937	0.9534061	1.078347	1.046976	0.9058667	0.6617818	0.6509214	0.66268	0.8124913	1.267377	1.161677	0.810787	0.9581133	1.322255	1.1803041	0.743529266666667	0.77634305	0.77848185	0.96366925	1.05957325	1.4492195	1.43143	1.0040107	0.810206566666667	0.69785085	0.73149785
Epb41l4aos	down_fast	26.15948	18.59476	21.43588	25.6551	25.73131	19.16158	19.52294	20.1458	16.5107	12.863	14.43424	18.52618	17.11824	14.28299	17.85016	18.22235	14.37645	11.1081	10.1139	15.83977	16.16611	18.71849	18.86582	15.5042	10.04211	10.93756	10.36928	16.64259	10.50453	9.454235	12.16275	9.791111	7.099138	9.459181	9.534396	7.863935	20.1734466666667	16.5600366666667	17.93506	22.09064	20.05388	18.13991	15.31552	17.214395	9.194106	13.9805136666667	13.33532	14.0863625
Epdr1	down_fast	1.041173	0.4349652	0.436576	0.3926801	0.4611346	0.4498024	0.7011605	0.6388248	1.12968	0.8542789	0.7966951	0.6625257	0.5113557	0.9782871	1.377443	0.6988684	0.4939467	0.7896756	0.3935368	0.4896705	0.3942954	0.2667719	0.2295112	0.2043013	0.2246557	0.245037	0.5203915	0.6372714	0.6284759	0.4196973	0.3693142	0.5467118	0.3872257	0.5180028	0.3972665	0.3015668	1.18276533333333	0.662704166666667	0.61663555	0.5276029	0.47754065	0.48057905	0.74541805	0.80855595	0.433718	0.5483149	0.51138565	0.3432346
Epha4	down_fast	4.75965	4.132169	4.889651	4.581268	5.279991	6.049842	4.84239	4.220807	3.475938	3.685603	3.655425	3.950616	6.525872	6.205135	6.509835	6.238047	6.473302	10.42372	4.092783	5.130895	4.227723	4.201657	4.49842	4.948632	3.976405	3.0741	3.160897	3.210867	3.321944	3.622651	5.761302	4.945257	4.775784	5.743074	5.374782	7.747947	4.915141	4.685273	4.272538	4.265942	5.8766465	6.287857	7.633055	5.212971	4.00982133333333	4.69494533333333	3.7748335	3.912154
Ext1	down_fast	3.737069	2.37056	3.27432	3.315965	3.919644	4.048221	4.49181	6.046021	3.823532	3.514748	3.303941	3.312628	4.309998	6.121282	5.698464	3.727298	3.691602	7.817789	4.092783	3.214793	2.628636	2.956722	3.580375	3.223421	4.088733	4.187905	4.259501	3.161846	3.254607	3.202953	3.89011	6.734495	4.86798	3.423323	3.598767	6.332903	4.41968833333333	3.204202	3.2891305	3.3142965	3.805623	4.1791095	6.1547995	6.0836515	4.40675466666667	3.266654	2.9416215	3.0798375
Ext2	down_fast	0.4834019	0.4349652	0.4802336	0.3708645	0.3689077	0.382332	0.4820479	0.4791186	0.4562168	0.4881594	0.445212	0.3926078	0.2922032	0.3354127	0.7547635	0.6729844	0.4419524	0.6317405	0.2754758	0.5322505	0.4162007	0.3556958	0.2983646	0.2497016	0.2246557	0.2227609	0.2312851	0.392167	0.3591291	0.3092507	0.2708304	0.1739538	0.3503471	0.6080902	0.3972665	0.3479617	0.564794066666667	0.532036333333333	0.4627228	0.38173615	0.40543005	0.3372676	0.5568942	0.40726565	0.285702666666667	0.5108359	0.3876649	0.33247325
Fam133b	down_fast	2.677303	3.218742	3.754554	4.166772	5.072481	4.115692	3.001844	2.965972	2.324533	2.904548	2.929026	3.386242	3.896043	2.990763	3.09453	3.67553	4.783484	3.55354	1.534794	3.278663	3.285795	3.468035	3.947593	3.200721	1.999435	1.715259	1.522627	2.426533	2.536349	2.65072	3.200723	2.037744	1.89925	3.220626	3.925928	2.528522	2.69878866666667	3.26627333333333	3.34179	3.776507	4.9279825	4.0058675	3.277692	2.9783675	1.65222366666667	2.975274	2.911072	3.0593775
Fam199x	down_fast	0.4090324	0.2609791	0.2837744	0.4144957	0.6917019	0.8096442	0.5477817	0.4106731	0.4779415	0.2928956	0.3514831	0.5643737	1.339265	0.5869722	0.5094654	0.2847241	0.8839047	0.605418	0.255799	0.1916102	0.1971477	0.3334649	0.6196803	0.5902038	0.3369835	0.1782087	0.2891064	0.2696148	0.2693468	0.463876	1.083322	0.372758	0.2028325	0.2477405	0.6776899	0.4871464	0.465479766666667	0.279532933333333	0.31762875	0.4894347	0.7878033	1.0744546	0.57659985	0.49882265	0.249245966666667	0.236321833333333	0.23324725	0.39867045
Fam3c	down_fast	1.822053	1.239651	1.440701	1.134409	1.475631	1.664269	1.402321	1.32328	1.520723	1.122767	1.124746	0.8833675	1.217513	1.229847	1.830301	1.371853	1.377851	1.658319	0.8264274	1.213531	1.160981	0.8003157	0.6885336	0.7264047	0.516708	0.4455218	0.7709504	0.9804175	0.9202682	0.6405907	0.6401447	0.5467118	0.7191334	1.058527	0.6776899	0.6031336	1.724359	1.244757	1.2827235	1.00888825	1.426741	1.440891	1.53032	1.2765635	0.7721704	1.0841585	1.0406246	0.7204532
Fam49a	down_fast	0.6135486	0.4784617	0.54572	0.5672046	0.6917019	0.7871541	0.8764507	1.026683	0.8038106	0.781055	0.7263985	0.6870636	0.8035589	0.9782871	0.9057162	0.6988684	0.7279215	1.000256	0.5509516	0.6387006	0.5038219	0.5113128	0.5967292	0.6129039	0.5616392	0.6682826	0.8287717	0.6862922	0.673367	0.6405907	0.8371123	0.8449182	0.6822548	0.5855684	0.6075841	0.7655158	0.774358466666667	0.652795033333333	0.63605925	0.6271341	0.7098117	0.7953565	0.93835335	1.00248505	0.687326033333333	0.636853733333333	0.58859445	0.57595175
Fnta	down_fast	2.007977	1.522378	1.724475	2.988732	4.011871	3.89079	2.497884	2.532484	1.585897	1.415662	1.429365	2.380185	4.115195	2.459693	2.037861	1.915417	4.54951	3.263993	1.278995	1.362561	1.533371	2.334254	3.763984	4.017926	2.021901	1.670707	1.233521	1.201011	1.167169	2.164755	3.717763	1.888641	1.604221	1.68914	4.440037	2.760496	1.877245	1.617819	1.57692	2.6844585	4.2806905	4.0029925	2.8809385	2.4960885	1.37224566666667	1.41757066666667	1.35027	2.2495045
Fntb	down_fast	0.7994724	0.6741961	0.7421792	0.7853602	0.8992125	0.9220948	0.8326281	0.8669765	0.673463	0.6346072	0.6092374	0.5889117	0.8035589	0.9782871	1.151014	0.8024044	0.8839047	1.158191	0.6886895	0.7664407	0.6571591	0.6891607	0.7114848	0.7491048	0.7188981	0.6237305	0.5782128	0.5637401	0.5611392	0.596412	0.6893866	0.8449182	0.9035266	0.6981777	0.7010585	0.8583056	0.8746498	0.7037359	0.6757083	0.68713595	0.8915586	0.86282685	0.99540955	0.9226318	0.7234763	0.6761195	0.60914915	0.64278635
Fto	down_fast	1.710499	1.022168	1.309728	1.090778	1.014496	1.079526	1.117475	1.391726	1.69452	1.537702	1.429365	1.177823	1.022711	1.509357	2.717149	1.863649	1.117879	1.658319	1.81027	1.532881	1.182886	1.067088	0.9180449	0.8399054	0.9210882	1.002424	1.773186	1.348074	1.346734	1.126556	0.9355961	1.39163	2.415551	1.801749	1.168431	1.368649	2.04072266666667	1.47450633333333	1.3695465	1.1343005	1.0661875	1.0511185	1.387897	1.4505415	1.999669	1.56090133333333	1.26481	1.096822
Fxn	down_fast	1.078358	1.043916	1.26607	1.919769	2.697637	2.676324	1.709079	1.779583	0.8689845	0.7078311	0.7498307	1.128747	1.607118	1.173944	1.622742	1.345969	2.807697	2.290059	0.3935368	0.9793409	0.9638333	1.244935	1.62953	1.407409	0.8536915	0.6237305	0.4625702	0.6127609	0.516248	0.6847693	1.009459	0.5467118	0.5716189	1.103571	1.705909	0.9278979	1.19002816666667	1.03257203333333	1.00795035	1.524258	2.752667	2.141721	1.999569	1.4767635	0.475908633333333	0.8985576	0.74004065	0.96485215
Gaa	down_fast	1.505983	1.739861	1.920935	2.966916	4.473006	5.195217	5.171059	5.087783	1.238303	1.269214	1.241907	2.355647	4.285647	5.142995	1.509527	1.941301	3.89958	6.449018	1.042873	1.681912	1.511466	2.223099	3.626277	3.450422	3.594491	3.898315	0.7902241	1.12748	1.099833	1.767147	2.929893	3.901534	0.8482087	1.486443	2.850971	4.407515	1.41793766666667	1.65012533333333	1.581421	2.6612815	4.186293	4.740432	5.8100385	5.115389	0.8937686	1.431945	1.3056495	1.995123
Gatb	down_fast	1.282874	0.8916787	1.135098	1.265303	1.590914	1.596798	1.292765	1.36891	1.086231	0.9030948	0.9372883	0.9569815	1.363615	1.201896	1.585003	1.035361	1.377851	1.316126	1.180611	0.9793409	0.9638333	1.156012	1.42297	1.52091	1.01095	1.069252	0.9829617	0.8823757	0.8080404	0.9498414	1.329531	1.068573	1.309192	1.013484	1.448854	1.345452	1.318036	0.943378166666667	1.03619315	1.11114225	1.4843825	1.4802065	1.3044455	1.285403	1.15758823333333	0.9584002	0.88593685	1.0529267
Gemin5	down_fast	3.420998	4.088673	4.016499	3.119625	3.781304	4.610474	3.549625	3.741688	2.54178	3.417116	3.18678	2.797331	4.115195	4.108806	4.604057	4.917963	4.185549	5.738309	2.93185	3.981234	3.855333	2.801105	3.327913	3.927125	3.100248	2.762235	2.40922	3.039294	2.962815	2.474005	3.570038	3.901534	3.78006	4.616981	3.762347	4.616292	3.52227833333333	4.14125066666667	3.6016395	2.958478	3.9834265	4.3628345	4.643967	3.925247	3.04037666666667	3.87916966666667	3.409074	2.637555
Gfm1	down_fast	2.268271	1.913847	1.986421	1.723429	2.3979	3.238577	3.46198	3.148494	1.846592	1.391254	1.288771	1.177823	2.069773	2.962812	2.698279	2.226025	2.417739	3.76412	0.9838421	1.788362	1.664803	1.156012	1.147556	1.339309	1.57259	1.581602	0.8094979	1.225522	1.032496	0.7510373	0.9355961	1.292228	1.143238	1.869314	1.074956	1.832598	2.27104733333333	1.84370866666667	1.637596	1.450626	2.4078195	2.654175	3.61305	3.055653	0.978859333333333	1.62773266666667	1.3486495	0.95352465
Gm2694	down_fast	1.9522	0.6741961	0.9386385	1.37438	1.913709	2.496403	1.752901	1.505801	0.9558829	0.8298709	0.8201273	1.006057	2.410677	1.537308	2.754887	1.371853	2.261756	3.395605	1.534794	0.8941808	0.7009697	1.067088	1.744285	2.088413	1.595055	1.0247	0.7516766	0.6862922	0.7407037	0.9056627	1.920434	1.118274	1.936128	1.238702	1.939595	2.667706	1.88765663333333	0.95864	0.8793829	1.1902185	2.0877325	2.45354	2.574253	1.5215545	1.40753286666667	0.939725	0.7208367	0.98637535
Gorasp2	down_fast	1.654722	1.50063	1.615331	1.788876	2.167333	2.541383	2.103482	2.167441	1.564172	1.488886	1.3825	1.447741	2.240225	2.236085	2.188814	1.915417	2.287753	3.211347	1.259318	1.554171	1.358129	1.267166	1.445921	1.679811	1.842176	1.626154	1.445532	1.250032	1.256952	1.148645	1.698846	2.062595	1.62266	1.68914	1.35538	2.134165	1.80256933333333	1.63497766666667	1.4989155	1.6183085	2.227543	2.390804	2.6574145	2.201763	1.44250333333333	1.497781	1.3075405	1.2079055
Gosr1	down_fast	1.896423	2.022588	2.073736	1.701614	2.305673	2.653834	2.191127	2.167441	1.65107	1.830598	1.710551	1.644045	2.337626	2.264036	2.509589	2.640169	2.677711	2.9218	1.711885	2.043842	1.883856	1.422783	1.675432	1.838712	1.864642	1.670707	1.618996	1.617689	1.638526	1.369539	1.649604	2.012893	2.046764	2.522448	1.939595	2.342942	2.01902733333333	2.16445166666667	1.8921435	1.6728295	2.491692	2.49573	2.5564635	2.2157385	1.79254833333333	2.06132633333333	1.761191	1.396161
Got2	down_fast	2.863227	2.457553	2.7286	2.966916	3.827417	4.295612	3.46198	3.194124	2.976272	2.367573	2.507246	2.674641	3.214236	3.521833	4.019116	2.873125	4.341532	4.264248	1.200287	2.363192	2.321962	2.067482	2.685281	2.360815	1.482727	1.514774	1.484079	1.985345	1.862982	2.054308	2.265127	1.789239	1.936128	2.499927	2.71076	1.902191	3.286205	2.56608366666667	2.617923	2.8207785	4.0844745	3.754924	3.863114	3.3579785	1.54016466666667	2.28282133333333	2.092472	2.060895
Gpr19	down_fast	2.324048	2.109581	2.750429	4.319481	5.187764	5.375138	3.615359	3.080048	1.955215	1.830598	1.944873	3.386242	4.650901	2.795106	2.641672	1.889533	4.367529	3.685153	2.066068	2.320612	2.015288	3.957116	5.095149	4.812431	3.235042	2.717683	1.753912	1.715731	1.795645	3.401757	4.653359	2.659007	2.120522	2.117055	4.884041	3.711592	2.30697833333333	1.94323733333333	2.347651	3.8528615	4.7776465	5.0130195	3.650256	2.937577	1.98016733333333	2.05113266666667	1.9054665	3.6794365
Grip1	down_fast	0.5205867	0.2827274	0.3929184	0.4581268	0.599475	0.6971936	0.8764507	1.095128	2.411432	1.732966	1.569958	1.472279	1.85062	3.633638	1.320836	0.7765204	0.8579075	1.974189	0.5706284	0.3619303	0.3285795	0.3779268	0.5278758	0.5448035	0.7638293	0.757387	2.698326	1.421605	1.526299	1.369539	1.575741	3.777282	1.014163	0.7657433	0.794533	1.577426	1.41761823333333	0.930737933333333	0.9814382	0.9652029	0.72869125	1.2739068	1.42531985	2.364383	1.4277058	0.849759533333333	0.92743925	0.8737329
H2afy2	down_fast	0.8366572	0.5437065	0.5893776	0.698098	0.9222692	1.012055	0.986007	0.8897917	0.7603614	0.5125673	0.5858052	0.5889117	0.90096	0.9782871	1.358574	0.8800565	1.117879	1.605674	0.6690126	0.5322505	0.5257272	0.5780058	0.6655825	0.7945051	0.7638293	0.6905587	0.6360341	0.4656983	0.4264658	0.5080547	0.8371123	0.8449182	1.014163	0.8333088	0.8880075	1.159872	0.985197533333333	0.645443433333333	0.5875914	0.64350485	1.0200741	0.9565075	1.2958405	0.9340394	0.7730699	0.6104192	0.4760965	0.54303025
Has2	down_fast	0.07436953	0.06524478	0.0654864	0.2617867	0.3689077	0.3598419	0.1533789	0.1140759	1.325201	0.9275028	0.8669917	1.791273	3.141185	1.732966	0.05660726	0.02588401	0.389958	0.2895477	0.01967684	0.04258004	0.0438106	0.1556169	0.4131202	0.3405022	0.157259	0.1336565	0.9829617	0.784334	0.7182581	1.524164	2.732925	1.36678	0.03687864	0.04504372	0.2804234	0.1855796	0.485392596666667	0.339543863333333	0.46623905	1.02652985	0.37943285	1.75051345	0.2214633	0.92352095	0.346505726666667	0.290652586666667	0.38103435	0.83989045
Hdac1	down_fast	2.863227	2.609791	2.990546	4.123141	5.164708	4.385573	2.541707	2.121811	2.21591	2.343165	2.343221	3.877002	4.748302	2.068378	3.622865	3.002546	6.239327	3.685153	2.24316	2.725123	2.387678	3.60142	4.750882	3.972525	2.224091	1.826639	1.927376	2.058877	2.042547	3.777276	4.185561	1.963192	2.784337	3.175582	5.865523	3.502815	2.90066733333333	2.651834	2.6668835	4.0000715	5.7020175	4.5669375	3.11343	2.0950945	2.318291	2.653194	2.2151125	3.689348
Heca	down_fast	0.8180648	0.5437065	0.8731521	1.788876	2.743751	2.496403	1.665256	1.870844	0.8689845	0.5369753	0.6092374	1.325051	2.483727	2.096329	0.8302398	0.6471003	2.96368	2.369027	0.9838421	0.5748305	0.5914431	1.467245	2.66233	2.565116	1.752314	1.670707	1.060057	0.5392296	0.5835847	1.303271	2.437474	2.236548	0.9588446	0.6080902	2.734128	2.296547	0.839096366666667	0.575927366666667	0.74119475	1.5569635	2.8537155	2.490065	2.0171415	1.9835865	1.00091456666667	0.5740501	0.5875139	1.385258
Hpcal1	down_fast	0.9668039	0.8481821	1.571674	2.857839	4.426892	5.622529	4.645189	5.29312	1.390375	1.342438	1.359068	2.380185	6.184968	6.680303	1.339705	1.811881	5.641392	8.028369	1.180611	1.277401	1.07336	2.200868	4.0853	4.835131	4.56051	4.588874	1.599722	1.225522	1.391625	2.297291	5.761302	7.380609	1.456706	1.508965	4.603618	7.307196	1.23229463333333	1.33416703333333	1.465371	2.619012	5.034142	5.9037485	6.336779	5.9867115	1.41234633333333	1.337296	1.2324925	2.2490795
Hs1bp3	down_fast	1.580352	1.565875	1.942763	1.919769	2.490127	2.788775	2.804642	3.034418	1.716244	1.586518	1.569958	1.619507	2.483727	3.465931	1.735956	1.941301	2.339748	3.290315	1.101903	1.639332	1.620992	1.422783	1.83609	2.065713	2.066832	2.0494	1.310616	1.495137	1.346734	1.32536	1.871192	2.683858	1.08792	1.734183	1.589066	2.412535	1.67751733333333	1.697898	1.7563605	1.769638	2.4149375	2.636251	3.0474785	3.2501745	1.166813	1.622884	1.483863	1.3740715
Hs3st4	down_fast	0.1673314	0.1304896	0.1964592	0.2617867	0.3689077	0.4498024	0.5039591	0.66164	0.3258692	0.3417116	0.3280509	0.3435318	0.5600562	1.397553	0.3773817	0.4141442	0.5199439	1.026578	0.1574147	0.1490301	0.1314318	0.1778479	0.2983646	0.317802	0.4043802	0.4677978	0.3662014	0.2941252	0.2917924	0.3092507	0.492419	1.441331	0.2950291	0.3603498	0.4440037	0.7887132	0.2901941	0.295448466666667	0.26225505	0.30265925	0.4444258	0.5049293	0.76526855	1.0295965	0.272881733333333	0.267835033333333	0.2116121	0.2435493
Ick	down_fast	0.9482115	0.6524478	0.7421792	0.6544668	0.7378154	0.9220948	0.9640957	1.026683	0.9558829	0.8542789	0.7732629	0.7116016	0.7061578	1.06214	1.264229	0.9835925	0.9618963	1.526706	0.6493358	0.6599906	0.5914431	0.4890818	0.4819735	0.4994032	0.4942425	0.5346261	0.5203915	0.6862922	0.6509214	0.5743227	0.5662818	0.6461139	0.7006941	0.8558307	0.7010585	0.7655158	1.0561078	0.8301064	0.75772105	0.6830342	0.84985585	0.8141263	1.24540085	1.0444115	0.6234738	0.734037833333333	0.62118225	0.53170225
Idh1	down_fast	1.970793	1.413637	1.855448	6.021095	7.1937	5.330158	2.410239	2.69219	1.455549	1.000727	1.241907	4.367762	5.722313	2.347889	2.037861	1.604809	7.565184	3.158702	1.652855	1.256111	1.380034	5.268745	7.298457	5.493435	2.021901	1.514774	1.272068	0.955907	1.054942	4.064437	5.465851	1.714687	1.493585	1.238702	7.127428	2.551719	1.821401	1.33972433333333	1.5486775	5.1944285	7.379442	5.5262355	2.7844705	2.5200395	1.472836	1.15024	1.217488	4.666591
Inpp5e	down_fast	0.632141	0.6741961	0.6330352	1.090778	1.752312	1.416877	0.8545394	0.9582372	0.6082891	0.781055	0.679534	1.202361	2.288925	1.3137	0.9623235	0.7765204	2.183765	1.395094	0.1967684	0.5109605	0.5257272	0.6446987	1.354116	1.112307	0.516708	0.4677978	0.3662014	0.6862922	0.5835847	0.8835734	1.748087	1.118274	0.4425436	0.6756558	1.402117	1.043885	0.7342512	0.743923833333333	0.6562846	1.1465695	1.9680385	1.852901	1.1248167	1.1359686	0.335171133333333	0.624302833333333	0.55465595	0.76413605
Ints1	down_fast	1.096951	1.239651	1.484358	1.963401	2.720694	2.833755	1.818635	1.870844	1.086231	1.073951	1.241907	1.668583	3.555139	2.6274	1.339705	1.294201	3.24965	3.316638	0.6493358	1.149661	1.270507	1.222704	1.62953	1.61171	1.3704	1.336565	0.6745816	1.029438	1.032496	1.126556	1.674225	1.83894	0.7375727	1.193659	1.589066	1.971783	1.17429566666667	1.202601	1.3631325	1.815992	2.985172	3.194447	2.5676365	2.249122	0.687163366666667	1.12425266666667	1.1515015	1.17463
Itga3	down_fast	1.803461	1.761609	1.593502	1.723429	2.005936	2.586364	2.366417	2.532484	3.823532	2.684877	2.460382	2.282033	3.238586	4.723729	4.037985	2.924894	2.989678	5.080246	1.456086	1.703202	1.599087	1.600631	1.950845	2.224614	2.403816	2.272161	3.450003	2.328492	1.930319	2.120576	2.757546	4.17489	2.858094	2.54497	2.640654	4.105948	3.22165933333333	2.45712666666667	2.026942	2.002731	2.497807	2.912475	3.7233315	3.6281065	2.588061	2.19222133333333	1.764703	1.8606035
Katnbl1	down_fast	5.577715	4.654128	5.631831	5.126657	6.548111	7.241818	5.061503	4.745556	4.562168	4.369026	4.334959	4.26961	5.746664	4.807582	6.566442	5.979207	7.019243	6.659598	4.938887	5.450245	4.687735	4.557353	5.1181	5.334534	4.111199	3.230033	3.874026	3.799118	3.74841	3.534293	4.801085	3.578477	5.937461	5.5629	5.701943	5.335413	5.568775	5.000787	4.983395	4.6981335	6.783677	6.494241	5.8605505	4.776569	4.91679133333333	4.937421	4.2180725	4.045823
Kcnb1	down_fast	0.5205867	0.3914687	0.5238912	0.6108357	0.6686452	0.8321343	1.007918	0.9354221	0.4127676	0.6101992	0.562373	0.5643737	0.8035589	0.8944339	0.9057162	0.8024044	0.9618963	1.895221	0.4525674	0.6387006	0.438106	0.5335438	0.6426314	0.6810044	0.7413637	0.6460065	0.3662014	0.4902087	0.5386936	0.5522333	0.7140075	0.7455161	0.6638155	0.7432214	0.7711644	1.368649	0.6130235	0.601357433333333	0.5431321	0.5876047	0.81527075	0.8178466	1.4515695	0.914928	0.494194766666667	0.624043566666667	0.4883998	0.54288855
Kdm1a	down_fast	4.796835	5.176086	5.238912	4.624899	5.787239	6.679565	5.061503	5.019338	3.736633	4.735146	4.733306	4.294148	5.551861	4.835533	5.736203	6.263931	6.68128	7.317661	3.817307	5.045735	4.75345	3.957116	4.223006	4.585429	4.313389	3.853763	3.199444	4.338347	4.107539	3.423847	4.087078	4.423395	4.185725	5.945771	4.743829	5.613782	4.756557	5.391721	4.986109	4.4595235	6.2342595	6.115713	6.189582	4.9274355	3.73415866666667	5.109951	4.4304945	3.6904815
Kifap3	down_fast	1.17132	0.7611891	0.8294944	0.7635446	0.9914394	1.281937	1.489966	1.414541	1.021057	0.8298709	0.7732629	0.6625257	1.047062	1.481406	1.396312	1.009477	1.065885	2.053157	0.9444884	0.8516008	0.7447803	0.6891607	0.8721426	1.089607	1.168209	1.0247	0.8287717	0.6862922	0.6509214	0.596412	0.8617332	1.167975	1.06948	0.8783526	0.8880075	1.693414	1.19622966666667	0.866845666666667	0.80137865	0.71303515	1.0286622	1.1644995	1.7715615	1.4479735	0.947580033333333	0.8054152	0.69785085	0.64278635
Krtcap2	down_fast	2.509972	1.739861	1.615331	4.188588	4.150211	3.84581	3.374335	3.35383	1.672795	1.220398	1.007585	2.502875	3.530789	3.382078	2.962447	1.785997	4.627501	4.132636	0.7083663	1.298691	1.336223	2.489871	3.236108	1.997613	1.57259	1.202909	0.4240227	0.7598236	0.9651594	2.120576	2.018918	1.416481	1.06948	1.441399	3.154763	1.623821	2.381738	1.58208533333333	1.311458	3.3457315	4.388856	3.6882995	3.7534855	3.367954	0.733956333333333	1.16663786666667	1.1506912	2.3052235
Lamc1	down_fast	4.536541	3.37098	4.19113	4.27585	5.441388	6.387193	4.097407	3.536352	3.367315	3.050996	2.929026	3.1654	5.697963	3.43798	7.340075	4.45205	6.161336	6.975468	3.955045	4.151554	3.351511	3.801499	5.1181	5.652336	3.95394	2.806787	3.392182	2.745169	2.693468	3.026239	5.391988	3.429374	5.642431	4.23411	5.631837	6.588075	5.08131033333333	3.62467533333333	3.560078	3.720625	5.801362	6.042578	5.5364375	3.487166	4.329886	3.71027766666667	3.0224895	3.413869
Lrrc28	down_fast	0.6879181	0.8264339	1.113269	1.330749	1.867595	2.114071	2.344506	2.669375	0.7386368	0.9030948	0.8904239	1.030595	1.874971	2.403791	0.7358944	1.190665	1.845801	2.974445	0.6099821	1.064501	0.8981174	1.11155	1.514774	1.725211	1.617521	1.715259	0.6553078	0.784334	0.8080404	0.9498414	1.600362	1.988043	0.6084975	1.058527	1.495592	2.18056	0.720816433333333	0.9733979	1.00184645	1.180672	1.856698	1.994521	2.6594755	2.536583	0.6245958	0.969120666666667	0.8530789	1.0306957
Lrrc59	down_fast	3.922993	4.066925	4.780507	5.322997	7.724005	8.366324	6.003687	5.726608	3.823532	3.417116	3.280509	4.539528	7.767736	5.757918	4.943701	5.202687	8.761055	8.238949	2.223483	3.576723	3.658185	3.067877	3.993495	4.267627	3.931474	3.853763	2.467041	2.892232	2.58124	2.827435	4.998053	4.423395	2.581505	4.526894	4.042771	4.964254	4.23007533333333	4.22890933333333	4.030508	4.9312625	8.24253	8.06703	7.121318	5.742263	2.42400966666667	3.665283	3.1197125	2.947656
Lyrm9	down_fast	0.873842	0.50021	0.5675488	0.8726225	0.9453259	0.9220948	0.8983619	0.9582372	0.6082891	0.2928956	0.3280509	0.3435318	0.4626551	0.5031191	1.169883	0.4917963	1.195871	1.026578	0.6493358	0.4896705	0.3942954	0.5335438	0.8491915	0.6129039	0.6065703	0.5569022	0.3854752	0.2696148	0.3142379	0.397608	0.2462095	0.3976086	0.7744514	0.5630465	0.9113761	0.6959234	0.8840047	0.428300633333333	0.44779985	0.60807715	1.07059845	0.69237495	0.96246995	0.73067815	0.603087466666667	0.440777266666667	0.35426665	0.4655759
Man2b2	down_fast	0.4648096	0.2827274	0.3056032	0.3708645	0.5533615	0.7196838	0.8107169	0.8213462	0.4996661	0.2928956	0.3280509	0.3189938	0.633107	0.8664828	0.5660726	0.3623762	0.5199439	0.8686432	0.1574147	0.2767703	0.3285795	0.2445409	0.2754135	0.2270015	0.2246557	0.2227609	0.1927376	0.2451044	0.2469012	0.1767147	0.2954514	0.2485054	0.1290752	0.315306	0.1869489	0.208777	0.510182766666667	0.3126664	0.31682705	0.34492915	0.5366527	0.6763954	0.83968005	0.8439145	0.1597425	0.279060233333333	0.28774035	0.2106278
Map4k5	down_fast	1.134135	1.522378	1.593502	1.439827	1.844538	2.383952	2.519796	2.60093	1.629346	1.610926	1.476229	1.472279	2.337626	2.739204	1.396312	1.915417	1.663821	3.079735	0.9444884	1.532881	1.489561	1.311628	1.62953	1.838712	1.97697	1.782087	1.484079	1.519647	1.436516	1.347449	2.166644	2.286249	1.014163	1.711661	1.472223	2.18056	1.38659766666667	1.682907	1.5348655	1.456053	1.7541795	2.360789	2.7997655	2.670067	1.1475768	1.588063	1.4630385	1.3295385
Map7	down_fast	2.045162	1.043916	1.331557	1.439827	1.729255	2.136561	2.563618	2.69219	1.737969	1.342438	1.288771	1.177823	1.80192	2.878959	4.207806	1.604809	1.793807	4.290571	1.633178	1.319981	1.139076	1.11155	1.285263	1.475509	1.999435	1.804363	1.63827	1.151991	1.212061	1.126556	1.526499	2.559605	3.208441	1.554008	1.542329	3.108458	2.66364566666667	1.33038766666667	1.310164	1.308825	1.761531	1.9692405	3.4270945	2.7855745	2.159963	1.34199333333333	1.1755685	1.119053
Map7d2	down_fast	0.6135486	0.4567135	0.4802336	0.4581268	0.6225317	0.8771146	0.8983619	0.8441614	0.6300137	0.6101992	0.6092374	0.5643737	1.168813	1.145993	0.7547635	0.6212163	0.7539187	1.395094	0.8264274	0.5109605	0.4600113	0.3779268	0.5967292	0.7491048	0.8986226	0.8242152	0.7324029	0.6372714	0.5611392	0.5080547	0.984838	1.341929	0.9035266	0.6306121	0.6543213	1.461439	0.6661086	0.562709666666667	0.5447355	0.51125025	0.6882252	1.0229638	1.14672795	0.9950772	0.820785633333333	0.592948	0.51057525	0.44299075
March11	down_fast	0.2788857	0.1522378	0.1964592	0.3272334	0.5072481	0.6747035	0.6354267	0.4563034	0.2389707	0.2196717	0.2108899	0.2453799	0.90096	0.475168	0.3207745	0.1553041	0.4679496	1.052901	0.37386	0.1703202	0.1314318	0.2000789	0.5278758	0.7037045	0.673967	0.4232457	0.3276539	0.1960835	0.2244557	0.2429827	0.8371123	0.5964129	0.405665	0.1801749	0.4206351	1.206267	0.279543633333333	0.175737866666667	0.20367455	0.28630665	0.48759885	0.78783175	0.84416385	0.4657357	0.369059633333333	0.182192866666667	0.17794375	0.2215308
March3	down_fast	0.3346629	0.3262239	0.54572	1.17804	1.936765	2.204032	1.468055	1.163574	0.2606953	0.3417116	0.3749153	1.006057	2.897682	1.453455	0.4717272	0.5435643	2.417739	2.842832	0.4919211	0.3832204	0.3285795	0.9559326	1.973796	2.111114	1.639986	1.046976	0.3083801	0.3186357	0.3815746	0.927752	2.535958	1.615285	0.5900582	0.4729591	1.846121	2.574917	0.355695133333333	0.403833266666667	0.46031765	1.0920485	2.177252	2.550857	2.1554435	1.3085145	0.463453133333333	0.391605066666667	0.35507705	0.9418423
March5	down_fast	3.51396	5.176086	4.693192	4.450374	5.648899	7.354268	11.06519	12.43427	3.975604	4.80837	4.639577	4.14692	5.624912	11.37608	4.037985	5.979207	4.887473	11.42397	2.99088	4.705094	4.75345	3.712575	4.360713	4.69893	7.615827	8.932711	3.430729	4.166774	4.15243	3.556383	5.022674	9.766261	3.319077	5.720553	3.902559	8.026317	3.84251633333333	5.321221	4.6663845	4.298647	5.268186	6.48959	11.24458	11.905175	3.24689533333333	4.86414033333333	4.45294	3.634479
Marveld3	down_fast	0.3532553	0.1087413	0.0654864	0.3708645	0.5764183	0.5622529	0.5477817	0.4791186	0.7603614	0.2928956	0.2811865	0.5889117	0.8035589	1.006238	0.3773817	0.1035361	0.5979355	0.6317405	0.1770916	0.08516008	0.06571591	0.2223099	0.3672179	0.4086026	0.2471212	0.245037	0.4047489	0.1960835	0.2244557	0.4417867	0.5416609	0.6709645	0.1659539	0.06756558	0.3738979	0.2551719	0.496999466666667	0.168391	0.17333645	0.4798881	0.5871769	0.6829059	0.5897611	0.7426783	0.2492648	0.11626972	0.145085805	0.3320483
Med13l	down_fast	3.476775	2.37056	2.946888	2.70513	3.020432	3.598419	4.097407	3.810134	2.672127	2.587245	2.390085	2.306571	3.433388	4.024952	6.396621	4.089674	3.379636	7.475596	2.93185	3.087053	2.475299	2.445409	2.570526	2.860218	3.572025	2.762235	2.601958	2.279471	2.222111	2.098487	2.929893	3.926385	4.59139	3.918804	3.224869	6.054534	4.181841	3.01582633333333	2.6684865	2.5058505	3.200034	3.5159035	5.7865015	3.917543	3.375066	3.09510933333333	2.348705	2.271948
Mgat5b	down_fast	1.096951	0.9134269	1.004125	1.090778	1.33729	1.596798	2.234949	2.829081	1.064506	0.9275028	0.8435595	0.9324435	1.461016	3.298225	1.018931	1.035361	1.221868	2.342704	0.5706284	0.9580509	0.7885909	0.8670086	0.9868982	0.9988064	1.303003	1.670707	0.6360341	0.784334	0.7631493	0.8393947	1.132564	2.037744	0.6084975	0.8783526	0.9581133	1.438242	1.06012933333333	0.958763566666667	0.92384225	1.01161075	1.279579	1.528907	2.2888265	3.063653	0.605053333333333	0.873579166666667	0.7758701	0.85320165
Mif4gd	down_fast	4.090324	3.892939	4.627706	7.809971	9.015182	8.681185	7.362186	6.753291	3.367315	2.953364	2.835297	5.226591	7.889487	5.897673	6.849479	4.555586	8.917039	8.317916	3.345063	3.576723	4.030576	6.602604	8.698475	6.900844	6.515014	5.880887	2.524862	2.843211	3.18727	5.389797	6.426068	5.318015	4.296361	4.797156	7.898593	6.959234	4.76903933333333	3.80062966666667	3.7315015	6.518281	8.9661105	8.285336	7.840051	6.325482	3.388762	3.73903	3.608923	5.9962005
Mipep	down_fast	0.8366572	0.6089513	0.654864	0.4581268	0.4150211	0.4498024	0.5258704	0.66164	0.7603614	0.7078311	0.6326696	0.4416838	0.365254	0.5590212	0.9811925	0.7765204	0.4419524	0.6843855	0.3541832	0.6812806	0.5914431	0.4001578	0.2295112	0.2270015	0.1797245	0.2004848	0.2891064	0.5392296	0.5386936	0.3755187	0.2215885	0.2485054	0.4241043	0.7206995	0.2804234	0.2783694	0.8594037	0.6977676	0.6437668	0.4499053	0.42848675	0.4075282	0.60512795	0.6103306	0.355797966666667	0.6470699	0.56506835	0.38783825
Mir34a	down_fast	5.038536	0.7829374	1.964592	5.541153	10.09885	15.31577	20.33366	26.03211	5.257356	2.147901	1.687119	3.754312	10.20276	29.76788	5.038046	0.4659122	7.461196	29.19168	4.289552	1.511591	1.423845	3.734806	8.767328	11.41817	19.00587	20.91725	5.377379	1.372584	1.616081	2.562363	6.99235	31.03832	4.425436	0.3828716	6.42637	25.93475	5.11131266666667	1.1322502	1.8258555	4.6477325	8.780023	12.759265	24.76267	27.899995	4.69745566666667	1.08901553333333	1.519963	3.1485845
Mrpl23	down_fast	1.115543	0.6959443	0.764008	0.6326513	0.853099	1.191976	1.292765	1.36891	1.021057	0.6346072	0.3749153	0.4416838	0.6574573	1.285749	1.132145	0.7247524	0.7799159	1.421416	0.4525674	0.6387006	0.7009697	0.4890818	0.4819735	0.4086026	0.5391736	0.3341413	0.3662014	0.5392296	0.2244557	0.3755187	0.3446933	0.4224591	0.4425436	0.5180028	0.3271606	0.3711592	1.08958166666667	0.6851013	0.56946165	0.53716755	0.81650745	0.92471665	1.3570905	1.3273295	0.420437466666667	0.565311	0.4627127	0.43230025
Mrps2	down_fast	1.227097	0.6089513	0.9604673	2.007032	3.020432	2.766284	2.76082	1.574247	1.216578	0.4637514	0.1640255	1.202361	3.043784	1.956574	0.9811925	0.1294201	3.093666	2.395349	0.3345063	0.1703202	0	0.9337016	1.147556	0.9080058	0.6065703	0.4232457	0.5396653	0.04902087	0.0673367	0.4196973	0.8371123	0.5467118	0.7560121	0.1126093	1.028219	0.5103438	1.1416225	0.4007076	0.5622464	1.6046965	3.057049	2.905034	2.5780845	1.7654105	0.543394566666667	0.110650123333333	0.03366835	0.67669945
Msh3	down_fast	1.468798	1.457133	1.680818	1.548905	1.798425	2.181541	2.234949	2.235887	1.325201	1.464478	1.359068	1.300513	1.972372	2.319938	2.113338	1.863649	1.845801	3.13238	1.239641	1.809652	1.511466	1.35609	1.42297	1.61171	1.684917	1.492498	1.079331	1.299053	1.234506	1.214913	1.624983	1.888641	1.512024	1.734183	1.565697	2.296547	1.635779	1.59508666666667	1.519943	1.424709	1.822113	2.0769565	2.6836645	2.2779125	1.27699866666667	1.614296	1.372986	1.2855015
Mthfd1l	down_fast	1.264282	0.8916787	0.9604673	0.7199135	0.7147586	0.7871541	0.8326281	0.9582372	1.260027	1.19599	1.124746	0.9079055	0.7792086	1.173944	2.056731	1.087129	0.6499299	0.9476107	0.8657811	1.085791	0.9200227	0.7336227	0.5278758	0.5221033	0.4717769	0.4900739	0.9829617	1.053949	1.122278	0.8393947	0.6893866	0.9443204	1.290752	0.9909619	0.5141096	0.5567387	1.52701333333333	1.0582659	1.04260665	0.8139095	0.68234425	0.78318135	0.8901194	1.0660906	1.04649826666667	1.0435673	1.02115035	0.7865087
Myrf	down_fast	2.900412	2.762029	2.794087	1.941585	1.959822	2.069091	1.796724	1.665508	1.455549	1.659742	1.452797	1.300513	1.436666	1.034189	3.830425	2.122489	1.325857	2.316382	2.302191	2.980603	2.957216	1.978558	1.904943	1.884112	1.505193	1.247461	1.079331	1.495137	1.346734	1.082377	1.107943	1.018872	2.636823	1.846793	1.121694	1.531032	2.72879533333333	2.18142	2.123442	1.621049	1.6428395	1.7528785	2.056553	1.3498485	2.006115	2.107511	2.151975	1.5304675
Nbn	down_fast	1.041173	1.217903	1.506187	1.876138	2.46707	2.271502	2.015837	1.93929	1.260027	1.073951	1.101314	1.447741	1.704519	1.872721	1.434051	1.294201	2.183765	2.211092	0.4132137	1.170951	1.095265	1.200473	1.514774	1.271208	0.9660193	0.9355957	0.6360341	0.8823757	0.8753771	1.060288	1.206427	1.018872	0.6084975	1.126093	1.425486	0.9742928	1.24508366666667	1.19535166666667	1.3037505	1.6619395	2.3254175	1.9880105	2.1134645	1.9060055	0.552581766666667	1.05980656666667	0.98532105	1.1303805
Nckap1	down_fast	3.142113	3.088253	3.121519	2.290634	2.720694	3.575929	3.987851	4.175177	3.215243	3.099812	2.929026	2.404723	3.141185	4.639876	3.603996	3.701414	2.183765	4.606441	2.24316	3.065763	2.803879	1.934096	1.514774	1.770611	2.628471	2.494922	2.640505	2.79419	2.446567	1.877593	2.043539	3.329972	2.452429	3.288192	1.472223	2.783694	3.32045066666667	3.296493	3.0252725	2.3476785	2.4522295	3.358557	4.297146	4.4075265	2.44536466666667	3.04938166666667	2.625223	1.9058445
Ndufab1	down_fast	2.863227	2.196574	2.226538	2.836023	3.412396	3.73336	3.571536	3.810134	2.650403	2.343165	2.108899	2.257495	2.922032	3.96905	2.905839	2.562517	3.015675	3.790443	1.49544	2.043842	1.883856	2.000789	1.927894	1.52091	1.57259	1.581602	1.522627	1.69122	1.705863	1.833415	1.674225	1.938342	1.714857	2.364795	1.939595	1.99498	2.80648966666667	2.36741866666667	2.1677185	2.546759	3.2140355	3.327696	3.6809895	3.889592	1.57764133333333	2.03328566666667	1.7948595	1.917102
Ndufaf4	down_fast	1.413021	1.087413	1.440701	2.988732	4.150211	3.620909	2.716997	2.509669	1.303477	1.025135	0.9372883	2.110267	3.311637	2.347889	1.471789	0.8800565	3.951574	3.211347	0.9051348	0.8303108	0.7666856	1.778479	3.350864	2.610517	1.729849	1.470222	0.6360341	0.5147192	0.673367	1.303271	2.732925	1.267377	0.9772839	0.6080902	2.103176	1.693414	1.39609566666667	0.997534833333333	1.18899465	2.5494995	4.0508925	3.466273	2.964172	2.428779	0.839484266666667	0.651040066666667	0.7200263	1.540875
Necab2	down_fast	0.7622877	0.4784617	0.5238912	0.5017579	0.6225317	0.6971936	0.8983619	1.049498	0.782086	0.5613833	0.5155086	0.5643737	0.6087567	1.006238	1.622742	0.5435643	0.7019243	1.026578	0.2361221	0.4470904	0.3723901	0.3556958	0.4360713	0.3859025	0.3594491	0.4455218	0.2698326	0.4411879	0.4489113	0.4417867	0.3446933	0.4473097	0.6269368	0.5630465	0.490741	0.5103438	1.05570523333333	0.5278031	0.5196999	0.5330658	0.662228	0.65297515	0.96246995	1.027868	0.3776305	0.483774933333333	0.4106507	0.39874125
Neto2	down_fast	1.617537	2.327064	2.925059	5.410259	8.092912	7.849051	4.382253	3.855764	1.4121	1.952638	2.01517	4.122382	7.572934	3.43798	2.88697	3.727298	9.852938	6.633275	1.888977	2.448352	2.278151	4.579584	8.262404	8.149352	4.088733	3.007272	1.850281	1.764751	1.862982	4.042348	7.706357	3.280271	2.950291	3.198104	8.693126	5.845757	1.97220233333333	2.669	2.4701145	4.7663205	8.972925	7.7109925	5.507764	3.646872	2.22984966666667	2.47040233333333	2.0705665	4.310966
Nifk	down_fast	4.127509	4.480142	4.758679	7.526369	8.46182	6.926956	5.346349	4.791186	3.193518	2.928956	2.999323	5.840041	6.793725	4.723729	4.887094	4.814427	9.592966	6.37005	2.715404	4.236714	4.534397	6.446987	7.734528	6.469541	4.695303	3.920591	2.659779	2.867721	2.715914	4.925921	6.327584	4.323993	4.148847	4.189066	7.641538	5.335413	4.06937366666667	4.07450833333333	3.879001	6.683205	9.027393	6.8603405	5.8581995	4.7574575	3.17467666666667	3.76450033333333	3.6251555	5.686454
Nle1	down_fast	4.350617	4.849862	4.824165	5.104841	7.12453	8.028972	6.792493	6.365433	4.214575	3.710011	3.467967	4.171458	6.598923	7.434982	5.396559	4.892079	6.837263	9.054947	1.042873	4.045104	4.556303	3.379111	3.006597	2.882918	2.493678	2.361265	1.002235	3.406951	3.164825	2.429827	2.560579	2.509904	1.124798	4.279154	2.523811	2.667706	4.653917	4.483984	4.146066	4.6381495	6.9808965	7.3139475	7.92372	6.9002075	1.05663533333333	3.910403	3.860564	2.904469
Nol9	down_fast	4.090324	5.176086	6.046578	5.955648	7.378154	7.556679	6.025598	5.90913	3.562836	3.978499	4.217798	4.76037	6.988527	6.121282	5.321083	5.228571	7.565184	8.054691	3.561508	5.322505	5.388704	5.001973	5.990243	6.151739	5.773651	5.234881	3.353634	4.019712	4.017756	4.241152	6.47531	5.864727	4.259483	5.044897	5.701943	6.82005	4.32474766666667	4.79438533333333	5.132188	5.358009	7.471669	7.272603	7.0401445	6.015206	3.724875	4.79570466666667	4.70323	4.6215625
Nomo1	down_fast	1.208505	1.587623	1.549845	1.941585	2.720694	3.216087	2.344506	2.464039	1.173129	1.293622	1.241907	1.570431	3.043784	2.683302	1.86804	1.760113	3.171658	4.027346	0.8264274	1.511591	1.489561	1.556169	2.111503	2.201914	1.707383	1.559326	0.8287717	1.176501	1.01005	1.192824	2.018918	1.963192	1.032602	1.508965	2.19665	2.134165	1.416558	1.54711933333333	1.395876	1.756008	2.946176	3.1299355	3.185926	2.5736705	0.8959337	1.399019	1.2498055	1.3744965
Nr2c1	down_fast	0.5205867	0.3914687	0.4147472	0.3272334	0.4611346	0.5622529	0.657338	0.798531	0.5431153	0.4149355	0.3514831	0.3435318	0.4383048	0.6149233	0.7736326	0.4917963	0.5459411	0.9476107	0.255799	0.3832204	0.3504848	0.2890029	0.3442668	0.2951019	0.2695868	0.2673131	0.2120114	0.3186357	0.3142379	0.265072	0.2708304	0.2485054	0.3134684	0.4053935	0.3271606	0.3479617	0.612444866666667	0.4327335	0.38311515	0.3353826	0.50353785	0.50027885	0.80247435	0.70672715	0.260426266666667	0.3690832	0.33236135	0.27703745
Nsmce4a	down_fast	0.7994724	0.5654548	0.5675488	0.8289913	1.175893	1.191976	0.986007	0.9126069	0.673463	0.3417116	0.3046187	0.5643737	0.8035589	0.8385318	0.7736326	0.5176803	1.169874	1.158191	0.2951526	0.4258004	0.4162007	0.5113128	0.573778	0.4540029	0.2920524	0.2673131	0.3276539	0.2205939	0.2020101	0.3092507	0.2708304	0.1988043	0.2765898	0.4279154	0.490741	0.3015668	0.748856	0.4749489	0.43608375	0.6966825	1.1728835	0.99776745	1.072099	0.87556935	0.299798766666667	0.358103233333333	0.3091054	0.41028175
Ocrl	down_fast	1.041173	0.587203	0.5893776	0.3272334	0.345851	0.4273122	0.5916042	0.7072703	1.260027	0.756647	0.679534	0.4416838	0.3896043	0.6428744	1.434051	0.8800565	0.3639608	0.7896756	0.3935368	0.5748305	0.5038219	0.3112339	0.2065601	0.1816012	0.1797245	0.245037	0.4432965	0.6127609	0.4938025	0.33134	0.2462095	0.2485054	0.5163009	0.7432214	0.2103176	0.3247643	1.24508366666667	0.741302166666667	0.6344558	0.3844586	0.3549059	0.40845825	0.6906399	0.67507235	0.451044733333333	0.643604266666667	0.4988122	0.32128695
Oma1	down_fast	1.413021	1.00042	1.135098	1.134409	1.429517	1.551818	1.643345	2.076181	1.042781	0.9275028	0.8435595	0.7852156	0.9496605	1.145993	1.905778	1.216549	1.429846	1.842576	1.082226	1.000631	0.9200227	0.8892396	1.101654	1.112307	1.033416	1.269737	0.8094979	0.7598236	0.673367	0.66268	0.8124913	0.8200677	1.180116	1.148615	1.238537	1.206267	1.45386	1.04815726666667	0.98932875	0.9598123	1.4296815	1.25073925	1.7429605	1.611087	1.02394663333333	0.969689866666667	0.79669485	0.7759598
Osbpl7	down_fast	0.8552496	1.696364	1.680818	1.156225	1.152837	1.259447	1.051741	0.9582372	0.8255352	1.31803	1.195043	1.177823	1.655818	1.257798	1.188752	1.656577	1.377851	2.132124	0.6099821	1.596751	1.686708	1.067088	0.8950937	0.9534061	0.6964326	0.4232457	0.4432965	1.421605	0.9651594	0.8835734	1.231047	0.8697688	0.4978616	1.306268	0.9347447	0.9742928	0.956512266666667	1.55699033333333	1.4379305	1.167024	1.265344	1.4576325	1.5919325	1.1080176	0.517046733333333	1.44154133333333	1.3259337	0.9753307
Pabpc4	down_fast	3.439591	8.068604	7.771053	5.213919	4.841913	4.677944	3.023755	2.578114	3.193518	7.493246	7.263985	5.987269	5.551861	3.661589	4.604057	8.826449	4.783484	3.948378	1.554471	7.834727	7.820193	5.224283	3.48857	2.996419	1.684917	1.247461	1.715365	6.568797	5.903184	4.881743	4.013215	1.913491	1.936128	7.432214	3.38845	1.855796	3.745722	8.129433	7.517519	5.600594	4.8126985	5.1149025	3.4860665	3.1198515	1.73532133333333	7.27857933333333	6.8616885	5.053013
Paip1	down_fast	0.6879181	0.6306995	0.6330352	0.5235735	0.6686452	0.764664	0.8545394	0.8669765	0.9993321	1.025135	1.007585	1.055133	1.193163	1.06214	0.8868471	0.9318245	0.7539187	1.131868	0.3345063	0.6174106	0.5695378	0.4223888	0.3442668	0.2724017	0.2695868	0.3118652	0.7131291	0.8333549	0.8080404	0.7068587	0.9109751	0.5467118	0.4425436	0.7882651	0.5141096	0.463949	0.858032433333333	0.862553	0.8203101	0.78935325	0.71128195	0.9789135	0.9932037	0.96455825	0.496726333333333	0.746343533333333	0.6887891	0.56462375
Palm	down_fast	1.227097	0.8046856	0.8513232	1.090778	1.567858	1.799209	2.059659	2.258702	1.303477	0.9763188	0.8669917	0.9815195	1.655818	2.543546	0.9434544	0.7506364	1.455843	2.369027	0.8264274	0.7025707	0.722875	0.8670086	1.055752	1.180408	1.258072	1.292013	1.060057	0.8578653	0.830486	0.8173053	1.206427	1.739538	0.6638155	0.6080902	0.9113761	1.415044	1.15800946666667	0.843880266666667	0.85915745	1.03614875	1.5118505	1.7275135	2.214343	2.401124	0.850099966666667	0.722842066666667	0.7766805	0.84215695
Pid1	down_fast	0.6879181	0.5654548	0.8513232	1.330749	1.959822	2.383952	2.782731	2.920342	2.672127	1.732966	1.59339	1.742197	2.800281	4.947337	1.018931	1.164781	2.235759	4.843344	0.6886895	0.7238607	0.6133484	1.000395	1.606578	1.838712	2.426281	2.205333	2.679053	1.446116	1.458962	1.634611	2.659063	4.895556	0.9404052	1.013484	1.916227	4.129146	1.4596587	1.1544006	1.2223566	1.536473	2.0977905	2.5921165	3.8130375	3.9338395	1.43604923333333	1.06115356666667	1.0361552	1.317503
Pidd1	down_fast	2.119532	1.805106	2.663114	5.584784	9.430203	11.46996	12.66471	13.50658	1.824867	0.9763188	1.265339	3.091786	8.10864	13.44446	3.50965	1.320085	10.1649	21.16331	1.613501	1.256111	1.511466	3.845961	7.757479	8.194753	9.952246	11.22715	1.291342	1.078459	0.830486	3.092507	5.391988	12.62407	1.585781	1.171137	7.828487	13.33853	2.484683	1.36716993333333	1.9642265	4.338285	9.7975515	9.7893	16.91401	13.47552	1.49687466666667	1.168569	1.170976	3.469234
Pigo	down_fast	1.413021	1.152658	1.287899	1.876138	2.743751	2.204032	1.665256	1.27765	1.737969	1.049543	0.9841528	1.938501	2.483727	1.788868	1.86804	0.9318245	3.067669	2.184769	1.042873	0.9367609	1.029549	1.734017	2.088552	1.838712	1.415331	1.269737	0.9829617	1.029438	0.9427138	1.612521	2.191264	1.640135	1.124798	0.9909619	2.500442	1.878993	1.67301	1.04467516666667	1.1360259	1.9073195	2.90571	2.3438795	1.9250125	1.533259	1.0502109	0.985720266666667	0.9861314	1.673269
Pinx1	down_fast	3.51396	2.414057	2.684943	2.159741	2.651524	3.328537	3.242867	3.080048	2.867649	2.514021	2.155763	1.766735	2.313276	2.934861	4.528581	3.313154	2.651714	3.711475	3.246679	2.938023	2.256246	1.934096	2.272161	2.746718	2.763265	2.628578	2.775421	2.034366	1.930319	1.524164	2.092781	2.907513	3.835378	3.085495	2.523811	3.45642	3.63673	2.74707733333333	2.420353	1.963238	2.651619	2.8209065	3.477171	3.0074545	3.285826	2.68596133333333	2.0932825	1.72913
Pirt	down_fast	1.413021	0.3479722	0.3710896	0.349049	0.4841913	0.5847431	0.8545394	0.8669765	0.3258692	0.1220398	0.1405933	0.09815195	0.2191524	0.3074616	1.24536	0.3623762	0.389958	0.8423207	0.7280432	0.3406403	0.2628636	0.2445409	0.3442668	0.4767031	0.516708	0.5346261	0.2120114	0.1225522	0.1122278	0.132536	0.1477257	0.2236548	0.6269368	0.3378279	0.2804234	0.6959234	0.994750066666667	0.277462733333333	0.25584145	0.223600475	0.43707465	0.40194775	0.84843005	0.58721905	0.522330466666667	0.2670068	0.1875457	0.18853845
Pisd-ps2	down_fast	6.730442	6.067765	6.679613	22.97179	25.47769	18.57684	13.01529	13.20998	5.213907	3.807643	4.053772	14.35472	15.70592	11.54379	6.868348	5.202687	24.74933	13.87197	5.332424	4.598644	4.862977	21.29729	27.22003	18.93192	11.92922	12.27412	4.548607	3.823628	3.860637	14.68941	15.68354	9.890514	5.163009	4.8422	26.66359	13.6401	6.270899	5.02603166666667	5.3666925	18.663255	25.11351	17.14138	13.44363	12.376885	5.01468	4.42149066666667	4.361807	17.99335
Pkn3	down_fast	0.8924343	1.13091	2.095565	4.057694	6.317544	4.812885	1.248942	1.232019	0.6517384	0.6590152	1.054449	4.171458	7.426832	1.201896	1.151014	1.113013	9.618963	2.553284	0.6099821	0.8516008	1.401939	3.423573	6.931239	4.857831	1.213141	0.6682826	0.3469277	0.5882505	1.212061	3.578472	5.19502	0.9443204	0.5347402	1.171137	9.30071	2.157363	0.898395566666667	0.967646066666667	1.575007	4.114576	7.9682535	6.1198585	1.901113	1.2169575	0.497216666666667	0.870329433333333	1.307	3.5010225
Platr22	down_fast	5.484753	3.044756	3.492608	4.144957	4.634403	3.553439	2.344506	2.076181	6.712905	5.565017	5.178518	5.373819	4.943105	3.102568	6.811741	3.390806	4.861476	2.763865	4.761796	3.363823	2.957216	4.112733	4.429566	3.495822	1.887108	1.470222	6.05196	5.147192	4.55645	5.257261	5.047295	2.808111	5.199888	3.558454	5.351413	2.876483	6.33646633333333	4.000193	4.335563	4.759388	4.7479395	4.248272	2.5541855	2.5893745	5.33788133333333	4.02315633333333	3.756833	4.684997
Plpp3	down_fast	0.8552496	0.5437065	0.654864	0.6762824	0.7608721	0.9445849	1.292765	1.300465	0.8038106	0.6101992	0.5858052	0.6870636	1.047062	1.397553	1.056669	0.8541724	0.8059131	1.605674	0.5903053	0.6812806	0.6133484	0.6002367	0.6426314	0.6810044	0.7413637	0.7128348	0.6745816	0.4902087	0.4938025	0.5743227	0.9109751	0.9691709	0.6269368	0.7657433	0.7010585	1.113477	0.905243066666667	0.669359366666667	0.6203346	0.681673	0.7833926	0.99582345	1.4492195	1.349009	0.6306079	0.6457442	0.55357545	0.5872797
Polr2c	down_fast	1.729092	1.674616	2.18288	3.665014	4.473006	4.115692	2.563618	2.486854	1.260027	1.391254	1.429365	2.699179	4.090845	2.851008	2.018992	1.967185	5.199439	3.632508	0.9051348	1.405141	1.358129	2.000789	2.983646	2.497016	1.662452	1.42567	0.8094979	1.225522	1.077387	1.811325	2.5852	1.441331	1.032602	1.486443	3.178132	2.226955	1.66937033333333	1.677685	1.8061225	3.1820965	4.8362225	4.1032685	3.098063	2.668931	0.9157449	1.37236866666667	1.217758	1.906057
Polr3a	down_fast	2.398417	3.414477	3.448951	2.988732	3.919644	4.250632	2.979932	2.69219	1.998664	2.440797	2.390085	2.429261	3.920393	2.990763	2.924709	3.597878	4.237543	4.553796	1.456086	3.214793	3.022932	2.46764	2.409868	2.655917	2.066832	1.715259	1.310616	2.25496	2.087438	1.767147	2.5852	2.186847	1.991446	3.378279	2.453705	2.806891	2.44059666666667	3.15105066666667	2.919518	2.7089965	4.0785935	4.0855125	3.766864	2.8414765	1.58604933333333	2.949344	2.555185	2.1173935
Pomk	down_fast	1.059766	0.7829374	0.654864	0.9162536	1.222007	1.034545	0.986007	0.9582372	0.673463	0.7078311	0.6092374	0.6379877	0.6574573	0.9223849	1.075538	0.7247524	1.143877	1.131868	0.4722442	0.7025707	0.6790644	0.6224677	0.9639471	0.6583042	0.5616392	0.6905587	0.3854752	0.6127609	0.4938025	0.7068587	0.492419	0.5715623	0.5900582	0.6981777	0.8179016	0.5567387	0.936255666666667	0.738506966666667	0.6320507	0.77712065	1.182942	0.84600115	1.0589375	0.94031105	0.482592533333333	0.671169766666667	0.58643345	0.6646632
Ppard	down_fast	1.654722	1.391889	1.877277	2.486974	3.412396	4.003241	4.776656	5.931945	1.542447	1.56211	1.523094	1.987577	2.970733	6.316939	2.28316	2.200141	3.89958	7.712498	1.593824	1.809652	1.380034	2.111944	2.983646	2.973719	3.684353	4.210181	1.580448	1.372584	1.503853	1.811325	2.511337	5.790175	1.917689	1.869314	3.131395	5.63698	1.82677633333333	1.71804666666667	1.7001855	2.2372755	3.655988	3.486987	6.244577	6.124442	1.69732033333333	1.68385	1.4419435	1.9616345
Ppargc1b	down_fast	0.7622877	0.4132169	0.6330352	0.9380691	1.567858	2.046601	1.533789	1.232019	0.6082891	0.5369753	0.5389408	0.8097536	2.386326	1.565259	0.9434544	0.6212163	1.325857	2.342704	0.8657811	0.5748305	0.4600113	0.7113917	1.42297	1.929512	1.77478	1.180633	0.8480454	0.5147192	0.5386936	0.7510373	2.166644	2.012893	1.014163	0.4954809	1.074956	2.18056	0.771343733333333	0.523802833333333	0.585988	0.87391135	1.4468575	2.2164635	1.9382465	1.398639	0.909329833333333	0.528343533333333	0.49935245	0.7312145
Ppm1f	down_fast	2.286863	3.436225	3.601752	3.534121	4.057985	4.250632	3.768738	3.855764	2.237635	3.539155	3.467967	3.018172	3.360337	3.717491	3.019054	4.45205	4.523512	5.080246	2.007038	3.725753	3.439132	3.179032	3.236108	2.973719	2.426281	2.338989	1.445532	3.137336	2.98526	2.805345	2.634442	2.683858	2.212718	4.008891	3.785716	3.502815	2.51451733333333	3.80914333333333	3.5348595	3.2761465	4.2907485	3.8054845	4.424492	3.7866275	1.88842933333333	3.62399333333333	3.212196	2.9921885
Ppp2cb	down_fast	1.840646	2.305316	2.684943	3.904985	4.888027	4.340593	2.475973	2.69219	2.237635	2.709285	2.554111	3.77885	5.235308	3.298225	2.47185	2.873125	5.771378	3.790443	1.43641	2.299322	2.14672	2.289792	3.190206	2.792118	1.842176	1.670707	1.773186	2.303981	2.154774	2.827435	3.545417	2.435353	1.659539	2.522448	3.131395	2.319745	2.183377	2.629242	2.619527	3.8419175	5.3297025	4.7879505	3.133208	2.9952075	1.623045	2.37525033333333	2.150747	2.5586135
Prdm14	down_fast	1.078358	0.6524478	0.5893776	0.4799423	0.6686452	0.6522134	0.5258704	0.3878579	0.673463	0.3661195	0.3280509	0.3680698	0.6818075	0.5310701	1.056669	0.7247524	0.7019243	0.8423207	0.6099821	0.6599906	0.5476325	0.5113128	0.573778	0.4994032	0.4043802	0.3118652	0.5203915	0.3676566	0.3142379	0.397608	0.5909028	0.4970107	0.7191334	0.5405247	0.5374782	0.672726	0.936163333333333	0.581106566666667	0.45871425	0.42400605	0.68528475	0.66701045	0.68409555	0.459464	0.616502333333333	0.522723966666667	0.4309352	0.4544604
Prep	down_fast	0.9296191	1.13091	1.353386	1.287118	1.544801	1.97913	1.862458	1.916474	1.216578	1.56211	1.546526	1.398665	2.094123	2.291987	1.169883	1.604809	1.611826	2.60593	0.7673969	1.277401	1.139076	1.022626	1.193458	1.407409	1.460262	1.381117	1.137152	1.421605	1.324288	1.148645	1.649604	1.86379	0.8482087	1.554008	1.145062	1.763006	1.10536003333333	1.43260966666667	1.449956	1.3428915	1.5783135	2.0366265	2.234194	2.1042305	0.917585866666667	1.41767133333333	1.231682	1.0856355
Prmt3	down_fast	4.053139	2.849022	2.946888	2.225187	2.628467	3.238577	3.615359	3.878579	3.236967	2.514021	2.202628	1.791273	2.361976	3.326176	4.943701	3.054314	2.183765	3.606185	3.36474	3.150923	2.716257	2.067482	2.272161	2.474316	2.561075	2.784511	2.756148	2.279471	2.042547	1.634611	1.895813	2.857812	3.909136	3.017929	2.03307	3.015668	4.07793566666667	2.80578566666667	2.574758	2.00823	2.406116	2.8002765	3.610772	3.6023775	3.34334133333333	2.81610766666667	2.379402	1.8510465
Prpf18	down_fast	1.264282	1.239651	1.63716	2.552421	3.089602	2.833755	1.533789	1.642692	1.173129	0.9763188	1.077882	1.742197	2.483727	1.481406	1.471789	1.320085	3.509622	2.158447	0.9051348	1.256111	1.139076	1.711786	2.341014	2.201914	1.347934	1.180633	0.9444142	0.9068862	0.9202682	1.214913	1.895813	1.341929	1.032602	1.148615	2.243387	1.716611	1.30306666666667	1.17868493333333	1.357521	2.147309	3.299612	2.658741	1.846118	1.562049	0.960717	1.10387073333333	1.0296721	1.4633495
Psmd1	down_fast	4.053139	4.393149	4.91148	4.297666	5.279991	6.319723	4.557543	4.197992	3.432489	4.222579	4.077204	3.877002	5.551861	4.248561	5.019177	5.642715	5.485409	6.317405	3.443447	4.832834	4.578208	3.645882	4.337762	5.152933	4.201061	3.185481	3.122349	3.799118	3.636182	3.401757	5.19502	4.025787	4.314801	5.45029	4.463406	5.752967	4.16826833333333	4.75281433333333	4.494342	4.087334	5.3827	5.935792	5.437474	4.2232765	3.62686566666667	4.69408066666667	4.107195	3.5238195
Psmd6	down_fast	2.454194	2.327064	2.575799	3.446859	4.588289	4.902846	4.141229	3.878579	2.563504	1.952638	2.038602	2.797331	3.944744	3.465931	2.905839	2.847241	4.471518	4.869666	1.200287	2.129002	2.19053	1.911865	2.341014	2.451616	1.999435	1.960296	1.63827	1.887304	1.660972	1.811325	2.757546	2.261399	1.567342	2.432361	2.103176	2.528522	2.641179	2.37564766666667	2.3072005	3.122095	4.5299035	4.423795	4.5054475	3.672255	1.468633	2.14955566666667	1.925751	1.861595
Ptpn14	down_fast	1.189912	1.913847	2.248367	2.312449	2.859035	3.508458	5.609284	6.821737	3.323866	3.856459	3.655425	3.28809	4.066495	9.391556	1.698218	3.41669	2.755703	7.870434	1.023196	2.533512	2.124814	2.178637	2.386917	2.701317	4.7627	5.413089	3.527098	3.578524	3.456617	3.158775	3.643901	9.592307	1.512024	2.950364	2.523811	6.263311	2.07066533333333	3.062332	2.951896	2.8002695	2.807369	3.7874765	6.739859	8.1066465	2.02077266666667	3.0208	2.7907155	2.668706
R3hcc1	down_fast	1.189912	0.9569234	1.004125	1.548905	2.075106	2.249012	1.709079	1.802399	1.021057	0.9030948	0.9138561	1.275975	2.045423	1.760917	1.547265	1.294201	2.469734	2.290059	0.4722442	0.8516008	0.8543068	1.178243	1.331165	1.407409	1.280537	0.8687674	0.5011177	0.9068862	0.673367	0.99402	1.55112	1.192826	0.5716189	1.013484	1.472223	1.252662	1.25274466666667	1.0514064	0.95899055	1.41244	2.27242	2.1472175	1.999569	1.781658	0.5149936	0.923990333333333	0.7638369	1.0861315
Rab12	down_fast	2.249678	1.761609	1.855448	2.050663	3.274056	3.710869	3.593448	3.216939	2.324533	1.757374	1.616822	1.668583	3.311637	3.801344	3.075661	2.433097	3.795591	5.027601	1.062549	1.809652	1.467655	1.289397	1.354116	1.430109	1.482727	1.247461	1.175699	1.323564	1.279397	1.170735	1.354152	1.640135	1.290752	2.139577	1.565697	2.041375	2.54995733333333	1.98402666666667	1.736135	1.859623	3.5348235	3.511253	4.3105245	3.5091415	1.17633333333333	1.75759766666667	1.373526	1.230066
Rabggta	down_fast	1.431613	1.065665	1.156926	2.247003	3.435453	3.958261	2.826553	2.509669	1.238303	0.6101992	0.445212	1.619507	3.116834	2.851008	1.830301	0.8800565	4.289538	3.843088	0.9051348	0.6387006	0.8104962	1.5784	2.800037	2.542416	2.089298	1.715259	0.6553078	0.3431461	0.4489113	0.927752	1.920434	1.689836	1.06948	0.7432214	3.108026	2.598114	1.50007233333333	0.851973566666667	0.801069	1.933255	3.8624955	3.5375475	3.3348205	2.6803385	0.876640866666667	0.5750227	0.62970375	1.253076
Rars	down_fast	5.893785	8.112101	8.600548	8.071758	10.00662	11.22257	7.230718	6.753291	4.670792	6.541336	6.279832	7.165092	10.78717	6.736205	6.868348	8.878217	11.1268	9.60772	4.742119	7.451507	7.776382	6.602604	8.009941	8.807656	6.357755	5.368537	3.835478	6.054078	5.790956	5.721137	8.420365	6.212634	5.531796	7.99526	7.992067	7.956725	5.810975	7.84388466666667	7.44019	7.618425	10.56671	11.00487	8.419219	6.744748	4.703131	7.16694833333333	6.783669	6.1618705
Rbm17	down_fast	3.420998	3.631959	3.929184	4.690346	6.409771	7.556679	9.662869	10.90565	3.150069	2.660469	2.530679	2.429261	4.163896	7.65859	3.71721	4.19321	6.369313	10.3974	2.282514	3.129633	3.482943	2.667719	3.213157	3.677424	5.122149	6.237305	2.158661	2.303981	1.997655	1.6567	1.723466	4.746452	2.231158	3.490888	2.897709	4.987451	3.42942566666667	3.49521266666667	3.2299315	3.5598035	6.389542	5.8602875	10.0301345	9.28212	2.224111	2.974834	2.740299	2.1622095
Rbm45	down_fast	2.528564	1.413637	1.877277	3.163256	4.219382	5.105257	4.557543	4.380513	1.93349	1.073951	1.124746	2.110267	4.188246	4.052904	2.943578	1.527157	4.653498	6.05418	1.633178	1.362561	1.270507	1.845172	2.960695	3.314221	3.145179	2.873615	1.349163	0.9068862	0.830486	1.369539	2.511337	2.609306	2.009886	1.32879	2.944446	3.873974	2.468544	1.33824833333333	1.5010115	2.6367615	4.43644	4.6467515	5.3058615	4.2167085	1.66407566666667	1.1994124	1.0504965	1.6073555
Rcc1	down_fast	3.755661	6.720212	7.334477	9.707925	12.63509	12.30209	6.814404	5.90913	2.737301	6.321664	6.2564	7.950308	10.47062	6.428744	4.792748	6.807496	13.54454	9.92359	2.597343	6.429586	6.352537	8.447776	11.86573	9.738362	5.256943	3.853763	2.235756	5.661911	5.297154	6.648889	8.395744	4.920406	2.729019	6.080902	11.84789	7.075222	3.76190333333333	6.61645733333333	6.7954385	8.8291165	13.089815	11.386355	8.368997	6.168937	2.520706	6.05746633333333	5.8248455	7.5483325
Rcc2	down_fast	7.790208	8.851542	8.731521	7.700893	9.222692	9.805691	6.595291	6.319803	6.69118	7.468838	7.146824	7.508624	10.66542	7.994003	11.56675	9.447665	9.229005	9.949913	5.352101	8.686328	8.148772	6.691528	7.023043	6.968945	4.650372	3.965144	5.261736	6.936454	6.441878	6.140835	7.484769	5.889577	6.914744	8.310567	6.379633	5.822559	8.68271266666667	8.58934833333333	7.9391725	7.6047585	9.2258485	10.2355555	8.272602	7.156903	5.84286033333333	7.977783	7.295325	6.4161815
Rcor3	down_fast	0.8180648	0.50021	0.54572	0.6544668	1.152837	1.349407	1.007918	0.7757159	0.8907091	0.5125673	0.5155086	0.7361396	1.82627	1.173944	0.8491089	0.6729844	1.221868	1.368771	1.160934	0.5535405	0.4600113	0.5113128	0.9868982	1.293908	1.01095	0.6905587	1.098604	0.5392296	0.5611392	0.728948	1.575741	1.317078	0.9957232	0.6306121	0.9814819	1.484637	0.8526276	0.561920566666667	0.5306143	0.6953032	1.1873525	1.5878385	1.1883445	0.97482995	1.08508706666667	0.574460733333333	0.51057525	0.6201304
Reps1	down_fast	2.41701	2.087833	2.532141	2.312449	3.043488	3.980751	3.746827	3.559167	2.954547	2.733693	2.694704	2.355647	3.774292	4.080855	3.849294	2.924894	3.197655	5.817277	1.515117	2.512222	2.081004	1.734017	1.744285	1.997613	2.17916	1.848915	2.158661	2.402023	2.37923	1.921772	2.634442	2.659007	2.1574	2.927842	2.056438	3.410025	3.073617	2.58214	2.6134225	2.334048	3.1205715	3.8775215	4.782052	3.820011	1.943726	2.614029	2.230117	1.8278945
Rhot1	down_fast	2.73308	2.50105	2.488483	2.028847	2.766808	3.575929	3.220956	3.399461	2.25936	2.074677	1.968306	1.742197	3.092484	3.242323	3.679472	3.339038	3.327641	4.974956	2.577666	2.554802	2.234341	1.645093	1.721334	2.156514	2.493678	2.294437	2.023745	1.936325	1.795645	1.435807	2.018918	2.733559	3.005609	3.062973	1.962964	3.549209	2.89063733333333	2.638255	2.2283945	1.885522	3.0472245	3.3342065	4.097956	3.320892	2.53567333333333	2.51803333333333	2.014993	1.54045
Rhou	down_fast	0.7808801	0.2392309	0.327432	0.3272334	0.599475	0.6747035	0.4820479	0.2509669	0.8255352	0.3173036	0.3983475	0.4907597	0.7061578	0.7826296	0.6604181	0.4659122	0.6499299	0.8159981	0.2164453	0.1916102	0.2409583	0.111155	0.183609	0.2043013	0.08986226	0.1113804	0.5396653	0.2451044	0.1795645	0.33134	0.3693142	0.1739538	0.2765898	0.2252186	0.09347447	0.1623821	0.755611133333333	0.340815566666667	0.36288975	0.40899655	0.62470245	0.69043065	0.649023	0.51679825	0.344233466666667	0.2206444	0.2102614	0.2212475
Rint1	down_fast	1.357244	1.391889	1.484358	1.723429	2.32873	2.159051	1.5557	1.460171	1.064506	1.147175	1.17161	1.447741	1.874971	1.509357	1.622742	1.734229	2.859692	2.342704	0.6099821	1.405141	1.292413	1.244935	1.62953	1.362009	0.9660193	0.757387	0.558939	0.9804175	0.9876049	1.126556	1.30491	1.068573	0.7744514	1.486443	1.892858	1.415044	1.348164	1.424431	1.327984	1.585585	2.594211	2.017011	1.949202	1.484764	0.647790833333333	1.29066716666667	1.14000895	1.1857455
Rnf214	down_fast	0.9296191	0.50021	0.5020624	0.5017579	0.8300423	1.079526	0.8326281	0.8897917	0.8907091	0.5613833	0.5155086	0.5398357	1.047062	1.006238	1.264229	0.5176803	0.9878935	1.368771	0.5312747	0.4470904	0.3942954	0.4223888	0.5967292	0.6356041	0.4268458	0.3564174	0.5203915	0.4411879	0.4264658	0.3755187	0.5662818	0.5218613	0.5900582	0.5405247	0.6543213	0.672726	1.02818573333333	0.526424533333333	0.5087855	0.5207968	0.9089679	1.063294	1.10069955	0.94801485	0.547241466666667	0.476267666666667	0.4103806	0.39895375
Rnf215	down_fast	1.673314	1.109161	1.309728	1.854323	2.789864	2.766284	2.015837	2.418408	1.781418	1.171583	1.3825	1.619507	2.508078	2.291987	1.924647	1.423621	2.989678	3.44825	1.042873	0.8728908	1.226697	1.200473	2.226259	2.020313	1.57259	1.381117	1.406984	1.12748	0.9202682	1.546253	1.575741	1.814089	1.198556	1.418877	2.009701	2.110968	1.79312633333333	1.23478833333333	1.346114	1.736915	2.889771	2.637181	2.7320435	2.3551975	1.21613766666667	1.13974926666667	1.0734826	1.373363
Rnpepl1	down_fast	0.9110267	1.00042	0.9604673	2.181556	2.374843	2.451423	1.752901	2.121811	1.281752	1.31803	1.359068	2.110267	3.068134	2.487644	0.9245853	0.9318245	2.573723	2.658575	0.6493358	0.8303108	0.7885909	2.156406	2.226259	1.725211	1.258072	1.269737	0.9058667	0.955907	1.077387	2.076397	2.092781	1.963192	0.460983	1.081049	2.336862	1.647019	1.03912133333333	1.08342483333333	1.15976765	2.1459115	2.474283	2.7597785	2.205738	2.3047275	0.672061833333333	0.9557556	0.93298895	2.1164015
Ror2	down_fast	0.873842	0.4132169	0.5893776	0.545389	0.5764183	0.6297233	0.7011605	0.66164	1.911766	1.732966	1.640255	1.398665	1.534067	1.984525	2.132207	1.216549	1.039888	1.921544	0.3935368	0.5961206	0.4600113	0.5335438	0.5049247	0.4540029	0.3819146	0.2895891	1.349163	1.348074	1.391625	1.170735	1.132564	1.416481	0.9035266	1.081049	0.9113761	0.9742928	1.63927166666667	1.12091063333333	1.1148163	0.972027	0.80815315	1.08189515	1.31135225	1.3230825	0.882075466666667	1.00841453333333	0.92581815	0.8521394
Rpl36	down_fast	19.41045	9.156017	14.12323	21.51014	23.35647	24.5817	28.65994	27.90296	23.96225	10.64187	11.24746	15.50801	25.51908	29.34861	30.03959	12.91612	22.98152	30.56045	10.78291	8.196658	10.01072	14.25006	16.73137	18.22822	18.21957	16.75162	13.9542	10.0983	10.66164	13.85001	15.53582	20.47684	14.6777	11.21589	18.321	15.19433	24.4707633333333	10.904669	12.685345	18.509075	23.168995	25.05039	29.610195	28.625785	13.13827	9.83694933333333	10.33618	14.050035
Rpl36a	down_fast	8.34798	6.50273	5.479029	8.377176	7.631778	5.307668	6.04751	5.24749	8.059831	5.491793	5.41284	7.410472	4.991805	6.792107	9.698711	6.9628	6.135339	5.896245	5.115979	5.620565	5.739189	7.202841	5.94434	4.517329	3.616956	4.677978	5.531569	4.436389	3.860637	5.721137	4.948811	5.069509	5.808385	6.080902	5.982366	4.036356	8.702174	6.31910766666667	5.4459345	7.893824	6.8835585	5.1497365	5.9718775	6.0197985	5.485311	5.37928533333333	4.799913	6.461989
Rpl5	down_fast	15.91508	16.92015	18.11791	19.11043	19.25237	18.37443	15.3598	15.0352	12.55683	12.863	13.26263	14.69825	14.31796	13.72397	14.64241	15.60806	16.30024	14.34577	12.00287	15.75461	16.75756	17.0734	16.93793	15.368	13.6366	11.87315	10.09945	13.35819	11.69414	11.44227	13.17221	11.7046	10.8792	14.54912	14.69886	12.31784	14.37144	15.1304033333333	15.69027	16.90434	17.776305	16.346195	14.852785	14.379585	10.99384	14.5539733333333	14.22585	14.257835
Rplp0	down_fast	8.403757	8.112101	8.731521	12.21671	11.9895	9.940632	8.392015	7.529007	6.343587	7.639694	7.381146	11.01756	10.81152	8.469171	9.491151	7.35106	10.84083	8.317916	4.722442	8.111498	7.557329	12.20481	11.06244	8.240153	6.604876	5.212605	5.396653	6.519776	6.32965	9.63095	8.469607	7.330908	5.568674	7.544823	9.768082	6.240113	8.07949833333333	7.70095166666667	8.0563335	11.617135	11.415165	10.376076	8.3549655	7.999089	5.22925633333333	7.39203233333333	6.9434895	10.91788
Rufy2	down_fast	1.505983	1.174406	1.069611	1.287118	1.936765	2.181541	1.796724	1.756768	1.4121	1.049543	1.007585	1.128747	1.82627	1.677064	1.754825	1.164781	2.079776	2.421672	0.7083663	0.9367609	1.051454	0.9559326	1.400018	1.248508	0.8761571	0.6905587	0.4432965	0.784334	0.7407037	0.795216	1.083322	0.6212634	0.8482087	1.126093	1.238537	1.206267	1.557636	1.12957666666667	1.038598	1.2079325	2.0082705	2.0039055	2.109198	1.716916	0.666623833333333	0.949062633333333	0.89607885	0.8755743
Saal1	down_fast	0.7065105	0.6959443	0.6985216	0.8289913	1.106723	1.146996	1.051741	1.026683	0.7169122	0.6101992	0.6092374	0.6625257	0.9496605	0.950336	0.9434544	0.8024044	1.039888	1.342449	0.2951526	0.7238607	0.6133484	0.4890818	0.6196803	0.4994032	0.4043802	0.3786935	0.2698326	0.5147192	0.4713569	0.4417867	0.4431771	0.3976086	0.3503471	0.6981777	0.4673724	0.5335413	0.788959033333333	0.7028493	0.6538795	0.7457585	1.0733055	1.04832825	1.197095	0.9885095	0.305110766666667	0.645585866666667	0.54235265	0.46543425
Scaf8	down_fast	4.350617	3.979932	4.453075	4.254034	5.556672	6.949446	4.732834	4.791186	4.040778	3.954091	3.913179	3.65616	6.30672	5.198897	5.604119	4.814427	5.849369	6.817533	3.718923	4.194134	3.877238	3.490266	4.682029	5.357234	4.178595	3.452794	3.951121	3.627545	3.658627	3.357579	5.515093	4.721602	4.628269	4.526894	4.720461	5.54419	4.66517133333333	4.24948333333333	4.183127	3.955097	5.7030205	6.628083	5.7751835	4.9950415	4.09943766666667	4.116191	3.7679325	3.4239225
Scap	down_fast	0.7994724	1.261399	1.593502	3.032363	4.449949	4.498024	3.155222	3.467906	0.8472599	1.000727	1.031017	2.257495	4.48045	3.465931	1.151014	1.423621	5.407417	5.132891	0.5903053	1.234821	1.160981	2.200868	3.786935	3.677424	2.493678	2.784511	0.6553078	0.8578653	0.9876049	1.745057	3.496175	2.907513	0.7928907	1.306268	4.112877	3.502815	0.9325821	1.22858233333333	1.3122595	2.644929	4.928683	4.489237	4.1440565	3.4669185	0.679501266666667	1.13298476666667	1.07429295	1.9729625
Sertad2	down_fast	2.007977	0.9134269	1.528016	3.206888	4.680516	5.285178	3.177134	2.737821	2.085563	1.415662	1.476229	3.189938	7.499883	4.080855	3.226614	1.475389	5.849369	6.764888	2.341544	1.192241	1.07336	2.645488	4.865638	5.039432	3.572025	2.56175	2.467041	1.250032	1.458962	2.959971	6.893866	4.994958	3.337517	1.463921	5.187833	7.075222	2.44005133333333	1.2681593	1.5021225	3.198413	5.2649425	6.3925305	4.971011	3.409338	2.71536733333333	1.30206466666667	1.266161	2.8027295
Sfrp4	down_fast	0.7808801	0.4567135	0.3056032	0.5235735	0.599475	0.6971936	0.7011605	0.4791186	0.6300137	0.3661195	0.3046187	0.3189938	0.4870054	0.4472169	0.5094654	0.2847241	0.6239327	0.7633531	0.3935368	0.3406403	0.1971477	0.4001578	0.4819735	0.4086026	0.4493113	0.4900739	0.3662014	0.2941252	0.2244557	0.3755187	0.467798	0.4473097	0.2397111	0.4053935	0.4206351	0.4871464	0.640119733333333	0.3691857	0.30511095	0.42128365	0.61170385	0.5920995	0.7322568	0.46316775	0.333149766666667	0.346719666666667	0.2108017	0.38783825
Sh3rf1	down_fast	0.9110267	0.4132169	0.4802336	0.3926801	0.4150211	0.4722925	0.657338	0.7300855	1.086231	0.7322391	0.6326696	0.5643737	0.5844065	0.7826296	1.490658	0.8541724	0.5199439	1.079223	0.8854579	0.5109605	0.438106	0.3779268	0.3213157	0.3632023	0.516708	0.4677978	1.060057	0.6127609	0.6284759	0.5080547	0.492419	0.695815	1.161677	0.7882651	0.490741	0.7887132	1.16263856666667	0.6665428	0.5564516	0.4785269	0.4674825	0.5283495	0.8682805	0.75635755	1.03573063333333	0.637328833333333	0.53329095	0.44299075
Shcbp1	down_fast	0.9110267	0.8699304	0.8731521	0.8508069	1.152837	1.371897	1.336587	1.32328	0.782086	0.756647	0.6561018	0.6134497	0.8035589	1.090091	1.226491	1.035361	1.247865	1.816254	0.4919211	0.8728908	0.7009697	0.5335438	0.5049247	0.5902038	0.7413637	0.7128348	0.4432965	0.6127609	0.6509214	0.397608	0.3200723	0.5715623	0.5900582	0.8783526	0.490741	0.881503	0.973201233333333	0.8873128	0.76462695	0.7321283	1.200351	1.08772795	1.5764205	1.2066855	0.508425266666667	0.788001433333333	0.67594555	0.4655759
Sirt5	down_fast	0.5763639	0.3262239	0.3710896	0.4581268	0.5764183	0.5397628	0.4601366	0.5019338	0.3041446	0.2440797	0.2108899	0.2699179	0.2922032	0.3913148	0.6604181	0.3364922	0.6239327	0.5790954	0.3148295	0.3193503	0.2847689	0.4223888	0.4819735	0.4086026	0.2920524	0.3341413	0.1927376	0.1715731	0.2244557	0.198804	0.2215885	0.2236548	0.4241043	0.315306	0.5608468	0.3943566	0.5136422	0.302265266666667	0.29098975	0.36402235	0.6001755	0.415983	0.519616	0.4466243	0.310557133333333	0.268743133333333	0.2546123	0.3105964
Slc25a22	down_fast	0.8924343	1.065665	1.113269	2.094294	2.582354	2.383952	1.38041	1.437356	0.6082891	0.756647	0.7263985	1.864887	2.67853	2.068378	0.8302398	0.9318245	3.197655	3.053412	0.4919211	0.8090208	0.9200227	1.956327	2.501672	2.065713	1.235606	1.0247	0.2698326	0.6127609	0.6060303	1.435807	1.994297	1.739538	0.4241043	0.810787	2.687391	1.99498	0.776987733333333	0.9180455	0.91983375	1.9795905	2.8900045	2.531241	2.216911	1.752867	0.395286	0.744189566666667	0.7630265	1.696067
Slc35b2	down_fast	3.346629	1.87035	2.051907	3.141441	3.689077	4.025731	3.199045	3.080048	2.25936	1.366846	1.288771	2.429261	3.409038	3.186421	3.566257	1.889533	3.405633	4.158958	2.203806	1.532881	1.905761	1.845172	2.363965	2.406215	1.842176	1.225185	0.963688	1.299053	1.279397	1.789236	1.895813	1.167975	2.415551	1.801749	2.126544	2.36614	3.05741533333333	1.70890966666667	1.670339	2.785351	3.547355	3.7173845	3.6790015	3.1332345	1.861015	1.544561	1.592579	1.817204
Slc48a1	down_fast	0.9110267	0.5654548	0.5893776	0.6108357	0.6455884	0.764664	0.986007	1.003868	0.4996661	0.4881594	0.4217798	0.4662218	0.4383048	0.6428744	0.8302398	0.6729844	0.4939467	0.9739333	0.2754758	0.5961206	0.5257272	0.3779268	0.4590224	0.4540029	0.4268458	0.3564174	0.1349163	0.2941252	0.3142379	0.265072	0.2954514	0.323057	0.2581505	0.4954809	0.4206351	0.4175541	0.746977533333333	0.575532866666667	0.5055787	0.53852875	0.56976755	0.6014844	0.97997015	0.8233712	0.222847533333333	0.4619089	0.41998255	0.3214994
Slc9a1	down_fast	1.915015	1.348392	1.899106	2.116109	2.559297	3.081146	2.563618	2.349963	1.4121	1.68415	1.59339	1.742197	2.654179	2.319938	3.037923	2.588401	3.327641	4.659086	1.948007	1.979972	1.642898	1.667324	1.813139	1.861412	1.97697	1.782087	1.445532	1.519647	1.503853	1.479985	1.895813	2.186847	2.507747	2.319752	2.243387	3.502815	2.12167933333333	1.87364766666667	1.746248	1.929153	2.943469	2.8676625	3.611352	2.3349505	1.96709533333333	1.93979033333333	1.5733755	1.5736545
Smarcc2	down_fast	0.8552496	0.6959443	0.8294944	1.156225	1.544801	1.664269	1.20512	1.072313	0.8907091	0.5857913	0.445212	0.9569815	1.77757	1.257798	1.188752	0.7765204	2.027781	1.684641	0.6886895	0.6812806	0.722875	0.9337016	1.262312	1.157707	0.9210882	0.8910435	0.5203915	0.4411879	0.4264658	0.66268	1.157185	0.8200677	0.7375727	0.6981777	1.51896	1.415044	0.9782369	0.686085333333333	0.6373532	1.05660325	1.786291	1.7209195	1.4448805	1.1650555	0.648884566666667	0.606882066666667	0.5746704	0.7981908
Smim8	down_fast	0.7436953	0.6306995	0.7203504	1.17804	1.33729	1.079526	1.139386	0.9126069	0.4779415	0.3905275	0.3280509	0.6870636	0.7061578	0.6428744	0.6792871	0.5435643	1.559832	0.7370306	0.3148295	0.3832204	0.5476325	0.8225467	1.147556	0.7037045	0.6065703	0.6682826	0.2312851	0.2941252	0.2469012	0.5080547	0.5170399	0.4473097	0.3134684	0.4954809	0.9113761	0.6263311	0.6336413	0.5215971	0.52420065	0.9325518	1.448561	0.8928419	0.9382083	0.77774065	0.286527666666667	0.390942166666667	0.39726685	0.6653007
Snrpd1	down_fast	1.617537	1.674616	1.811791	2.596052	2.905148	2.653834	1.840546	1.870844	1.477274	1.244806	1.3825	2.036653	2.654179	1.928623	2.056731	1.682461	3.24965	2.369027	0.7673969	1.532881	1.533371	1.911865	1.973796	1.906812	1.235606	1.13608	0.8480454	1.078459	1.234506	1.435807	1.969676	1.317078	0.9035266	1.441399	2.266756	1.554229	1.71718066666667	1.533961	1.5971455	2.3163525	3.077399	2.6540065	2.1047865	1.8997335	0.8396563	1.350913	1.3839385	1.673836
Snx18	down_fast	2.212493	1.391889	2.226538	3.315965	5.326105	5.73498	3.308601	3.080048	1.716244	1.537702	1.59339	2.527413	5.43011	3.298225	2.660541	2.044837	5.069453	4.685409	2.61702	1.809652	1.511466	2.645488	4.682029	5.629636	4.133664	3.252309	2.370672	1.544158	1.660972	2.341469	5.367367	3.951235	3.171563	1.869314	4.206351	5.010649	2.196426	1.65814266666667	1.909964	2.921689	5.197779	5.582545	3.997005	3.1891365	2.71975166666667	1.74104133333333	1.586219	2.4934785
Snx19	down_fast	0.8552496	0.50021	0.5675488	0.4799423	0.4380779	0.4947826	0.657338	0.8669765	1.151404	0.781055	0.7029663	0.5152977	0.5113557	1.006238	1.207622	0.6988684	0.4159552	0.7107081	0.2754758	0.5961206	0.3942954	0.4001578	0.2295112	0.2043013	0.2021901	0.2673131	0.558939	0.6127609	0.5611392	0.463876	0.3446933	0.4473097	0.4978616	0.6756558	0.303792	0.2783694	1.0714252	0.660044466666667	0.63525755	0.49762	0.42701655	0.50306915	0.68402305	0.93660725	0.444092133333333	0.6281791	0.4777173	0.4320169
Stk4	down_fast	2.379825	2.087833	2.575799	3.032363	4.242438	4.902846	3.505803	3.399461	1.890041	2.074677	1.921441	2.601027	4.577851	3.801344	2.962447	2.795473	4.341532	4.895989	2.125099	2.469642	2.168625	2.46764	3.465619	3.881725	3.122714	2.940444	1.79246	1.813772	1.7732	2.076397	3.89011	3.72758	2.636823	2.635058	3.598767	4.291528	2.410771	2.31932766666667	2.24862	2.816695	4.291985	4.7403485	4.200896	3.6004025	2.184794	2.30615733333333	1.9709125	2.2720185
Stoml1	down_fast	4.350617	3.523218	3.230663	4.210403	5.095537	4.857865	4.995769	5.24749	2.672127	2.074677	2.155763	2.478337	3.214236	4.332414	5.019177	3.494342	5.173442	6.449018	2.656374	3.236083	3.395322	3.201263	3.580375	3.10992	2.763265	2.918167	1.599722	1.911814	1.728309	2.186844	2.092781	2.161997	2.692141	3.243148	3.949296	3.595604	4.01397366666667	3.03074566666667	2.693213	3.34437	5.1344895	4.0360505	5.7223935	4.789952	2.316079	2.797015	2.5618155	2.6940535
Synj2bp	down_fast	0.2974781	0.3914687	0.3929184	1.199856	1.913709	2.159051	1.511877	1.27765	0.3041446	0.07322391	0.2108899	0.6870636	1.85062	1.006238	0.4528581	0.1811881	2.235759	2.421672	0.5903053	0.1916102	0.3066742	0.8447776	1.652481	1.952213	1.617521	1.180633	0.6360341	0.09804175	0.04489113	0.8173053	1.920434	1.242527	0.5163009	0.3603498	2.056438	2.482127	0.3514936	0.21529357	0.30190415	0.9434598	2.074734	2.0048355	1.9667745	1.141944	0.5808801	0.21666725	0.175782665	0.83104145
Synm	down_fast	0.1487391	0.1739861	0.2619456	0.6326513	0.9222692	0.6522134	0.7888056	1.232019	0.1955215	0.09763188	0.1640255	0.5398357	0.5844065	0.8944339	0.1132145	0.1811881	0.9099019	0.9212882	0.03935368	0.1490301	0.1533371	0.3112339	0.4819735	0.3632023	0.2695868	0.4009696	0.1349163	0.1470626	0.1122278	0.2871613	0.3693142	0.4224591	0.03687864	0.1351312	0.490741	0.2551719	0.1524917	0.15093536	0.21298555	0.5862435	0.91608555	0.61830995	0.8550469	1.06322645	0.0703828733333333	0.1437413	0.13278245	0.2991976
Tab1	down_fast	2.454194	1.652868	1.768133	1.941585	2.25956	2.361462	2.454062	2.69219	2.49833	2.147901	2.085467	2.159343	1.972372	2.90691	3.207745	1.967185	2.469734	2.974445	0.8657811	1.639332	1.401939	1.600631	1.606578	1.316608	1.168209	1.292013	1.117878	1.764751	1.795645	1.833415	1.354152	1.416481	1.290752	1.869314	1.729278	1.600624	2.72008966666667	1.92265133333333	1.9268	2.050464	2.364647	2.166917	2.7142535	2.79955	1.09147036666667	1.757799	1.598792	1.717023
Tamm41	down_fast	2.919004	2.588043	2.706771	3.272334	4.380779	4.902846	4.097407	4.152361	2.389707	2.123493	1.944873	2.257495	4.115195	4.556023	3.113399	2.821357	4.809481	5.159214	2.085745	2.618672	2.475299	2.289792	2.777086	2.882918	2.808196	2.829063	1.927376	1.715731	1.705863	1.767147	2.412853	3.25542	1.88081	2.409839	2.664022	3.201248	2.80737	2.51096433333333	2.325822	2.7649145	4.59513	4.5090205	4.6283105	4.354192	1.96464366666667	2.24808066666667	2.090581	2.0284695
Tbc1d9b	down_fast	1.208505	0.9351752	0.9604673	0.6762824	0.5533615	0.6297233	0.6792493	0.8213462	1.390375	1.171583	1.031017	0.8342916	0.5600562	0.8944339	1.45292	1.345969	0.7279215	0.8686432	0.6493358	0.9580509	0.941928	0.7113917	0.4819735	0.3632023	0.3369835	0.3564174	0.6360341	0.955907	0.9202682	0.66268	0.4431771	0.4224591	0.6822548	1.238702	0.6075841	0.4871464	1.3506	1.15090906666667	0.99574215	0.755287	0.6406415	0.59488975	0.77394625	0.85789005	0.6558749	1.05088663333333	0.9310981	0.68703585
Tchp	down_fast	1.208505	1.109161	1.135098	2.552421	3.781304	3.463478	2.388328	2.327148	0.8907091	0.5857913	0.6092374	2.061191	3.116834	2.487644	1.434051	0.9059405	4.289538	3.790443	0.9051348	0.8516008	1.051454	1.489476	2.66233	2.542416	1.999435	1.893467	0.6167603	0.6127609	0.6284759	1.237003	2.166644	1.86379	0.9404052	0.7657433	2.336862	2.342942	1.17775503333333	0.866964266666667	0.8721677	2.306806	4.035421	3.290156	3.0893855	2.407396	0.820766766666667	0.743368333333333	0.83996495	1.3632395
Tdrd12	down_fast	1.840646	1.391889	1.309728	0.7199135	0.6455884	0.6072332	0.5477817	0.6388248	0.9124337	1.122767	1.031017	0.7116016	0.4139546	0.4472169	2.245421	1.242433	0.4679496	0.5264504	0.9641653	1.532881	1.467655	0.9114706	0.5967292	0.4540029	0.3369835	0.3341413	0.5203915	0.9804175	0.9651594	0.6405907	0.3446933	0.2485054	1.106359	1.126093	0.3972665	0.3015668	1.6661669	1.252363	1.1703725	0.71575755	0.556769	0.5105939	0.53711605	0.54302085	0.8636386	1.2131305	1.2164072	0.77603065
Tert	down_fast	2.007977	1.391889	1.200584	1.37438	1.706198	1.754229	1.818635	2.235887	1.65107	1.342438	1.054449	1.055133	1.266214	1.900672	2.245421	1.553041	1.585829	2.158447	1.475763	1.277401	1.248602	1.200473	1.491823	1.339309	1.235606	1.492498	1.329889	0.9804175	1.054942	1.016109	1.03408	1.491032	1.843932	1.463921	1.565697	1.670216	1.968156	1.42912266666667	1.1275165	1.2147565	1.6460135	1.5102215	1.988541	2.0682795	1.54986133333333	1.24057983333333	1.151772	1.108291
Tex261	down_fast	1.747684	1.783357	1.920935	2.770576	4.265495	5.397628	4.995769	4.334883	1.086231	1.122767	0.9841528	1.447741	3.409038	3.130519	1.66048	1.656577	4.08156	5.475084	0.3935368	1.341271	1.401939	1.489476	1.537725	1.339309	1.550124	1.470222	0.3276539	1.029438	0.7631493	0.99402	1.329531	1.018872	0.3134684	1.373833	1.168431	1.577426	1.49813166666667	1.52090033333333	1.4525439	2.1091585	4.1735275	4.403333	5.2354265	3.732701	0.344886366666667	1.24818066666667	1.08254415	1.241748
Tgfb2	down_fast	0.1673314	0.2392309	0.436576	0.7199135	1.12978	1.349407	1.20512	1.32328	0.8255352	0.4881594	0.4920764	0.7361396	1.704519	2.767155	0.7358944	0.4659122	1.48184	2.60593	0.1574147	0.2980603	0.2847689	0.5780058	0.9639471	1.112307	1.123278	1.13608	0.558939	0.4166774	0.4264658	0.728948	1.477257	2.559605	0.5531796	0.5180028	1.215168	2.226955	0.576253666666667	0.3977675	0.4643262	0.72802655	1.30581	1.526963	1.905525	2.0452175	0.423177766666667	0.4109135	0.35561735	0.6534769
Thra	down_fast	1.022581	0.8046856	0.8076656	1.527089	2.32873	2.406443	1.90628	1.848029	0.9776075	0.8542789	0.8201273	1.472279	2.459377	1.621161	0.9434544	0.7765204	2.287753	2.211092	0.8067505	0.7238607	0.7666856	1.422783	2.226259	1.974913	1.415331	1.358841	0.7902241	0.6862922	0.7631493	1.457896	2.142023	1.317078	0.7191334	0.6981777	1.962964	1.739809	0.9812143	0.8118283	0.81389645	1.499684	2.3082415	2.43291	2.058686	1.734595	0.772036	0.702776866666667	0.76491745	1.4403395
Tirap	down_fast	0.2602934	0.2174826	0.2619456	0.6544668	0.7608721	0.6747035	0.3505803	0.3422276	0.3475938	0.1952638	0.2108899	0.4416838	0.5600562	0.3633638	0.3019054	0.2588401	1.013891	0.605418	0.03935368	0.1703202	0.1533371	0.5113128	0.7344359	0.6583042	0.2021901	0.1782087	0.1156426	0.1960835	0.1795645	0.3534293	0.6155237	0.2236548	0.07375727	0.2252186	1.261905	0.4175541	0.3032642	0.223862166666667	0.23641775	0.5480753	0.88738155	0.61737985	0.47799915	0.3527957	0.0762511833333333	0.197207433333333	0.1664508	0.43237105
Tmem136	down_fast	1.078358	0.7176926	0.6985216	0.7853602	0.9683827	1.394387	1.687168	1.733953	0.8907091	0.4393434	0.3046187	0.3680698	0.8035589	1.425504	1.566134	0.8024044	1.039888	2.790187	0.2754758	0.5109605	0.2847689	0.4001578	0.5967292	0.4540029	0.4268458	0.5791783	0.4240227	0.2205939	0.3142379	0.3534293	0.3693142	0.3479075	0.2765898	0.6306121	0.7244271	0.7887132	1.17840036666667	0.6531468	0.50157015	0.576715	1.00413535	1.09897295	2.2386775	1.5797285	0.325362766666667	0.4540555	0.2995034	0.37679355
Tmem14a	down_fast	0.632141	0.4132169	0.4584048	0.9162536	1.175893	0.8996047	1.292765	1.36891	0.5213907	0.3173036	0.2577543	0.4416838	0.4870054	0.950336	0.6226799	0.4141442	1.325857	1.316126	0.2754758	0.2980603	0.3504848	0.8003157	0.757387	0.4994032	0.673967	0.7796631	0.2505589	0.2696148	0.2020101	0.397608	0.3200723	0.5467118	0.3319077	0.315306	1.051588	0.672726	0.592070533333333	0.3815549	0.35807955	0.6789687	1.250875	0.69330505	1.3044455	1.159623	0.2859808	0.294327033333333	0.27624745	0.59896185
Tmem51	down_fast	1.003989	0.6306995	0.8294944	1.265303	1.752312	2.046601	1.358499	1.300465	0.782086	0.8298709	0.7263985	1.128747	2.313276	1.900672	1.377443	1.164781	2.209762	2.895477	0.7673969	0.7877307	0.6790644	1.000395	1.698383	2.043013	1.460262	1.180633	0.6745816	0.6617818	0.7182581	1.016109	2.191264	2.186847	1.06948	1.036006	2.126544	2.644509	1.054506	0.875117133333333	0.77794645	1.197025	1.981037	2.1799385	2.126988	1.6005685	0.837152833333333	0.828506166666667	0.69866125	1.008252
Tpd52l1	down_fast	0.5763639	0.2827274	0.4147472	0.3272334	0.3227942	0.3373518	0.4382253	0.4106731	0.8255352	0.5125673	0.445212	0.3680698	0.365254	0.6708254	0.6792871	0.4659122	0.3379636	0.658063	0.5903053	0.4258004	0.3285795	0.3112339	0.2295112	0.2497016	0.2695868	0.2673131	0.6553078	0.4656983	0.4264658	0.3755187	0.2954514	0.5715623	0.4978616	0.4729591	0.2804234	0.5103438	0.6937287	0.4204023	0.4299796	0.3476516	0.3303789	0.3513029	0.5481441	0.5407492	0.5811582	0.4548193	0.3775227	0.3433763
Traf6	down_fast	1.078358	1.00042	0.9386385	0.8726225	1.360347	1.619288	1.752901	1.482986	1.107955	0.781055	0.7498307	0.6870636	1.363615	1.201896	1.226491	0.9577085	1.377851	2.184769	0.2164453	0.7238607	0.7009697	0.3556958	0.3442668	0.317802	0.2471212	0.2004848	0.3854752	0.5147192	0.4264658	0.3534293	0.3200723	0.2733559	0.2028325	0.7432214	0.3271606	0.2783694	1.137601	0.9130612	0.8442346	0.779843	1.369099	1.491452	1.968835	1.342441	0.268251	0.6606004	0.5637178	0.3545626
Tram1	down_fast	3.19789	2.762029	3.077861	3.861354	5.418332	5.330158	3.527714	3.35383	2.911098	2.611653	2.694704	3.312628	5.040506	3.298225	3.660603	3.106082	6.603288	4.738054	1.534794	2.618672	2.51911	2.801105	3.511522	3.314221	2.156694	1.692983	2.004471	2.377512	2.244557	2.385648	3.446933	1.938342	2.046764	2.837754	3.762347	2.969273	3.25653	2.826588	2.886283	3.586991	6.01081	5.185332	4.132884	3.326027	1.86201	2.611313	2.381833	2.593377
Trerf1	down_fast	2.063754	1.50063	1.986421	1.897954	2.167333	2.698814	3.023755	2.69219	1.433824	1.879414	1.780848	1.644045	2.337626	2.934861	2.981316	2.510749	2.417739	5.396117	1.967684	2.150292	1.642898	1.711786	1.83609	2.043013	2.493678	2.138504	1.445532	1.764751	1.728309	1.568343	2.043539	2.932363	2.470869	2.432361	2.173281	4.430712	2.159631	1.963598	1.883634	1.770999	2.292536	2.51822	4.209936	2.813525	1.961362	2.115801	1.685604	1.640065
Trpc4ap	down_fast	0.6507334	0.7176926	0.7858368	0.9598847	1.498687	1.506838	0.8983619	0.798531	0.6951876	0.9275028	0.7732629	1.006057	1.631468	1.034189	0.8302398	0.8541724	1.637823	1.368771	0.7673969	0.7025707	0.722875	0.6446987	0.940996	1.044207	0.8986226	0.8019392	0.9058667	0.8578653	0.7855948	0.795216	1.181806	1.192826	0.9219659	0.8558307	1.051588	1.322255	0.7253869	0.8331226	0.7795498	0.9829709	1.568255	1.569153	1.133566	0.91636	0.8650765	0.8054222	0.7542349	0.7199574
Trrap	down_fast	1.859238	3.50147	3.361635	2.857839	3.45851	3.665889	2.454062	2.441223	1.69452	2.831324	2.741568	2.846407	4.383048	2.739204	2.641672	4.633238	4.471518	4.843344	1.829946	3.619303	3.548659	2.934491	3.121352	2.996419	2.17916	1.93802	1.927376	2.720659	2.513903	2.496095	3.422312	3.031765	2.120522	3.896282	3.458555	3.386827	2.065143	3.655344	3.051602	2.852123	3.965014	4.024468	3.648703	2.590213	1.959281	3.412081	3.031281	2.715293
Ttc5	down_fast	2.100939	1.739861	1.789962	1.854323	2.605411	2.608854	1.950103	1.916474	1.824867	1.464478	1.452797	1.791273	2.288925	1.928623	2.622803	1.941301	2.937683	2.60593	0.7870737	1.639332	1.664803	1.400552	1.285263	1.135007	0.6515014	0.7351109	0.5974865	1.372584	1.189615	1.104467	1.30491	0.8449182	0.9772839	1.869314	1.659172	0.9510953	2.18287	1.715213	1.621379	1.822798	2.771547	2.448889	2.278016	1.922548	0.7872814	1.627077	1.427209	1.252509
Ttc7b	down_fast	0.873842	0.5219582	0.6112064	0.4144957	0.3227942	0.3373518	0.4601366	0.6844552	1.086231	0.9030948	0.8435595	0.6379877	0.3896043	0.7546786	1.301967	0.9318245	0.389958	0.5527729	0.4328905	0.6812806	0.5695378	0.4223888	0.2754135	0.2270015	0.2695868	0.3564174	0.7131291	0.7598236	0.7182581	0.5743227	0.3446933	0.5467118	0.6822548	0.8783526	0.4206351	0.3943566	1.087347	0.7856258	0.7273829	0.5262417	0.3563761	0.363478	0.5064548	0.7195669	0.6094248	0.7731523	0.6438979	0.4983557
Ubqln4	down_fast	7.436953	7.807625	8.229458	9.707925	11.96644	13.74146	12.31413	13.5294	6.300137	6.638968	6.818773	8.735523	12.27254	13.89168	10.01949	8.205232	11.43877	16.89906	4.545351	7.132157	6.768738	8.06985	9.088644	8.603355	7.862948	7.462489	4.548607	6.078588	5.880738	7.377837	8.8143	9.045595	6.472201	7.927695	9.370816	9.534151	7.91886	7.550608	7.524115	9.221724	11.70261	13.007	14.60659	13.71054	5.18872	7.046147	6.324738	7.723844
Uqcrc1	down_fast	2.454194	2.588043	2.837744	4.777608	6.20226	6.634585	4.535632	4.563034	1.998664	1.977045	1.991738	3.877002	6.111918	4.863484	3.264352	3.106082	7.903148	7.133403	1.948007	2.235452	2.475299	4.26835	5.806634	5.448035	4.448182	4.076524	1.696091	1.66671	1.660972	3.468025	5.096537	4.348844	2.397111	2.972886	6.58995	5.126636	2.572403	2.557057	2.414741	4.327305	7.052704	6.373252	5.834518	4.713259	2.013736	2.291683	2.068135	3.868187
Vegfc	down_fast	3.569737	3.196994	3.798211	3.228703	3.181829	3.418498	4.732834	6.251357	1.629346	1.830598	1.780848	1.521355	1.558417	2.6274	5.755072	5.953323	3.691602	6.606953	3.817307	3.874784	3.176269	3.067877	2.937744	2.860218	3.976405	4.588874	1.676817	1.617689	1.638526	1.413717	1.526499	2.460203	4.86798	5.720553	4.042771	5.752967	3.651385	3.660305	2.789529	2.375029	3.436716	2.488457	5.669894	4.439379	3.454035	3.737675	2.407398	2.240797
Vps36	down_fast	1.022581	1.217903	1.615331	3.054179	4.380779	4.048221	2.673175	2.69219	1.520723	1.464478	1.499661	2.895482	4.650901	3.549784	1.283098	1.501273	4.809481	3.76412	0.3345063	1.085791	1.204792	2.312023	3.626277	2.792118	1.887108	1.804363	0.7131291	1.12748	1.212061	2.253112	3.151482	2.261399	0.4241043	1.306268	3.71561	2.621312	1.275467	1.394551	1.557496	2.97483	4.59513	4.349561	3.218648	3.120987	0.4905799	1.17318	1.208427	2.282567
Wdr41	down_fast	0.9110267	0.8481821	0.8949809	0.5890202	0.5533615	0.5172727	0.8545394	0.9126069	0.7603614	0.7078311	0.7029663	0.5889117	0.4139546	0.7546786	1.264229	1.087129	0.5459411	0.8159981	0.3541832	0.8516008	0.8104962	0.5335438	0.4131202	0.3632023	0.3145179	0.4009696	0.2505589	0.5392296	0.5386936	0.4417867	0.2954514	0.2733559	0.5163009	1.036006	0.5141096	0.3711592	0.978539	0.8810474	0.7989736	0.5889659	0.5496513	0.4656136	0.8352688	0.8336427	0.373681	0.8089455	0.6745949	0.4876652
Wdr70	down_fast	1.450206	1.413637	1.658989	1.37438	1.314234	1.416877	1.643345	2.007735	1.390375	1.80619	1.710551	1.472279	1.461016	2.459693	1.811432	1.967185	1.455843	2.579607	0.8461042	1.724492	1.44575	1.200473	0.8950937	0.8399054	0.8536915	1.0247	0.8094979	1.519647	1.481407	1.192824	1.009459	1.540733	0.9588446	1.801749	1.074956	1.438242	1.550671	1.729004	1.68477	1.423329	1.385038	1.438947	2.111476	2.233714	0.8714822	1.681963	1.463579	1.196649
Xylb	down_fast	1.003989	1.196154	1.135098	1.068963	1.544801	1.731739	1.183208	1.117943	0.8907091	1.000727	0.9607205	1.079671	1.85062	1.090091	1.45292	1.553041	2.183765	2.290059	0.6690126	1.149661	1.11717	1.000395	1.193458	1.203108	0.831226	0.757387	0.5011177	0.784334	0.7855948	0.927752	1.452636	0.9194698	0.81133	1.373833	1.68254	1.554229	1.115873	1.249974	1.047909	1.074317	1.864283	1.791179	1.736633	1.104017	0.6604868	1.102609	0.9513824	0.9640735
Ylpm1	down_fast	3.644107	3.892939	4.212959	4.057694	4.980254	5.982371	5.083414	5.521272	3.215243	4.149355	4.053772	3.827926	5.697963	5.729967	4.622926	4.840311	5.875367	7.949401	2.99088	4.151554	3.789617	3.690344	4.727931	5.039432	4.830097	4.299285	3.045254	3.554013	3.479063	3.423847	4.948811	5.417417	3.392835	4.48185	5.23457	6.773655	3.827425	4.294202	4.133366	3.94281	5.42781	5.840167	6.516407	5.625619	3.14299	4.062472	3.63434	3.557095
Ythdf2	down_fast	5.019943	6.220002	7.792882	7.090057	8.692387	8.838616	7.888056	8.578505	4.323198	6.24844	6.2564	6.134497	8.376493	8.608926	5.943762	7.584016	8.683064	10.02888	4.210844	6.855386	6.133484	6.06906	7.068945	7.581849	6.896929	6.615998	3.854752	6.054078	5.903184	5.654869	7.829462	8.300079	5.476478	7.184474	7.688275	8.513463	5.095634	6.684153	7.024641	6.612277	8.687725	8.607554	8.958468	8.593716	4.514025	6.697979	6.018334	5.861965
Zbtb39	down_fast	0.4648096	0.587203	0.9604673	1.090778	1.33729	2.204032	1.862458	1.665508	0.7603614	0.805463	0.5858052	0.8588295	1.80192	2.152232	0.7358944	0.9059405	1.767809	1.974189	0.3148295	0.4896705	0.4819166	0.4223888	0.573778	0.2724017	0.2695868	0.3118652	0.2891064	0.7353131	0.5611392	0.795216	0.6155237	0.2982064	0.3134684	0.5180028	0.7244271	0.5335413	0.6536885	0.7662022	0.7731363	0.9748037	1.55255	2.002976	1.918324	1.90887	0.3058014	0.5809955	0.5215279	0.6088024
Zcchc4	down_fast	2.268271	1.783357	1.877277	1.483458	1.475631	1.641779	1.950103	2.327148	1.998664	1.659742	1.523094	1.226899	1.193163	1.816819	2.698279	2.148373	1.377851	2.026834	1.101903	1.894812	1.774329	1.311628	0.8491915	0.6810044	0.7188981	0.8242152	0.9444142	1.421605	1.234506	0.9498414	0.6401447	0.7455161	1.253874	1.93688	0.8179016	0.8119107	2.321738	1.863824	1.700185	1.355179	1.426741	1.417471	1.988468	2.071983	1.100064	1.751099	1.504418	1.130735
Zdhhc18	down_fast	1.859238	1.065665	1.222413	1.068963	1.19895	1.371897	1.227031	1.254834	1.281752	1.122767	1.031017	1.006057	1.022711	1.341651	2.924709	1.578925	1.377851	1.789931	1.652855	1.362561	1.204792	1.000395	0.9868982	0.8853057	0.7638293	0.757387	1.079331	0.955907	1.032496	0.8173053	0.8124913	0.9443204	2.415551	1.644096	1.215168	1.345452	2.0219	1.255786	1.126715	1.03751	1.2884	1.197304	1.508481	1.298242	1.715912	1.320855	1.118644	0.9088501
Zfhx3	down_fast	0.2788857	0.1957343	0.2837744	0.349049	0.4380779	0.5397628	0.657338	0.6844552	0.3258692	0.3173036	0.2811865	0.3189938	0.5844065	0.8944339	0.4717272	0.3882602	0.4159552	1.105546	0.3148295	0.3193503	0.2409583	0.3112339	0.3901691	0.4313028	0.5841047	0.5569022	0.4432965	0.3186357	0.3142379	0.33134	0.5170399	0.9940215	0.460983	0.4053935	0.4440037	0.9278979	0.3588274	0.3004327	0.2824804	0.3340214	0.4270166	0.5620847	0.881442	0.7894446	0.4063697	0.3477932	0.2775981	0.321287
Zfp282	down_fast	0.632141	0.6959443	0.7203504	0.5235735	0.6455884	0.764664	0.8545394	0.6388248	0.8038106	0.8542789	0.7732629	0.6870636	0.8766097	0.8385318	0.9245853	1.087129	0.7799159	1.289804	0.3345063	0.6599906	0.6571591	0.4001578	0.4131202	0.4313028	0.4717769	0.4009696	0.5203915	0.6862922	0.5835847	0.66268	0.8124913	0.4970107	0.5347402	0.96844	0.5842154	0.6031336	0.7868456	0.8791174	0.7468066	0.6053186	0.7127522	0.8206369	1.072172	0.7386783	0.4632127	0.7715743	0.6203719	0.5314189
Zfp341	down_fast	0.4834019	0.3479722	0.3929184	0.3926801	0.599475	0.764664	0.7230718	0.66164	0.3693184	0.2440797	0.2577543	0.3189938	0.5357059	0.6149233	0.641549	0.3882602	0.6759271	0.8686432	0.1967684	0.3193503	0.3066742	0.2445409	0.3213157	0.2951019	0.2246557	0.2227609	0.1349163	0.2451044	0.2244557	0.265072	0.3200723	0.2236548	0.2212718	0.3378279	0.3271606	0.3247643	0.4980898	0.3267707	0.3253363	0.3558369	0.637701	0.6501849	0.7958575	0.6382816	0.1843188	0.3007609	0.265565	0.2548065
Zfp398	down_fast	1.301467	0.8916787	1.135098	1.636167	2.605411	2.968696	2.344506	2.03055	1.042781	0.781055	0.6561018	1.128747	2.313276	1.649112	1.45292	1.216549	3.015675	3.44825	0.4525674	0.8941808	0.7447803	1.044857	1.560676	1.56631	1.078347	0.8019392	0.4625702	0.5637401	0.5835847	0.728948	1.403394	0.8946193	0.6453762	1.081049	1.729278	1.948586	1.265723	0.9630942	0.8955999	1.382457	2.810543	2.640986	2.896378	1.839831	0.5201713	0.8463233	0.6641825	0.8869025
Zfp638	down_fast	3.960177	3.392729	3.536266	3.119625	3.758247	4.318103	4.228874	4.448959	2.976272	3.197444	3.069619	2.797331	3.701241	4.248561	4.604057	3.960254	3.561616	4.948634	3.463124	3.470273	3.329606	2.956722	3.28201	3.654723	3.572025	3.296861	2.910338	3.088315	2.828141	2.518184	3.299207	3.70273	3.743182	3.761151	3.505293	4.129146	3.846835	3.516809	3.302942	2.958478	3.659931	4.009672	4.588754	4.34876	3.372215	3.439913	3.078874	2.737453
Zfp710	down_fast	4.592318	2.87077	3.798211	3.708645	3.66602	4.025731	3.944028	3.855764	3.128344	3.563563	3.327374	3.312628	3.530789	4.528072	6.264537	4.141442	3.561616	5.554052	4.289552	4.130264	3.241985	3.579189	3.48857	3.200721	3.279973	2.873615	3.064528	3.186357	3.254607	3.180864	3.249965	4.224591	5.126131	3.986369	3.71561	4.825069	4.661733	3.525258	3.562792	3.510637	3.613818	3.77826	4.74904	4.191918	4.16007	3.767663	3.248296	3.380027
Abca1	down_slow	0.39044	0.4567135	0.5238912	0.5235735	0.6686452	0.6971936	0.4601366	0.3878579	0.2606953	0.2928956	0.2811865	0.3680698	0.5844065	0.4192659	0.4717272	0.6471003	0.6759271	1.000256	0.3148295	0.4683804	0.438106	0.5335438	0.6426314	0.6810044	0.4043802	0.3341413	0.2120114	0.2451044	0.2469012	0.3755187	0.5909028	0.372758	0.3319077	0.5855684	0.6543213	0.8119107	0.3742875	0.4655698	0.40253885	0.44582165	0.67228615	0.64080005	0.7301963	0.4035619	0.286249533333333	0.433017733333333	0.3425036	0.45453125
Ago1	down_slow	1.933608	1.848602	1.964592	2.792392	3.919644	3.8683	1.599522	1.27765	1.65107	1.659742	1.663687	2.944558	5.551861	1.705015	2.28316	1.915417	5.225437	3.106057	1.751239	1.894812	1.730519	2.312023	4.200055	3.632023	1.460262	0.8687674	1.445532	1.544158	1.593635	2.893703	5.170399	1.664986	1.677978	1.869314	4.299826	2.342942	1.955946	1.80792033333333	1.8141395	2.868475	4.5725405	4.7100805	2.3527895	1.4913325	1.62491633333333	1.769428	1.662077	2.602863
Ankrd6	down_slow	1.413021	0.9351752	1.178755	1.068963	1.12978	1.169486	1.02983	0.9810524	0.7603614	0.8298709	0.7966951	0.7606776	0.7305081	0.6149233	1.698218	1.630693	1.325857	1.368771	1.023196	1.362561	1.11717	1.156012	1.078703	1.021507	0.7413637	0.6237305	0.5396653	0.784334	0.830486	0.728948	0.7632494	0.4970107	1.124798	1.441399	1.238537	1.09028	1.29053346666667	1.13191303333333	0.98772505	0.9148203	1.2278185	0.94999705	1.1993005	0.79798785	0.895886433333333	1.196098	0.973828	0.94248
Atp5g2	down_slow	7.120882	6.50273	6.395839	7.591815	8.507933	8.658695	8.435838	7.848419	6.539108	5.857913	5.20195	6.036345	6.35542	7.462933	6.604181	6.367467	7.33121	7.870434	5.076625	6.301846	6.221106	7.18061	7.459114	7.309447	6.851998	6.370961	5.28101	5.392296	5.005361	5.367708	6.130616	6.113232	5.365842	5.945771	6.847005	6.680865	6.75472366666667	6.24270333333333	5.7988945	6.81408	7.9195715	7.5070575	8.153136	7.655676	5.241159	5.879971	5.6132335	6.274159
Avl9	down_slow	1.264282	1.304896	1.418872	2.137925	2.905148	2.541383	1.5557	1.391726	1.303477	1.122767	1.218475	1.766735	2.654179	1.509357	1.132145	1.268317	2.729706	1.605674	1.003519	1.213531	1.270507	1.822941	2.983646	2.678617	1.258072	0.9801479	1.098604	1.004928	1.054942	1.678789	2.831409	1.242527	0.9957232	1.171137	2.850971	1.345452	1.23330133333333	1.23199333333333	1.3186735	1.95233	2.817427	2.597781	1.580687	1.4505415	1.0326154	1.12986533333333	1.1627245	1.750865
Cdc26	down_slow	1.822053	1.631119	1.942763	3.206888	3.873531	3.73336	2.738908	2.281517	1.759694	1.635334	1.640255	2.895482	3.62819	2.152232	2.415243	2.122489	4.73149	3.55354	1.397056	1.596751	1.708614	2.756643	3.741033	3.13262	2.044367	1.804363	1.329889	1.372584	1.503853	2.893703	3.446933	2.137146	1.438267	1.93688	4.486775	2.876483	1.99899666666667	1.796314	1.791509	3.051185	4.3025105	3.680775	3.146224	2.2168745	1.388404	1.635405	1.6062335	2.825173
Dapp1	down_slow	1.859238	0.9351752	0.9604673	0.894438	1.014496	1.034545	0.9202732	0.8441614	0.8472599	0.5857913	0.5389408	0.4907597	0.5600562	0.6428744	1.962385	1.035361	0.9878935	1.342449	1.49544	1.000631	1.007644	0.9114706	0.9639471	0.8626055	0.6964326	0.6237305	0.6938553	0.5147192	0.516248	0.5522333	0.5416609	0.5467118	1.677978	0.9459181	0.9814819	1.252662	1.5562943	0.852109166666667	0.74970405	0.69259885	1.00119475	0.7973006	1.1313611	0.7435179	1.2890911	0.820422766666667	0.761946	0.73185195
Dcbld1	down_slow	2.714488	2.37056	2.968717	2.661498	3.066545	3.440988	2.892287	3.034418	1.542447	1.732966	1.687119	1.742197	2.045423	2.040427	4.434236	4.037906	3.639608	4.764376	2.18413	2.895443	2.475299	2.46764	2.891841	2.882918	2.426281	2.160781	1.426258	1.544158	1.638526	1.546253	2.142023	1.689836	3.116245	3.828716	3.528661	3.920369	2.897057	2.71381066666667	2.327918	2.2018475	3.3530765	2.7432055	3.8283315	2.5374225	2.242211	2.75610566666667	2.0569125	2.0069465
Depdc1b	down_slow	1.598945	0.7829374	0.8949809	1.025331	1.521744	1.596798	0.8764507	0.9354221	1.281752	0.6834231	0.6326696	0.8097536	1.290564	0.5869722	1.86804	1.009477	1.611826	1.131868	1.397056	0.8303108	0.7666856	1.000395	1.400018	1.384709	0.7413637	0.6237305	1.214247	0.5882505	0.5611392	0.6847693	1.181806	0.4721602	1.493585	0.8333088	1.472223	0.9278979	1.58291233333333	0.825279166666667	0.76382525	0.9175423	1.566785	1.443681	1.00415935	0.76119715	1.368296	0.750623366666667	0.6639124	0.84258215
Deptor	down_slow	1.059766	0.4784617	0.6766928	0.9817003	1.360347	1.371897	0.9640957	0.8213462	0.8038106	0.5857913	0.562373	0.8097536	1.387965	0.8385318	1.45292	0.7765204	1.741812	1.605674	0.9051348	0.6387006	0.5695378	0.8670086	1.308214	1.203108	0.7862948	0.5791783	0.6167603	0.4656983	0.4938025	0.7731267	1.30491	0.6212634	1.032602	0.7432214	1.51896	1.206267	1.10549886666667	0.613591133333333	0.6195329	0.89572695	1.5510795	1.379931	1.28488485	0.829939	0.851499033333333	0.615873433333333	0.53167015	0.82006765
Desi2	down_slow	2.788857	1.587623	1.964592	2.530605	3.204886	3.440988	2.826553	2.715006	2.324533	2.147901	1.968306	2.404723	3.506439	2.767155	3.754948	2.536633	4.003568	3.869411	2.302191	1.979972	1.599087	2.312023	3.006597	3.06452	2.269022	1.960296	2.235756	1.813772	1.862982	2.496095	3.545417	2.435353	3.024048	2.252186	3.645504	3.294038	2.95611266666667	2.090719	1.966449	2.467664	3.604227	3.4737135	3.347982	2.7410805	2.520665	2.01531	1.7310345	2.404059
Dusp27	down_slow	4.889797	3.196994	3.187005	2.181556	2.144276	2.069091	2.213038	1.802399	2.194186	1.659742	1.3825	1.300513	1.022711	1.201896	8.755257	4.296746	2.495731	3.211347	4.42729	3.491563	2.913405	2.178637	1.950845	1.884112	1.684917	1.42567	2.062292	1.421605	1.36918	1.303271	0.960217	0.9940215	7.431045	4.256632	2.734128	2.899681	5.27974666666667	3.05116066666667	2.2847525	1.7410345	2.3200035	1.545901	2.7121925	1.5021475	4.640209	3.0566	2.1412925	1.740954
Epha2	down_slow	3.495368	5.328324	5.871948	5.606599	6.640338	5.420118	2.695086	2.829081	7.733962	5.394161	5.014493	6.011807	9.204402	4.388316	5.000308	5.901555	7.123232	3.948378	2.695727	5.705725	5.739189	6.091291	7.298457	5.606936	2.763265	2.338989	6.91928	5.269744	4.534004	5.986209	7.164696	3.752431	3.411274	5.382725	6.42637	3.386827	5.40987933333333	5.54134666666667	5.4432205	5.809203	6.881785	7.31226	3.321732	3.6086985	4.34209366666667	5.45273133333333	5.1365965	6.03875
Fanci	down_slow	2.249678	1.826854	1.877277	1.592536	2.005936	2.361462	2.191127	2.03055	1.542447	1.488886	1.359068	1.325051	1.582767	1.956574	2.962447	2.122489	2.287753	2.71122	1.829946	1.745782	1.620992	1.600631	1.950845	1.952213	1.77478	1.626154	1.445532	1.323564	1.234506	1.281181	1.477257	1.739538	2.378672	2.117055	2.266756	2.621312	2.251524	1.812743	1.6181725	1.4587935	2.1468445	1.9721145	2.4511735	1.993562	1.88471666666667	1.72880033333333	1.427749	1.440906
G3bp2	down_slow	9.556484	10.93937	11.24183	10.20968	12.01256	10.43541	6.770581	6.639215	5.670124	6.809823	6.561018	7.68039	9.277453	5.226848	12.7555	13.04554	13.59653	9.39714	8.461042	11.34758	10.82122	10.38187	12.04934	10.46477	6.065703	4.967568	5.415926	6.617818	6.239868	7.134855	9.158993	5.119211	10.04943	12.22937	14.11464	8.374279	9.32736933333333	10.264911	8.901424	8.945035	12.804545	9.8564315	8.0838605	5.9330315	7.975466	10.0649226666667	8.530544	8.7583625
Gli2	down_slow	6.618888	3.523218	4.73685	3.904985	3.320169	3.036166	3.133311	3.148494	3.671459	3.270668	3.139916	2.797331	2.118473	2.515595	12.54794	6.030975	3.691602	4.422183	5.942406	5.727015	4.096291	3.979347	3.167255	2.587817	2.38135	2.338989	3.160897	2.941252	3.030151	2.606541	1.969676	1.963192	9.791278	6.216034	4.089508	3.711592	7.61276233333333	4.27495366666667	3.938383	3.351158	3.5058855	2.5773195	3.777747	2.8320445	6.29819366666667	4.96143366666667	3.563221	3.292944
Glipr2	down_slow	0.7065105	0.7829374	0.8294944	2.137925	2.812921	2.451423	1.643345	1.528617	1.303477	0.7322391	0.6326696	1.644045	2.386326	2.291987	1.207622	0.6988684	2.729706	2.184769	0.5115979	0.7238607	0.7885909	2.045251	2.639379	2.360815	1.595055	1.113804	1.117878	0.6372714	0.7407037	1.700879	2.363611	1.86379	0.8850873	0.7206995	2.477073	1.763006	1.0725365	0.738014966666667	0.731082	1.890985	2.7713135	2.4188745	1.914057	1.910302	0.838187733333333	0.693943866666667	0.7646473	1.873065
Gm53	down_slow	2.472787	2.261819	2.7286	3.272334	4.426892	5.555059	6.244711	6.114466	2.563504	2.440797	2.600975	2.699179	5.600562	8.077856	5.17013	6.056859	7.149229	13.50345	1.692208	2.405772	2.278151	2.956722	3.993495	4.585429	5.481598	5.257157	2.332125	2.009856	2.37923	2.496095	5.170399	6.659944	4.204165	6.013337	6.847005	10.78681	3.40214033333333	3.58649166666667	2.6647875	2.9857565	5.7880605	5.5778105	9.8740805	7.096161	2.74283266666667	3.47632166666667	2.3286905	2.7264085
Gpa33	down_slow	2.974781	1.87035	1.986421	1.919769	2.121219	2.024111	1.840546	1.460171	1.390375	1.049543	0.9841528	0.9569815	0.998361	0.8385318	4.33989	1.941301	2.209762	2.000512	2.380898	2.086422	1.971477	2.000789	2.134454	1.861412	1.3704	1.247461	1.079331	0.8088444	0.8529315	1.016109	1.009459	0.7206656	3.134684	1.914358	2.477073	1.786203	2.901682	1.620398	1.4852869	1.43837525	2.1654905	1.511236	1.920529	1.1493514	2.19830433333333	1.60320813333333	1.41220425	1.508449
Ide	down_slow	2.231086	2.044336	1.899106	0.9380691	0.7608721	0.8096442	1.139386	1.482986	1.846592	1.903822	1.733983	1.153285	0.7548583	1.257798	2.49072	2.355445	0.7539187	1.316126	2.125099	2.150292	1.993382	1.133781	0.757387	0.6356041	0.9210882	1.225185	1.753912	1.789262	1.638526	1.104467	0.7140075	1.043723	2.009886	2.207142	0.8646388	1.18307	2.189466	2.101201	1.8165445	1.04567705	0.7573954	0.78225125	1.227756	1.370392	1.96296566666667	2.04889866666667	1.815954	1.119124
Inhbb	down_slow	7.251029	3.805945	4.256616	4.581268	5.095537	5.352648	5.872219	4.882447	2.085563	1.171583	0.9607205	1.423203	2.167174	2.040427	15.77456	7.816972	8.16312	11.66088	5.725961	4.130264	3.899144	3.979347	5.095149	4.925932	3.909009	4.165628	1.696091	1.250032	1.077387	1.413717	2.191264	2.33595	10.95296	7.860129	8.249122	9.162992	8.370384	4.26483333333333	2.60866825	3.0022355	6.6293285	3.759911	8.7665495	3.461437	6.125004	4.413475	2.4882655	2.696532
Irak3	down_slow	1.152728	1.00042	1.178755	1.112594	0.9683827	0.9220948	0.7011605	0.5703793	0.7603614	0.9030948	0.8904239	0.9079055	0.9740108	0.9782871	2.207683	1.630693	1.845801	1.921544	0.9838421	1.128371	0.9638333	1.044857	1.0328	0.9080058	0.6065703	0.4009696	0.6745816	0.8578653	0.8978227	0.99402	1.009459	0.8697688	1.696417	1.666618	1.776015	1.670216	1.3735908	1.17806926666667	1.03458945	1.01024975	1.40709185	0.9480528	1.31135225	0.7743332	1.11828023333333	1.2176181	0.930828	1.0194385
Kcnj3	down_slow	0.9853963	0.3044756	0.3710896	0.3054179	0.345851	0.3373518	0.3724915	0.3194124	3.019721	2.269941	2.062034	1.815811	2.459377	2.459693	1.45292	0.4917963	0.3379636	0.6843855	0.9641653	0.3832204	0.3285795	0.2890029	0.2983646	0.2724017	0.3145179	0.2227609	3.045254	2.034366	1.930319	1.6567	2.215885	2.683858	1.06948	0.4504372	0.3505293	0.5567387	1.81934576666667	1.02207096666667	1.2165618	1.06061445	0.3419073	1.3983644	0.5284385	1.3895527	1.69296643333333	0.956007866666667	1.12944925	0.97285145
Klf5	down_slow	7.418361	3.979932	4.693192	7.591815	8.415707	7.331778	6.354267	6.730476	6.69118	2.587245	2.460382	5.594661	8.230391	8.888437	10.41574	4.219094	10.11291	11.66088	6.611419	3.959944	4.074386	6.580373	8.331257	6.855444	5.346805	5.190328	6.668721	2.377512	2.693468	5.566512	7.804841	8.051574	7.762953	4.076457	10.37567	10.43885	8.17509366666667	3.59542366666667	3.576787	6.593238	9.2643085	7.7810845	9.0075735	7.8094565	7.01436433333333	3.47130433333333	3.383927	6.0734425
Lifr	down_slow	1.896423	1.13091	1.353386	1.418011	1.798425	2.136561	1.358499	1.117943	0.9558829	0.756647	0.7966951	0.9324435	1.728869	1.173944	3.245483	1.475389	2.209762	2.632252	1.692208	1.213531	1.160981	1.244935	1.744285	1.929512	1.168209	0.8687674	0.9444142	0.7353131	0.7407037	0.8393947	1.723466	0.9940215	2.378672	1.373833	2.009701	2.064573	2.0325963	1.120982	1.07504055	1.17522725	2.0040935	1.932715	1.9953755	1.1459435	1.67176473333333	1.10755903333333	0.95084235	1.04216485
Mkrn1	down_slow	17.40247	13.17945	13.90495	14.20193	15.12522	13.56154	10.56123	11.40759	14.51204	11.59379	11.2006	12.83337	14.02575	11.96305	26.03934	16.59165	18.01606	17.68873	14.30506	13.6469	13.25271	13.82768	14.52806	12.80288	8.469518	8.175324	12.97124	11.4954	11.04322	11.55272	13.07372	11.13304	19.65631	15.968	17.38625	13.80248	19.31795	13.7882966666667	12.552775	13.51765	16.57064	13.793645	14.12498	11.68532	15.6442033333333	13.7034333333333	12.147965	12.6902
Morc1	down_slow	1.989385	1.326644	1.46253	1.090778	1.106723	1.079526	0.9421845	1.049498	0.5431153	0.4637514	0.4217798	0.4171458	0.4383048	0.5031191	2.000123	1.190665	0.8319103	1.000256	1.338025	1.618042	1.358129	1.133781	1.009849	0.930706	0.7188981	0.7351109	0.4047489	0.4166774	0.3815746	0.397608	0.4185561	0.3976086	1.216995	1.148615	0.8179016	0.7655158	1.51087443333333	0.9936868	0.9421549	0.7539619	0.96931665	0.7589154	0.97122025	0.77630855	0.986589633333333	1.06111146666667	0.8698518	0.7656945
Myo18a	down_slow	1.56176	1.174406	1.244242	1.134409	1.083666	1.146996	1.248942	1.482986	1.151404	1.073951	1.077882	0.9079055	0.7792086	1.145993	2.28316	1.682461	1.221868	1.868899	1.259318	1.341271	1.226697	1.11155	1.124605	0.9534061	0.9435538	1.046976	0.7709504	0.9313966	0.8978227	0.8173053	0.7140075	0.9691709	1.493585	1.621574	1.238537	1.461439	1.66544133333333	1.31027266666667	1.161062	1.02115725	1.152767	0.9631023	1.5589205	1.3144895	1.1746178	1.29808053333333	1.06225985	0.96442765
Ncoa3	down_slow	4.183286	3.523218	4.234787	4.930317	6.940076	7.916521	4.601366	4.448959	2.563504	2.684877	2.507246	3.484394	7.451182	3.829295	6.340013	5.099151	9.021027	8.002046	3.7386	4.321874	3.504848	4.179426	6.95419	7.150546	4.335854	3.319137	2.621231	2.25496	2.446567	3.3134	6.74614	3.70273	5.033934	4.774634	8.179016	7.005629	4.36226766666667	3.769082	3.3710165	4.2073555	7.9805515	7.6838515	6.301706	4.139127	3.79792166666667	3.78382266666667	2.9757075	3.746413
Ncoa7	down_slow	0.7622877	0.3914687	0.4584048	0.349049	0.2997375	0.2473913	0.3067577	0.3878579	0.8472599	0.5369753	0.4920764	0.3680698	0.267853	0.4192659	1.094407	0.5953323	0.3119664	0.3421928	0.6690126	0.5109605	0.438106	0.3779268	0.2983646	0.2270015	0.2246557	0.245037	0.7324029	0.4902087	0.4489113	0.3755187	0.2462095	0.372758	0.81133	0.6080902	0.3271606	0.3015668	0.9013182	0.507925433333333	0.4752406	0.3585594	0.30585195	0.25762215	0.32447525	0.4035619	0.737581833333333	0.5364198	0.44350865	0.37672275
Paxbp1	down_slow	4.201878	5.067345	5.566344	5.824755	7.424267	8.118932	6.770581	7.004258	4.105952	4.466658	4.124069	4.932135	7.25638	6.820058	5.188999	5.772135	8.475086	9.39714	3.010557	4.832834	5.016314	5.068666	7.023043	6.946245	5.863513	5.301709	3.295813	4.215795	3.838192	4.771296	6.918487	5.839876	3.761621	5.292637	7.968699	7.144814	4.498943	5.102046	4.8452065	5.378445	7.9496765	7.687656	8.0838605	6.912158	3.355997	4.780422	4.427253	4.919981
Pcdhga12	down_slow	1.096951	0.7611891	0.9386385	1.221671	1.406461	1.641779	1.468055	1.163574	0.3258692	0.5369753	0.3749153	0.6134497	0.8279091	1.173944	1.811432	1.035361	1.871798	3.55354	1.338025	1.064501	0.941928	1.089319	1.354116	1.339309	1.415331	0.8019392	0.4240227	0.5392296	0.5611392	0.6185013	1.181806	1.143125	1.917689	1.126093	1.822752	3.154853	1.07808406666667	0.7778418	0.6567769	0.91756035	1.6391295	1.23484405	2.5107975	1.168759	1.2265789	0.9099412	0.7515336	0.85391015
Pcnt	down_slow	2.34264	3.697204	3.798211	3.446859	4.173268	4.745415	3.46198	3.445091	1.911766	2.684877	2.624407	2.993634	4.334348	3.102568	3.622865	4.270862	4.809481	5.343472	2.007038	3.874784	3.855333	3.556958	4.016446	4.086026	2.98792	2.584026	1.79246	2.500065	2.401676	2.672809	3.865489	3.056616	2.655262	3.851238	4.22972	4.523502	2.625757	3.550981	3.211309	3.2202465	4.4913745	4.5398815	4.402726	3.2738295	2.15158666666667	3.40869566666667	3.1285045	3.1148835
Peak1	down_slow	1.301467	0.7611891	0.9386385	0.894438	1.083666	1.236956	1.292765	1.36891	1.064506	1.025135	0.9841528	0.9324435	1.193163	1.173944	1.471789	1.242433	1.169874	1.842576	1.003519	1.128371	0.941928	0.9559326	1.101654	1.135007	1.123278	0.8910435	0.9829617	0.8823757	0.8978227	0.8835734	1.132564	1.043723	1.143238	1.126093	1.121694	1.647019	1.279254	1.0095857	0.96139565	0.91344075	1.12677	1.2150595	1.5676705	1.271427	1.04323956666667	1.04561323333333	0.91987535	0.919753
Phc1	down_slow	11.15543	8.982031	9.146268	9.358876	10.14496	10.09806	10.21065	10.60906	9.624003	7.224759	6.631315	7.631314	9.131351	9.391556	16.34063	9.499433	11.51676	14.66164	10.03519	8.516008	8.104962	8.492238	10.25915	9.238959	8.581846	9.177748	9.848891	6.789391	6.239868	7.731267	8.395744	9.617158	13.18411	8.490741	11.33378	11.27396	12.3733543333333	8.568741	7.8887915	8.495095	10.83086	9.6147055	12.436145	10.000308	11.0227303333333	7.93204666666667	7.172415	8.1117525
Ppp1r9a	down_slow	1.375836	0.5437065	0.654864	0.5017579	0.4380779	0.382332	0.3724915	0.4106731	1.498998	0.9519108	0.8669917	0.6870636	0.4626551	0.5031191	2.28316	0.8800565	0.4939467	0.5264504	1.278995	0.6812806	0.5695378	0.4890818	0.4131202	0.317802	0.2695868	0.2673131	1.291342	0.8333549	0.8080404	0.6405907	0.467798	0.4224591	1.696417	0.8558307	0.5608468	0.463949	1.71933133333333	0.791891266666667	0.76092785	0.59441075	0.4660123	0.42249355	0.44947095	0.4568961	1.42225133333333	0.7901554	0.6887891	0.56483625
Prdm5	down_slow	5.484753	4.197414	4.627706	3.817723	4.034928	4.070711	4.732834	5.270305	3.041446	3.343892	3.116484	2.625565	2.435027	3.242323	4.717272	4.969731	3.353638	5.027601	4.978241	5.279925	4.424871	3.912654	3.603326	3.427722	3.909009	3.898315	3.064528	3.137336	3.075043	2.628631	2.462095	3.25542	4.204165	5.022375	3.481924	4.616292	4.41449033333333	4.17034566666667	3.872095	3.221644	3.694283	3.252869	4.8802175	4.256314	4.08231133333333	4.47987866666667	3.749957	3.2706425
Rffl	down_slow	1.543168	0.9569234	1.135098	1.308934	1.498687	1.619288	1.424232	1.574247	1.260027	1.19599	1.17161	1.128747	1.363615	1.509357	1.792563	1.345969	1.663821	1.947867	1.416733	1.298691	1.051454	1.244935	1.308214	1.407409	1.123278	1.113804	1.194973	1.053949	1.099833	1.082377	1.181806	1.267377	1.419828	1.373833	1.635803	1.809401	1.53191933333333	1.16629413333333	1.153354	1.2188405	1.581254	1.4914515	1.6860495	1.541802	1.34384466666667	1.24215766666667	1.0756435	1.163656
Rps4x	down_slow	13.21918	11.76581	10.63063	12.10764	13.51124	12.86435	11.76635	11.24788	10.77541	9.567924	7.920086	10.23234	10.25146	11.85125	13.64235	10.92305	11.49076	11.73984	11.41257	10.64501	11.1498	12.0492	12.3018	10.89607	9.794987	10.1579	8.229895	8.627674	7.788612	8.681108	9.503686	10.11417	10.98983	10.6078	10.70283	8.420673	12.5456466666667	10.7522613333333	9.275358	11.16999	12.501	11.557905	11.753095	11.549565	10.210765	9.96016133333333	9.469206	10.365154
Rsu1	down_slow	1.189912	0.6089513	0.7858368	0.8289913	0.9914394	1.057036	1.227031	1.460171	1.390375	0.8298709	0.7732629	0.7606776	0.8279091	1.649112	1.792563	1.087129	1.117879	1.631996	1.259318	0.7877307	0.6571591	0.8003157	0.940996	0.930706	0.9660193	0.9801479	1.445532	0.7353131	0.7182581	0.6847693	0.7878704	1.515883	1.62266	0.9909619	1.074956	1.415044	1.45761666666667	0.841983733333333	0.77954985	0.79483445	1.0546592	0.94247255	1.4295135	1.5546415	1.44250333333333	0.8380019	0.6877086	0.7425425
Scai	down_slow	2.119532	1.304896	1.418872	1.134409	1.33729	1.529328	1.336587	1.209204	1.868317	1.586518	1.523094	1.226899	1.363615	1.285749	2.566196	1.993069	1.585829	1.789931	1.888977	1.596751	1.314318	1.200473	1.216409	1.203108	1.01095	0.8464913	1.734638	1.421605	1.414071	1.148645	1.354152	1.043723	2.17584	1.869314	1.448854	1.507834	2.18468166666667	1.628161	1.470983	1.180654	1.4615595	1.4464715	1.563259	1.2474765	1.93315166666667	1.62922333333333	1.3641945	1.174559
Sema5b	down_slow	0.9110267	0.7611891	0.9386385	0.8508069	0.7608721	0.6971936	0.7888056	0.8669765	0.4344922	0.6101992	0.562373	0.5152977	0.4383048	0.5310701	1.377443	1.578925	0.9878935	1.131868	0.6493358	1.149661	0.8762121	0.8670086	0.6885336	0.5448035	0.4942425	0.51235	0.3083801	0.4902087	0.5386936	0.4859653	0.4185561	0.4224591	0.7375727	1.508965	0.9113761	0.7423183	0.907653966666667	0.983437766666667	0.75050575	0.6830523	0.8743828	0.5677492	0.9603368	0.6990233	0.5650962	1.04961156666667	0.70745285	0.67648695
Setx	down_slow	6.340002	6.611471	6.54864	5.715677	7.378154	8.298853	6.2228	5.90913	3.91043	3.807643	3.60856	3.729774	6.014516	4.975288	7.000431	6.212163	7.149229	6.922823	5.745638	6.237976	6.067769	5.513286	7.344359	7.967751	5.256943	4.343837	3.507824	3.504993	3.321944	3.490115	5.785923	4.671901	5.605553	5.540378	6.449738	6.495285	5.75028766666667	5.543759	5.0786	4.7227255	7.2636915	7.1566845	6.5728115	5.442209	4.953005	5.094449	4.6948565	4.5017005
Sh3gl3	down_slow	1.022581	0.5437065	0.6985216	0.7417291	0.853099	0.8546245	0.7230718	0.6844552	0.8472599	0.781055	0.7029663	0.7116016	0.8279091	0.8664828	1.264229	0.7247524	0.7539187	1.052901	0.8854579	0.7664407	0.6133484	0.7558537	0.7344359	0.7264047	0.6290359	0.5346261	0.7324029	0.6862922	0.6958126	0.7068587	0.7878704	0.7455161	0.9035266	0.6981777	0.7477958	0.8351081	1.04468996666667	0.6831713	0.70074395	0.72666535	0.80350885	0.8412668	0.8879864	0.775469	0.840462466666667	0.7169702	0.6545805	0.7313562
Slc12a8	down_slow	0.6135486	0.50021	0.5675488	0.698098	0.6917019	0.6971936	0.7011605	0.8441614	0.4344922	0.3905275	0.3514831	0.4416838	0.4383048	0.7267275	0.5472035	0.5176803	0.5459411	0.6317405	0.5509516	0.5961206	0.5038219	0.6446987	0.7114848	0.6356041	0.516708	0.6460065	0.3469277	0.3676566	0.3815746	0.4196973	0.467798	0.695815	0.4425436	0.4504372	0.5374782	0.5567387	0.5317481	0.4694726	0.45951595	0.5698909	0.6188215	0.5677492	0.6664505	0.78544445	0.446807633333333	0.4714048	0.44269825	0.532198
Slc2a1	down_slow	9.147452	4.915107	5.871948	8.071758	10.92889	10.05308	6.39809	6.342618	8.211903	5.05245	4.99106	8.318378	11.90728	7.099569	11.24598	6.471003	12.76462	10.71327	7.10334	5.365085	5.038219	7.558537	10.55752	9.715662	5.706254	4.722531	6.76509	4.730514	4.803351	7.863803	10.95632	6.063531	7.099138	5.540378	11.59083	7.655158	9.53511166666667	5.47952	5.431504	8.195068	11.846755	10.98018	8.55568	6.7210935	6.98918933333333	5.21199233333333	4.920785	7.71117
Slc4a5	down_slow	0.9482115	0.5437065	0.54572	0.4144957	0.4150211	0.382332	0.4820479	0.6160097	0.4562168	0.3661195	0.3280509	0.2944558	0.2435027	0.4192659	1.264229	0.6212163	0.389958	0.605418	0.629659	0.6387006	0.5476325	0.4223888	0.3672179	0.3405022	0.3594491	0.3786935	0.3854752	0.3431461	0.3142379	0.3092507	0.2462095	0.2982064	0.7560121	0.6080902	0.3972665	0.463949	0.889552433333333	0.510347433333333	0.43688545	0.35447575	0.40248955	0.31291735	0.54373295	0.5176378	0.5903821	0.529978966666667	0.4309352	0.36581975
Slc4a8	down_slow	0.6879181	0.6306995	0.6330352	1.090778	1.498687	1.574308	1.709079	2.121811	0.4996661	0.5125673	0.4686442	0.7606776	1.217513	1.565259	0.7736326	0.6988684	1.455843	2.184769	0.5509516	0.5748305	0.5914431	1.000395	1.514774	1.384709	1.392865	1.64843	0.4432965	0.4656983	0.4489113	0.728948	1.206427	1.515883	0.5900582	0.6981777	1.448854	1.786203	0.653738933333333	0.614045066666667	0.5508397	0.9257278	1.477265	1.3959105	1.946924	1.843535	0.5281021	0.579568833333333	0.5201772	0.8646715
Smagp	down_slow	1.673314	1.478882	1.593502	1.854323	2.144276	2.586364	1.862458	1.27765	0.8907091	1.000727	0.8435595	1.128747	1.77757	1.006238	1.490658	1.113013	1.533835	2.369027	1.160934	1.767072	1.620992	2.045251	2.04265	2.542416	1.864642	1.247461	0.7131291	0.8823757	0.9427138	0.99402	1.526499	1.118274	1.08792	0.8783526	1.168431	1.786203	1.35156036666667	1.19754066666667	1.21853075	1.491535	1.8390555	2.181967	2.1157425	1.141944	0.9873277	1.17593343333333	1.2818529	1.5196355
Smg6	down_slow	2.751673	2.00084	2.488483	1.963401	1.959822	2.046601	2.191127	2.988788	2.454881	2.562837	2.483814	2.134805	2.118473	3.521833	4.283283	3.494342	2.339748	3.948378	2.853142	2.725123	2.234341	2.02302	1.767236	1.679811	1.887108	2.004848	2.524862	2.328492	2.311893	2.032219	1.945055	3.404523	3.909136	3.310714	2.313493	3.154853	3.163279	2.68600633333333	2.4861485	2.049103	2.149785	2.082537	3.0697525	3.2553105	3.09571333333333	2.78810966666667	2.273117	2.0276195
Spata31d1a	down_slow	0.9296191	0.587203	0.5238912	0.7853602	0.853099	0.8771146	1.051741	0.7300855	0.391043	0.1708558	0.2577543	0.3680698	0.365254	0.3633638	1.490658	0.4917963	0.9878935	1.000256	0.8264274	0.4896705	0.5476325	0.7558537	0.9868982	0.8399054	0.6065703	0.6014544	0.1927376	0.1715731	0.1795645	0.265072	0.2954514	0.2733559	0.7928907	0.5180028	0.7477958	0.7191209	0.9371067	0.416618366666667	0.39082275	0.576715	0.92049625	0.6211843	1.0259985	0.54672465	0.604018566666667	0.393082133333333	0.3635985	0.51046285
Srl	down_slow	2.361233	1.304896	1.724475	2.137925	2.513184	2.136561	1.5557	1.528617	1.564172	1.56211	1.499661	1.791273	1.631468	1.537308	2.622803	1.941301	2.625717	1.658319	2.125099	1.979972	1.577182	2.156406	2.363965	1.793311	1.123278	1.069252	1.426258	1.397095	1.481407	1.6567	1.624983	1.292228	2.009886	1.711661	2.640654	1.507834	2.182736	1.602769	1.612068	1.964599	2.5694505	1.8840145	1.6070095	1.5329625	1.85374766666667	1.69624266666667	1.5292945	1.906553
Sulf1	down_slow	3.086335	2.348812	2.815915	2.007032	1.567858	1.394387	1.051741	0.9582372	5.909094	6.150808	5.576866	4.3923	3.019433	3.382078	3.773817	2.329561	1.195871	1.184513	2.912173	3.257373	2.584826	2.178637	1.514774	1.203108	0.831226	0.7351109	5.74358	5.563869	5.611392	4.373688	3.052998	3.305121	3.024048	2.229664	1.215168	0.9974902	4.25641533333333	3.609727	4.1963905	3.199666	1.3818645	2.20691	1.118127	2.1701576	3.893267	3.68363533333333	4.098109	3.2761625
Tada2a	down_slow	5.503345	4.675876	4.649535	3.577752	4.173268	4.677944	4.798567	5.087783	4.75769	4.735146	4.334959	3.607084	3.847343	5.142995	6.887217	4.892079	4.107557	5.633019	4.643735	4.811544	4.33725	3.534728	3.832837	4.086026	4.066267	4.187905	4.375143	4.436389	4.107539	3.512204	3.742384	4.870705	5.937461	4.909766	4.253088	4.941056	5.716084	4.76770033333333	4.492247	3.592418	4.1404125	4.2626435	5.215793	5.115389	4.98544633333333	4.719233	4.2223945	3.523466
Tdh	down_slow	14.46487	19.07322	19.36215	16.66709	15.63246	15.54067	16.08287	15.24054	9.493655	14.44952	13.59068	12.58799	13.2222	14.89791	12.98193	18.63649	13.31056	15.50396	12.35706	20.65132	19.14523	17.22902	15.46906	14.25569	13.16482	12.43006	8.653918	13.33368	12.43484	12.12704	12.4582	14.28906	11.21111	17.22922	12.57232	12.61941	12.313485	17.38641	16.476415	14.62754	14.47151	14.381435	15.793415	15.069225	10.740696	17.0714066666667	15.790035	14.67803
Tenm3	down_slow	0.8924343	0.4567135	0.54572	0.4581268	0.4380779	0.4947826	0.5696929	0.5931945	0.8472599	0.6101992	0.5858052	0.4907597	0.5113557	0.7546786	1.415182	0.8800565	0.5719383	0.9739333	0.8461042	0.6174106	0.5038219	0.4446198	0.4131202	0.4086026	0.4717769	0.4677978	0.8865929	0.5392296	0.5611392	0.5080547	0.467798	0.6709645	1.253874	0.8333088	0.5608468	0.8119107	1.0516254	0.648989733333333	0.5657626	0.47444325	0.5050081	0.50306915	0.7718131	0.67393655	0.9955237	0.663316333333333	0.53248055	0.47633725
Tmem131	down_slow	6.023932	5.415317	5.915605	5.126657	5.279991	5.645019	6.420001	7.300855	5.148733	5.809097	5.530001	4.907597	4.845704	6.792107	10.24591	8.075812	5.719383	9.50243	5.706284	6.344426	5.520136	5.024204	4.796784	4.63083	5.301874	5.346261	4.934082	5.318765	5.16248	4.660849	4.628738	6.510841	8.223936	8.040304	5.982366	8.443871	7.139525	6.43340866666667	5.722803	5.017127	5.499687	5.2453615	7.9612155	7.046481	6.28810066666667	6.56783166666667	5.341308	4.8425265
Tmpo	down_slow	6.042524	4.915107	5.391714	6.78464	8.185139	7.57917	6.157066	5.863499	4.909762	4.246987	4.124069	5.447433	6.258019	6.149233	6.83061	5.332107	7.903148	7.133403	4.466643	4.513484	4.75345	6.424756	8.19355	7.127846	5.548995	4.833911	4.105311	3.750097	3.815746	4.859653	6.450689	5.218613	4.960177	5.08994	8.62302	6.564878	5.927632	4.83140033333333	4.7578915	6.1160365	8.0441435	6.9185945	6.6452345	6.006366	4.51071033333333	4.45117366666667	4.284598	5.6422045
Tnfsfm13	down_slow	1.134135	0.8264339	0.8076656	0.6762824	0.8300423	0.8996047	0.7230718	0.4791186	0.3475938	0.2684877	0.2811865	0.2699179	0.3165535	0.3354127	2.622803	0.9059405	1.117879	0.8686432	0.8264274	0.8303108	0.7009697	0.6224677	0.8721426	0.7945051	0.4493113	0.4232457	0.2698326	0.1715731	0.2917924	0.3092507	0.3200723	0.2485054	1.512024	1.081049	1.028219	0.7655158	1.36817726666667	0.666954033333333	0.54442605	0.47310015	0.97396065	0.6080791	0.7958575	0.40726565	0.869428	0.694310966666667	0.49638105	0.4658592
Tpst1	down_slow	2.34264	1.478882	1.811791	1.810692	2.25956	2.361462	2.497884	2.578114	1.737969	1.635334	1.59339	1.594969	1.80192	2.096329	3.585127	2.277793	2.7817	3.685153	2.125099	1.937392	1.730519	1.756248	2.019699	1.974913	2.021901	2.116228	1.696091	1.544158	1.503853	1.590432	1.772708	1.988043	2.931852	2.207142	2.687391	3.17805	2.555245	1.797336	1.70259	1.702831	2.52063	2.081691	3.091519	2.337222	2.251014	1.896231	1.617186	1.67334
Trp53cor1	down_slow	1.134135	0.6089513	0.8513232	1.37438	1.26812	1.124506	1.358499	1.254834	1.803143	1.488886	1.499661	1.717659	1.607118	1.872721	1.0378	0.7765204	1.377851	1.158191	0.7083663	0.9580509	0.8543068	1.333859	1.377067	1.112307	0.831226	1.0247	1.580448	1.323564	1.36918	1.811325	1.501878	1.615285	0.5900582	0.7206995	1.472223	1.229465	1.325026	0.9581192	1.175492	1.546019	1.322985	1.365812	1.258345	1.563778	0.9596242	1.000771	1.111743	1.572592
Uchl5	down_slow	5.243052	5.393568	5.631831	6.151988	8.000685	8.523755	6.354267	6.023205	4.431821	4.832778	4.475552	5.005749	7.25638	6.512597	5.830548	6.445119	8.085128	7.844111	4.683089	5.109605	5.103935	5.357669	7.596821	7.695349	5.728719	4.967568	3.970394	4.4609	3.883083	4.417867	7.26318	5.839876	4.499194	5.81064	8.10891	6.912839	5.168474	5.557155	5.053692	5.578869	8.042907	7.890067	7.099189	6.267901	4.384226	5.127048	4.493509	4.887768
Upf3a	down_slow	2.695895	3.023008	3.187005	5.366628	6.110034	5.420118	4.250786	4.220807	2.237635	2.172309	2.272924	3.926078	4.967455	3.941099	3.226614	3.02843	6.343316	5.475084	2.026715	2.682542	2.803879	6.06906	7.229603	6.106339	3.639422	3.541898	1.927376	2.132408	2.17722	3.998169	5.19502	3.653029	2.304915	2.972886	6.870374	4.685884	2.720048	2.741249	2.729965	4.646353	6.226675	5.193786	4.862935	4.080953	2.086335	2.595945	2.49055	5.033615
Zfp532	down_slow	8.27361	5.284827	6.417668	5.06121	4.65746	4.498024	4.250786	5.064968	4.496995	4.613106	4.405255	3.631622	3.262936	3.941099	12.68003	7.22164	4.73149	5.501407	8.106859	6.940546	5.563947	5.202052	4.452518	4.154127	3.504628	3.831487	4.413691	4.362858	4.331994	3.622651	3.10224	3.876684	10.84232	7.74752	5.468257	5.35861	8.483545	5.706524	5.411461	4.346416	4.694475	3.88048	4.876097	4.503033	7.787623	6.350308	4.947971	4.412351
Zfp808	down_slow	7.139475	3.50147	4.103815	3.752277	3.850474	4.138182	4.250786	3.947025	4.105952	3.173036	3.093052	2.601027	2.629829	3.326176	9.981747	5.435643	4.523512	5.738309	6.493358	4.343164	3.63628	3.556958	3.695131	3.609323	3.774215	3.296861	4.066763	2.941252	2.78325	2.540273	2.560579	3.006915	8.758676	5.157506	4.626986	5.799362	7.075725	4.036716	3.598434	3.176652	4.186993	3.384005	4.994547	3.636601	6.439599	4.147307	3.209765	3.048615
Zzz3	down_slow	4.164694	4.132169	4.955138	5.279366	6.571168	7.174347	5.653107	5.452826	4.236299	4.68633	4.803603	5.226591	7.475533	6.428744	5.358821	5.047383	6.109341	6.606953	3.128618	4.726384	4.271534	4.512891	5.714829	6.17444	4.313389	3.898315	3.700562	4.534431	4.309549	4.9701	7.287801	5.342865	3.78006	4.819678	5.631837	5.219426	4.586605	4.621961	4.879371	5.252978	6.340255	7.32494	6.13003	5.940785	3.536413	4.693498	4.290541	4.741496
0610009B22Rik	none	2.454194459	1.739860798	2.051907318	6.762823989	7.839288318	6.117311961	5.192970226	4.106731019	1.694519719	1.000726723	1.640254584	5.594661064	5.454460273	3.130518587	1.754825118	1.449504755	8.657066682	5.211859043	2.144775832	1.341271246	1.774329435	7.002762045	8.537817113	6.810043661	5.167080235	4.12107624	1.753912101	1.225521855	1.414070695	5.058457434	6.155237351	4.522797634	2.470868689	1.486442797	9.955031068	5.799361889	1.967846432	1.39669742533333	1.846080951	6.1787425265	8.2481775	5.785886117	5.2024146345	3.618624803	2.12318554066667	1.35107863266667	1.594200065	6.0306097395
0610009L18Rik	none	1.989384902	0.652447799	1.309728075	2.290633932	3.412396091	2.901225158	2.71699708	2.692190335	1.498998213	0.781055003	0.984152751	1.61950715	2.410676638	3.214371764	2.075599602	0.802404418	2.235758963	2.605929522	1.574147399	1.085791009	1.029549179	2.15640609	2.685281189	2.996419211	2.381350021	2.673130534	2.177934807	0.686292239	0.606030298	1.214913357	2.708304434	2.161996671	2.083642999	0.653133956	1.89285802	2.505324336	1.85466090566667	0.745302406666667	1.146940413	1.955070541	2.824077527	2.655950898	2.661463301	2.9532810495	1.945241735	0.808405734666667	0.8177897385	1.6856597235
0610010F05Rik	none	0.669325762	0.717692579	0.720350441	0.52357347	0.622531719	0.652213408	0.438225336	0.456303447	1.021056754	1.171582505	1.124746001	0.883367536	0.900959956	0.782629647	0.962323452	0.983592512	0.727921523	0.579095449	0.846104227	0.766440712	0.744780257	0.555774765	0.711484759	0.61290393	0.404380192	0.378693492	1.021509246	1.10296967	1.054941629	0.861484017	0.83711228	0.795217166	0.848208654	0.968440004	0.771164379	0.672725979	0.884235322666667	0.957622532	0.922548221	0.703470503	0.675226621	0.776586682	0.5086603925	0.619466547	0.905274042333333	0.945950128666667	0.899860943	0.708629391
0610010K14Rik	none	2.658710664	1.913846878	1.877276908	8.508068889	8.461820037	5.779960199	3.505802684	4.106731019	1.95521506	1.464478131	1.312203668	7.361396137	8.863497943	3.493882352	1.641610594	0.905940472	9.410985402	5.132891482	2.853142162	1.447721345	2.059098357	8.736779313	9.249301873	7.241346426	4.111198622	4.588874083	3.122349015	1.299053167	1.391625128	7.112765475	7.755599062	5.417416946	3.74318167	1.283746052	11.68430877	4.755476749	2.08517877266667	1.42808849366667	1.594740288	7.934732513	8.9364027195	7.321729071	4.319347083	3.8003066855	3.23955761566667	1.34350685466667	1.7253617425	7.924772394
0610030E20Rik	none	2.175308725	1.065664739	0.785836845	2.486973983	3.066545136	4.160671738	5.346349093	4.494588948	1.694519719	0.610199221	0.656101834	2.012114944	4.090845205	5.170945881	2.471850435	0.440028229	3.691602008	6.027857176	2.518635839	0.702570653	1.095265084	1.978558165	3.993495101	4.835130999	6.088168451	4.856187137	2.139387288	1.127480107	0.85293153	1.789236036	4.727222286	5.069509436	2.692140512	0.540524653	3.715610187	6.657667449	2.11389295966667	0.705297396333333	0.7209693395	2.2495444635	3.379073572	4.1257584715	5.6871031345	4.8327674145	2.45005454633333	0.790191804333333	0.974098307	1.8838971005
0610038B21Rik	none	0.780880055	0.4349652	0.436576025	0.676282399	0.553361528	0.517272703	0.657338003	0.524748964	1.21657826	1.073950629	0.773262875	1.006057472	0.633106996	0.782629647	0.754763492	0.880056458	0.571938339	0.763353092	1.003518967	0.574830534	0.547632542	0.444619812	0.550826911	0.40860262	0.584104722	0.60145437	1.060056764	0.857865299	0.85293153	0.751037348	0.83711228	0.969170921	0.792890699	0.833308841	0.701058526	0.719120874	0.917407269	0.796324095666667	0.60491945	0.8411699355	0.5626499335	0.5751898495	0.7103455475	0.6536893055	0.952155476666667	0.755334891333333	0.700282036	0.59782858
0610040B10Rik	none	0.892434349	0.587203019	0.130972808	0.632651276	1.083666326	0.832134348	0.788805604	1.026682755	0.673462965	0.439343439	0.445211959	0.564373704	0.827909149	0.950336	0.603810793	0.129420067	1.195871073	0.868643174	0.47224422	0.489670455	0.13143181	0.822546653	1.354116155	0.771804948	0.71889812	0.668282633	0.848045411	0.269614808	0.448911332	0.839394683	0.787870381	0.844918239	0.25815046	0.40539349	1.191799494	0.85830556	0.723236035666667	0.385322175	0.2880923835	0.59851249	1.1397686995	0.8300217485	0.828724389	0.9885093775	0.526146697	0.388226251	0.290171571	0.830970668
1110008P14Rik	none	0.799472437	0.500209979	0.589377634	1.39619592	2.282616304	2.676323983	1.643345008	1.597062063	0.630013742	0.512567346	0.538940792	1.44774124	2.459377177	1.705014588	1.377443372	0.724752377	3.041672077	2.132124154	1.10190318	0.787730732	0.52572724	1.378321418	2.70823231	2.996419211	1.864641998	1.514773969	0.963687968	0.539229616	0.336683499	1.457896029	2.708304434	2.137146135	1.198555707	0.630612096	2.991183044	2.482126889	0.935643183666667	0.579176567333333	0.564159213	1.42196858	2.6621441905	2.56785058	1.887734581	1.6510383255	1.08804895166667	0.652524148	0.4312053695	1.4181087235
1110012L19Rik	none	0.427624792	0.3262239	0.458404826	1.39619592	1.36034709	1.281936698	1.511877408	1.619877235	0.260695341	0.146447813	0.210889875	1.177823382	0.925310225	1.313699764	0.132083611	0.284724148	1.923792596	1.710963827	0.47224422	0.276770257	0.350484827	1.311628447	1.62952961	1.157707422	1.392865107	1.80436311	0.385475187	0.196083497	0.291792366	1.060288021	1.477256964	1.565583796	0.38722569	0.38287163	1.495591522	1.368649406	0.273467914666667	0.252465287	0.3346473505	1.287009651	1.642069843	1.1036234615	1.6114206175	1.4667884995	0.414981699	0.285241794666667	0.3211385965	1.185958234
1110019D14Rik	none	0.911026731	0.34797216	0.436576025	0.52357347	0.64558845	0.674703525	0.635426736	0.59319448	0.84725986	0.536975315	0.492076375	0.539835717	0.608756727	0.69877647	0.924585277	0.336492175	0.519943945	0.526450408	0.94448844	0.425800396	0.372390128	0.489081794	0.642631396	0.61290393	0.561639156	0.534626107	0.770950374	0.490208742	0.448911332	0.485965343	0.615523735	0.670964484	0.737572743	0.315306048	0.560846821	0.603133636	0.894290622666667	0.40714655	0.4643262	0.5317045935	0.5827661975	0.641730126	0.580938572	0.645985475	0.817670519	0.410438395333333	0.41065073	0.4875235685
1110038F14Rik	none	0.557771468	0.36972042	0.371089621	0.719913521	1.844538428	1.034545405	0.657338003	0.844161376	0.391043012	0.536975315	0.632669625	1.521355202	1.290564261	1.062140235	0.358512659	0.465912243	0.883904706	1.553028705	0.452567377	0.340640317	0.65715905	1.533938353	1.331165034	1.747911206	1.010950481	0.980147862	0.578212781	0.465698305	0.269346799	0.596412012	1.280289369	1.11827414	0.590058194	0.675655817	1.028219171	1.04388514	0.435775713	0.457535992666667	0.501879623	1.1206343615	1.364221567	1.162554833	1.105183354	0.9531508055	0.540279450666667	0.493998146333333	0.4632529245	1.0651751825
1110059E24Rik	none	1.357243905	0.935175179	1.331556876	2.465158422	3.412396091	3.328537391	2.256860478	2.076180682	1.173129036	0.976318754	0.984152751	1.766735073	3.409037671	2.34788894	1.792563293	1.294200674	3.665604811	3.474572695	1.456086345	1.149661068	1.05145448	2.134175099	3.534472676	3.314221248	2.313953323	2.0048479	1.291341877	0.882375736	0.942713796	1.656700033	3.422311967	2.385651499	1.567342079	1.328789773	3.294975072	3.317235001	1.44097874466667	1.068564869	1.1578548135	2.1159467475	3.539000451	3.368787531	2.8657165865	2.212034811	1.438256767	1.12027552566667	0.997084138	1.895437566
1110065P20Rik	none	0.260293352	0.39146868	0.720350441	2.465158422	1.775368237	1.731739048	1.073652072	2.030550337	0.499666071	0.122039844	0.374915334	0.564373704	1.120112377	1.17394447	0.981192539	0.465912243	0.935899101	1.026578296	1.160933707	0.553540514	0.591443145	1.356090428	2.318063249	1.27120815	1.303002842	1.759810935	0.713129096	0.808844425	0.830485964	0.883573351	2.018917851	2.062594525	0.25815046	0.157653024	1.215168112	0.835108112	0.580383987333333	0.326473589	0.5476328875	1.514766063	1.355633669	1.4259257125	1.050115184	1.6022474035	0.710737754333333	0.506679321	0.7109645545	1.1198318895
1190007I07Rik	none	2.95618878	1.674616018	1.789961703	3.315965311	3.112658597	2.968695511	2.497884412	2.281517233	2.780750308	2.416388916	2.507246293	2.772792545	3.043783634	2.515595293	1.886908729	1.656576863	3.379635641	2.711219603	3.187648484	1.511591404	1.57718172	2.667718874	3.304961463	2.814818047	2.673402383	2.472645744	3.295812849	2.647127208	2.513903457	3.180864063	2.634441586	3.205719202	2.655261874	1.869314427	3.458555395	2.992470735	2.54128260566667	1.915860599	2.148603998	3.044378928	3.246147119	3.0062395725	2.6045520075	2.398556263	3.046241069	2.00934434633333	2.0455425885	2.9242914685
1300002E11Rik	none	1.580352493	0.935175179	0.785836845	1.439827043	1.98287881	1.70924893	1.687167542	1.756768269	1.238302872	0.85427891	0.656101834	0.956981498	1.509716683	1.537308235	1.868039642	0.983592512	1.871798201	1.947866511	1.967684249	0.93676087	0.876212067	1.400552409	1.675431853	2.020312953	1.662451902	2.0048479	1.657543304	0.710802676	0.763149264	0.99402002	1.501877914	1.789238624	1.880810494	0.900874422	1.89285802	1.99498049	1.562231669	0.924348867	0.7209693395	1.1984042705	1.9273385055	1.6094828065	1.8175170265	1.647038252	1.83534601566667	0.849479322666667	0.8196806655	1.1972862145
1500004A13Rik	none	0.223108587	0.28272738	0.34926082	0.894438011	1.060609596	0.71968376	0.350580268	0.342227585	0.23897073	0.268487657	0.2811865	0.907905524	1.120112377	0.503119059	0.358512659	0.232956121	1.299859862	0.473805368	0.275475795	0.319350297	0.328579525	0.978163587	1.170507185	0.749104803	0.35944906	0.289589141	0.231285112	0.269614808	0.336683499	0.99402002	1.157184622	0.397608583	0.368786371	0.292784187	1.425485669	0.603133636	0.273530658666667	0.261390386	0.31522366	0.9011717675	1.180234729	0.9198980685	0.412192818	0.422673322	0.291849092666667	0.293916430666667	0.332631512	0.9860918035
1500009C09Rik	none	0.278885734	0.26097912	0.305603218	1.025331379	1.106723057	0.742173878	0.394402802	0.29659724	0.065173835	0.073223907	0.070296625	0.196303897	0.26785296	0.167706353	0.132083611	0.258840135	1.22186827	0.710708051	0.118061055	0.255480237	0.328579525	0.955932597	1.032800457	0.885305676	0.292052361	0.20048479	0.077095037	0.098041748	0.089782266	0.397608008	0.344693292	0.074551609	0.12907523	0.202696745	1.238536729	0.533541294	0.158714393333333	0.197681054	0.1879499215	0.610817638	1.1642956635	0.505013419	0.5525554265	0.2321517965	0.108077107333333	0.185406243333333	0.2091808955	0.6767703025
1500009L16Rik	none	1.431613434	0.935175179	1.287899274	2.116109442	3.3432259	4.475533383	4.382253355	4.471773776	1.173129036	0.878686879	0.843559501	1.325051305	3.16553498	4.779631057	1.60387242	1.164780606	3.561616022	5.869922053	1.554470557	1.085791009	0.963833274	1.556169343	3.006596887	3.881724887	4.425716549	4.165628415	1.291341877	0.833354862	0.830485964	1.259092025	3.200723423	5.069509436	1.641099353	1.036005586	3.014551662	5.520992519	1.40287163	0.992880888	1.0657293875	1.7205803735	3.452420961	3.8205341815	5.126087704	4.6257024165	1.49563726233333	0.985050485666667	0.897159619	1.407630684
1500011B03Rik	none	2.78885734	1.696364278	2.139222523	5.257550262	5.556672014	5.285177614	4.206963221	4.152361363	1.542447437	1.000726723	1.101313792	3.189938326	3.774291707	3.354127058	2.358635911	1.294200674	5.849369379	4.685408635	2.400574784	1.383851286	1.57718172	4.801893974	6.472216199	5.379934492	4.088733056	3.608726221	1.638269545	1.053948796	1.054941629	3.202953397	3.791626208	3.454224566	2.19427891	1.373833494	6.379632586	4.709081854	2.22998022933333	1.33043055833333	1.6202681575	4.223744294	5.7030206965	4.5297346605	4.446185928	3.7532442105	2.07770774633333	1.27054452533333	1.3160616745	4.0024236855
1600002K03Rik	none	0.836657202	1.391888638	1.287899274	4.210403322	4.104098002	2.631343748	1.117474606	1.391725512	0.695187577	0.707831097	1.101313792	4.122381837	2.89768202	1.397552941	0.792501666	1.087128566	5.069453462	1.26348098	0.983842125	0.97934091	1.117170385	4.335043171	4.452517527	2.133813681	1.145743878	1.20290874	0.944414208	0.906886173	0.875377097	2.959970725	3.422311967	1.043722531	1.051041159	1.283746052	4.837303829	1.531031539	0.774782148333333	1.062282767	1.194606533	4.1663925795	4.586775732	2.764512884	1.190477793	1.3946392265	0.993099164	1.05665771166667	0.996273741	3.647506948
1600012H06Rik	none	0.297478116	0.30447564	0.480233628	1.527089288	1.198949978	0.8996047	0.591604203	0.661639997	0.3693184	0.170855782	0.234322083	1.055133446	0.706157803	0.670825412	0.358512659	0.336492175	1.663820623	0.973933256	0.295152637	0.234190218	0.328579525	1.489476371	1.354116155	0.953406113	0.651501421	0.534626107	0.327653909	0.17157306	0.224455666	1.303270693	0.886354179	0.670964484	0.350347053	0.270262327	2.149912813	0.904700455	0.341769725	0.270607865666667	0.3572778555	1.291111367	1.4313853005	0.8028812515	0.7827687295	0.6662327045	0.324384533	0.225341868333333	0.2765175955	1.396373532
1600014C10Rik	none	0.687918144	0.36972042	0.392918423	0.741729083	0.737815371	0.742173878	0.832628137	0.889791721	0.60828913	0.439343439	0.42177975	0.441683768	0.633106996	0.810580706	0.547203531	0.440028229	0.857907509	0.65806301	0.688689487	0.532250495	0.372390128	0.578005756	0.780338123	0.590203784	0.651501421	0.712834809	0.616760299	0.441187868	0.426465765	0.530144011	0.566281836	0.77036663	0.64537615	0.472959072	0.817901614	0.835108112	0.614470268333333	0.416364029333333	0.4073490865	0.5917064255	0.79786144	0.687640437	0.7453455735	0.8501862135	0.650275312	0.482132478333333	0.3994279465	0.5540748835
1600020E01Rik	none	1.543167728	1.718112538	2.488483343	3.708645413	5.27999125	5.150236909	2.892287214	2.851896541	1.346925931	2.050269383	2.085466543	3.312628262	5.771013771	3.465931293	2.396374086	1.967185024	5.719383393	4.079990665	1.534793714	2.065131919	1.84004534	3.156800668	5.164002286	4.857831145	2.493677853	2.183056603	1.426258192	1.86279322	2.132328825	3.180864063	5.909027857	3.479075103	2.231157547	1.936880008	5.444887885	3.943566085	1.762155915	1.91185564833333	2.286974943	3.5106368375	5.4996873215	5.46062534	3.4861389395	3.158913917	1.73073648433333	1.954935049	1.9861870825	3.1688323655
1700001G11Rik	none	0.650733379	0.30447564	0.371089621	1.265302553	1.613971124	0.697193643	0.525870403	0.638824825	0.108623059	0.244079689	0.117161042	0.564373704	0.803558879	0.475168	0.339643571	0.310608162	1.455843046	0.842320653	0.55095159	0.149030138	0.240958318	0.955932597	0.963947093	1.112307131	0.471776891	0.891043511	0.327653909	0.049020874	0.112227833	0.706858681	0.492418988	0.34790751	0.479422283	0.090087442	1.285273964	1.067082588	0.366333336333333	0.286387830333333	0.2441253315	0.9148381285	1.534907085	0.750376261	0.684095528	0.5569964125	0.452675927333333	0.0960461513333333	0.1765930755	0.831395639
1700001K19Rik	none	0.130146676	0.695944319	0.829494448	1.178040308	0.968382675	0.517272703	0.262935201	0.273782068	0.130347671	0.341711564	0.445211959	1.055133446	0.876609687	0.447216941	0.113214524	0.59533231	1.22186827	0.447482847	0.07870737	0.681280633	0.700969654	1.200473493	1.009849336	0.61290393	0.336983494	0.222760878	0.134916315	0.34314612	0.516248031	1.148645356	0.910975128	0.273355901	0.12907523	0.698177677	1.939595255	0.510343846	0.124569623666667	0.544329397666667	0.6373532035	1.116586877	1.0951254725	0.696941195	0.355209024	0.3604995045	0.114232971666667	0.574201476666667	0.6086088425	1.1745594245
1700001L05Rik	none	2.881819251	1.522378198	1.986420914	3.097809698	4.057984541	4.520513619	4.031673087	3.947024813	1.129679813	0.85427891	0.796695084	1.472279227	2.069772871	2.152231529	4.075722855	2.200141146	4.107557164	5.080246441	2.892495847	1.745781622	1.818140039	2.823335809	4.452517527	4.131426488	4.448182116	3.564174045	1.214246839	0.784333987	0.78559483	1.325360026	2.191264497	2.485053645	3.61410644	1.734183263	4.299825626	4.848266539	2.69574063966667	1.525599418	1.391557999	2.2850444625	4.0827708525	3.295143245	4.555959764	3.049628171	2.57361637533333	1.42143295733333	1.3018674345	2.0743479175
1700001O22Rik	none	0.427624792	0.19573434	0.261945615	0.589020154	0.922269214	0.652213408	0.438225336	0.342227585	0.543115295	0.21967172	0.210889875	0.539835717	0.681807534	0.447216941	0.41511992	0.207072108	0.649929931	0.447482847	0.590305275	0.319350297	0.26286362	0.555774765	0.780338123	0.567503638	0.381914626	0.512350019	0.481843984	0.318635682	0.224455666	0.463876009	0.590902786	0.372758047	0.479422283	0.180174884	0.864638849	0.533541294	0.461953335666667	0.207492722666667	0.236417745	0.5644279355	0.7860995725	0.667010471	0.4428540915	0.394722263	0.517190514	0.272720287666667	0.243659643	0.509825387
1700001P01Rik	none	0.520586703	1.304895599	2.401168138	7.264581897	7.724004666	5.869920669	2.366416812	2.441223439	0.3693184	1.122766567	1.546525751	7.287782176	8.717396329	3.493882352	0.547203531	1.345968701	9.878934952	5.132891482	0.334506322	1.107081029	1.358128704	6.669297186	9.295204115	6.310640459	2.695867949	2.539474007	0.404748946	0.906886173	1.526298528	6.538442797	7.903324759	4.025786905	0.405665009	1.463920937	10.98325024	4.291527798	0.479036211333333	1.25787695566667	1.9738469445	7.2761820365	8.801469809	7.293658499	3.749654147	2.9675528955	0.381640092333333	1.15929604633333	1.442213616	6.6038699915
1700003F12Rik	none	0.613548615	0.500209979	0.458404826	0.589020154	0.461134607	0.404822115	0.854539404	0.661639997	0.477941459	0.63460719	0.632669625	0.368069807	0.53570592	1.481406117	0.830239841	0.465912243	0.493946748	1.23715846	0.413213692	0.553540514	0.438106033	0.644698728	0.344266819	0.227001455	0.741363686	0.735110897	0.501117743	0.441187868	0.763149264	0.751037348	0.541660887	1.54073326	0.848208654	0.563046514	0.467372351	0.95109535	0.640576638333333	0.533576470666667	0.5455372255	0.4785449805	0.4775406775	0.4702640175	1.045848932	1.071523057	0.587513363	0.519258298666667	0.6006276485	0.697868038
1700003M07Rik	none	0.334662881	0.4349652	0.69852164	1.614351533	1.95982208	1.43936752	1.774812609	1.574246891	0.173796894	0.341711564	0.234322083	1.521355202	1.04706157	1.425504	0.169821786	0.388260202	1.533834637	1.526706184	0.196768425	0.404510376	0.481916637	2.400946987	1.927894187	1.112307131	1.325468408	1.492497881	0.250558872	0.196083497	0.336683499	1.391628028	0.984837976	1.018871994	0.276589779	0.360349769	1.448854287	1.252662168	0.226093853666667	0.388312322	0.4664218615	1.5678533675	1.7468283585	1.243214545	1.6507593965	1.4998754455	0.241305692	0.320314547333333	0.409300068	1.8962875075
1700007K13Rik	none	0.892434349	1.609371238	2.139222523	5.846570416	7.677891206	8.501264417	10.64887565	12.29737788	0.673462965	0.512567346	0.679534042	2.846406506	4.967454891	7.407030586	0.433989008	1.578924822	7.82515637	10.66062077	0.669012645	1.02192095	1.555276419	4.957510908	7.849283475	7.241346426	10.35662604	9.712374273	0.848045411	0.441187868	0.628475864	2.716988054	5.219641274	7.902470591	0.442543646	1.081049307	5.935628853	8.327883673	0.666628774	1.23362113533333	1.4093782825	4.346488461	7.751523788	6.734359654	10.65474821	9.852204233	0.653200567333333	0.848052708333333	1.0918761415	3.837249481
1700007L15Rik	none	0.687918144	0.4349652	0.414747224	1.439827043	1.383403821	0.697193643	0.438225336	0.38785793	0.456216847	0.41493547	0.351483125	1.325051305	0.754858341	0.642874353	0.528334444	0.310608162	1.299859862	0.552772929	0.609982117	0.298060277	0.306674223	1.289397456	1.308213913	0.590203784	0.381914626	0.289589141	0.424022706	0.392166994	0.359129065	1.148645356	0.984837976	0.621263411	0.442543646	0.40539349	1.869489402	0.463948951	0.557489811666667	0.386836277333333	0.3831151745	1.382439174	1.3416318415	0.726025992	0.4954991325	0.5153661415	0.492182823	0.365206920333333	0.332901644	1.219021406
1700008O03Rik	none	0.427624792	0.26097912	0.261945615	0.763544644	0.876155753	0.607233173	0.394402802	0.342227585	0.651738353	0.366119533	0.351483125	0.687063639	0.730508072	0.503119059	0.792501666	0.362376189	1.091882284	0.579095449	0.432890535	0.255480237	0.26286362	0.644698728	1.032800457	0.681004366	0.381914626	0.356417405	0.655307818	0.34314612	0.291792366	0.640590679	0.640144685	0.42245912	0.64537615	0.360349769	1.028219171	0.626331084	0.623954937	0.329824947333333	0.30671437	0.7253041415	0.9840190185	0.6688706225	0.4867491255	0.422673322	0.577858167666667	0.319658708666667	0.277327993	0.6426447035
1700012D14Rik	none	0.929619113	0.28272738	0.327432019	0.654466838	0.899212484	0.62972329	0.372491535	0.342227585	0.477941459	0.292895626	0.304618709	0.51529773	0.487005382	0.307461647	1.39631246	0.310608162	0.961896298	0.394837806	0.964165282	0.319350297	0.240958318	0.578005756	0.872142608	0.522103347	0.292052361	0.245036966	0.404748946	0.245104371	0.246901232	0.397608008	0.492418988	0.298206437	1.180116389	0.315306048	1.285273964	0.440751504	0.934624344	0.295410389333333	0.316025364	0.584882284	0.930554391	0.558364336	0.3836646705	0.324844616	0.849676872333333	0.293253572	0.243929775	0.487806882
1700016G22Rik	none	0.055777147	0.08699304	0.152801609	0.828991328	0.507248068	0.562252938	0.219112668	0.159706206	0.021724612	0.048815938	0.046864417	0.51529773	0.413954574	0.195657412	0.056607262	0.07765204	0.519943945	0.342192765	0.019676842	0.04258004	0.043810603	1.044856559	0.688533638	0.385902474	0.404380192	0.289589141	0.019273759	0.147062623	0.089782266	0.552233344	0.664765634	0.248505364	0.073757274	0.090087442	0.677689908	0.417554056	0.044703007	0.0711536726666667	0.099833013	0.672144529	0.5135960065	0.488103756	0.2806527165	0.177681809	0.0375692916666667	0.0932433683333333	0.0667964345	0.7985449515
1700017B05Rik	none	1.003988642	0.761189099	1.178755268	1.7452449	2.236502844	2.181541398	1.468054874	1.346095167	0.955882918	1.073950629	0.984152751	2.036652931	2.605478791	1.844769882	1.11327615	1.035360539	2.495730935	1.579351225	0.86578107	0.787730732	0.854306765	1.511707362	2.042649793	2.133813681	1.123278312	0.824215248	1.060056764	1.029438359	1.010050496	1.325360026	2.585199687	1.838939697	0.829769336	0.968440004	2.406967606	1.229464721	1.02438257	0.956833422333333	1.0814540095	1.8909489155	2.3661168895	2.3935100945	1.5237030495	1.5954325245	0.918535723333333	0.928536365	0.9321786305	1.418533694
1700017J07Rik	none	1.840645844	0.848182139	1.004124858	4.581267863	5.533615283	3.620908918	2.848464681	4.061100674	0.391043012	0.292895626	0.42177975	1.349589292	2.62982906	1.621161411	0.264167222	0.155304081	4.627501109	3.316637573	2.833465319	0.872890811	0.92002267	3.112338687	6.931238624	4.835130999	3.324903804	2.428093568	0.115642556	0	0.583584731	1.811325369	1.526498863	1.043722531	1.54890276	0.923396283	4.767197976	2.041375385	0.831952026	0.432127282	0.712952304	2.9654285775	5.080558196	3.125368989	3.082551127	2.8411310425	1.49933687833333	0.598762364666667	0.7518037005	2.461832028
1700018B08Rik	none	0.297478116	0.41321694	0.34926082	0.392680103	0.507248068	0.472292468	0.438225336	0.433488274	0.130347671	0.21967172	0.210889875	0.245379871	0.487005382	0.335412706	0.396250833	0.491796256	0.831910312	0.737030572	0.196768425	0.553540514	0.328579525	0.555774765	0.596729153	0.476703056	0.494242457	0.378693492	0.154190075	0.245104371	0.246901232	0.331340007	0.369314241	0.34790751	0.350347053	0.563046514	0.771164379	0.788713217	0.274692206666667	0.374894972	0.2800753475	0.319029987	0.66957919	0.479648925	0.587627954	0.38445049	0.233768517666667	0.453897133	0.2877403785	0.443557386
1700019A02Rik	none	0.948211496	1.348392119	1.331556876	0.87262245	0.576418259	0.53976282	0.591604203	0.707270342	0.60828913	1.220398443	1.195042626	0.858829549	0.438304843	0.642874353	1.056668888	1.345968701	0.441952353	0.526450408	1.219964235	1.383851286	1.401939307	0.889239625	0.642631396	0.431302765	0.606570288	0.579178282	0.732402855	1.299053167	1.099832763	0.883573351	0.443177089	0.621263411	1.051041159	1.171136749	0.444003733	0.533541294	0.871056504666667	1.30491975433333	1.263299751	0.8657259995	0.509185306	0.4890338315	0.5590273055	0.6750723475	1.001136083	1.28468040066667	1.250886035	0.886406488
1700019D03Rik	none	2.677303046	2.174825998	2.663113753	2.901469647	3.527679743	3.620908918	2.892287214	2.395593094	1.803142778	2.001453446	1.85114446	2.036652931	2.483727446	1.816818823	3.000184879	2.122489105	2.54772533	2.211091715	2.794111634	2.831572631	2.321961977	2.689949865	3.626277161	3.382321685	2.740799081	2.049400076	1.869554657	1.86279322	1.862982026	2.076397375	2.609820637	2.137146135	2.729019149	2.026967451	2.664022399	2.412534546	2.49354356766667	2.09958951633333	2.2571291065	2.469061289	3.0377025365	3.052318182	2.5516894645	2.1062059585	2.46422848	2.240444434	2.0924720015	2.38317362
1700019E08Rik	none	1.189912465	1.065664739	0.894980851	0.807175766	1.083666326	1.012055288	1.35849854	1.209204133	0.716912189	0.805462972	0.866991709	0.907905524	0.681807534	0.586972235	0.509465357	0.388260202	0.519943945	0.65806301	1.219964235	1.575461464	1.358128704	0.800315662	0.89509373	1.203107713	0.741363686	0.60145437	0.848045411	0.318635682	0.516248031	0.35342934	0.492418988	0.596412875	0.460982964	0.698177677	0.888007466	0.719120874	0.805430003666667	0.753129304333333	0.88098628	0.857540645	0.8018051355	0.846931411	1.008280775	0.898088184	0.842997536666667	0.864091607666667	0.9371883675	0.576872501
1700020M21Rik	none	0.092961911	0.08699304	0.196459211	1.04714694	0.783928832	0.224901175	0.372491535	0.365042757	0.021724612	0	0	0.466221755	0.389604305	0.083853176	0.169821786	0	0.805913115	0.289547725	0.177091582	0.063870059	0.043810603	1.000394578	0.963947093	0.454002911	0.157258964	0.40096958	0	0	0.089782266	0.132536003	0.246209494	0.074551609	0	0.112609303	0.584215438	0.208777028	0.094836103	0.02899768	0.0982296055	0.7566843475	0.7949209735	0.30725274	0.33101963	0.2244479665	0.0590305273333333	0.058826454	0.0667964345	0.5664652905
1700022A22Rik	none	0.855249584	0.804685619	0.938638454	0.894438011	0.876155753	0.854624465	0.876450671	0.821346204	0.651738353	0.683423128	0.679534042	0.637987665	0.633106996	0.614923294	0.792501666	0.854172445	0.805913115	0.789675613	0.86578107	0.894180831	0.898117369	0.822546653	0.803289245	0.86260553	0.831225951	0.891043511	0.655307818	0.686292239	0.718258131	0.706858681	0.664765634	0.646113948	0.885087291	0.968440004	0.841270231	0.95109535	0.766496534333333	0.780760397333333	0.809086248	0.766212838	0.841034434	0.7438657305	0.833063142	0.718134749	0.802058726333333	0.849637691333333	0.80818775	0.764702667
1700022I11Rik	none	0.371847645	0.565454759	0.502062429	0.589020154	0.553361528	0.517272703	0.503959136	0.570379308	0.499666071	0.366119533	0.445211959	0.564373704	0.511355651	0.531070117	0.377381746	0.440028229	0.623932734	0.394837806	0.354183165	0.659990613	0.52572724	0.644698728	0.596729153	0.567503638	0.381914626	0.512350019	0.501117743	0.539229616	0.740703697	0.596412012	0.541660887	0.397608583	0.368786371	0.585568375	0.677689908	0.417554056	0.416298487333333	0.457200840333333	0.473637194	0.576696929	0.588647131	0.514314177	0.449398471	0.5507247125	0.408029093	0.594929534666667	0.6332154685	0.62055537
1700025G04Rik	none	0.725102908	0.30447564	0.414747224	0.545389031	0.830042292	1.057035523	1.029829538	0.821346204	0.803810636	0.63460719	0.585805209	0.687063639	1.485366414	1.090091294	0.811370754	0.465912243	0.779915917	1.526706184	0.767396857	0.425800396	0.328579525	0.400157831	0.688533638	0.908005821	0.988484915	0.690558721	0.944414208	0.588250491	0.606030298	0.640590679	1.329531268	1.143124677	0.811330017	0.472959072	0.701058526	1.438241749	0.780094766	0.468331691	0.5002762165	0.616226335	0.8049791045	1.2712009685	1.278267861	0.955718749	0.841047027333333	0.495669986333333	0.4673049115	0.520374255
1700026J14Rik	none	0	0	0.152801609	0	0.368907686	0.652213408	0.701160537	0.273782068	0	0.122039844	0	0.662525652	0.511355651	0.363363765	0.339643571	0.07765204	0.805913115	0.236902684	0.354183165	0	0	0	0	0.726404657	0.17972453	0.646006546	0	0	0	0.331340007	0.492418988	0.497010729	0.442543646	0.112609303	0.888007466	0.579936189	0.113214523666667	0.0665639613333333	0.0764008045	0.331262826	0.5874104005	0.5817845295	0.4690316105	0.3185729165	0.265575603666667	0.0375364343333333	0	0.1656700035
1700028B04Rik	none	0.501994321	0.36972042	0.34926082	0.959884695	1.014496135	0.494782585	0.438225336	0.479118619	0.260695341	0.146447813	0.210889875	0.539835717	0.365254036	0.167706353	0.433989008	0.232956121	0.987893495	0.342192765	0.452567377	0.319350297	0.197147715	0.844777644	1.216409427	0.658304221	0.494242457	0.467797843	0.115642556	0.147062623	0.157118966	0.508054677	0.787870381	0.248505364	0.276589779	0.270262327	1.051587789	0.510343846	0.39889289	0.249708118	0.2800753475	0.749860206	1.001194815	0.4300183105	0.3902090505	0.323412486	0.281599904	0.245558415666667	0.1771333405	0.6764161605
1700029I15Rik	none	0.743695291	0.608951279	0.611206435	1.679798217	2.190389383	1.214466345	1.468054874	1.026682755	0.456216847	0.536975315	0.70296625	1.570431176	1.655818297	1.257797647	0.90571619	0.828288431	2.963680486	1.289803501	0.413213692	0.851600791	0.613348447	1.711786278	2.295112127	1.589010188	1.123278312	1.069252214	0.481843984	0.367656557	0.718258131	1.568342698	1.428015065	0.844918239	0.553179557	0.78826512	2.850971339	1.415044301	0.701876109333333	0.658071675	0.6570863425	1.6251146965	2.5770349345	1.435142321	1.3789291875	1.142240201	0.482745744333333	0.669174156	0.665803289	1.640064488
1700030C10Rik	none	3.625514542	1.261399079	0.17463041	0	1.083666326	0	2.71699708	0	3.497662497	0.732239066	0.398347542	1.153285395	0.073050807	0	1.39631246	0	0	0	2.498958997	0	0	0.755853681	0	0	0	0	0.096368797	0.710802676	0	1.568342698	0.024620949	0	0.958844566	0	0	0	2.839829833	0.664546048333333	0.286488976	0.5766426975	0.541833163	0.0365254035	1.35849854	0	1.18472412	0.236934225333333	0	1.1620981895
1700030J22Rik	none	0.334662881	0.39146868	0.480233628	1.876138268	2.052049001	1.394387285	0.898361938	1.049497927	0.347593789	0.244079689	0.304618709	1.374127279	1.948021526	0.894433882	0.49059627	0.362376189	2.573722527	1.500383664	0.491921062	0.276770257	0.328579525	1.645093306	2.180356521	1.770611352	1.010950481	0.757386985	0.327653909	0.245104371	0.336683499	1.259092025	1.64960361	0.745516093	0.460982964	0.38287163	2.757496869	1.438241749	0.39095098	0.332641519333333	0.3924261685	1.6251327735	2.312885764	1.6712044055	1.199372801	0.9719659045	0.426852645	0.301582086	0.332631512	1.4520926655
1700030K09Rik	none	1.673314404	1.391888638	1.528016088	1.330749236	1.590914394	1.70924893	1.884368943	1.96210482	1.281752095	1.244806411	1.288771459	1.006057472	1.31491453	1.732965646	2.056730515	1.553040809	1.845801004	2.369026838	1.652854769	1.469011365	1.3143181	1.378321418	1.790187459	1.657110624	1.707383034	1.80436311	1.310615636	1.323563604	1.122278329	1.192824024	1.280289369	1.714687015	1.880810494	1.531486518	1.939595255	2.319744756	1.67059900466667	1.39657861933333	1.4083937735	1.168403354	1.718357699	1.51208173	2.1266978905	1.847535233	1.61476029966667	1.441353829	1.2182982145	1.285572721
1700034P13Rik	none	0.204516205	0.15223782	0.240116814	0.567204593	0.783928832	0.787154113	0.482047869	0.342227585	0.130347671	0.073223907	0.093728833	0.34353182	0.633106996	0.335412706	0.169821786	0.129420067	1.03988789	0.63174049	0.177091582	0.106450099	0.13143181	0.489081794	0.826240366	0.771804948	0.471776891	0.378693492	0.115642556	0.098041748	0.112227833	0.375518674	0.590902786	0.34790751	0.147514549	0.112609303	1.121693641	0.719120874	0.168228554	0.118293931333333	0.1669228235	0.4553682065	0.911908361	0.7101305545	0.5568941795	0.3388201455	0.146749562333333	0.105700383333333	0.1218298215	0.432300234
1700037H04Rik	none	3.551145013	3.349232036	3.4926082	5.672045926	7.101472947	6.477153841	4.00976182	3.034417919	2.19418579	2.709284542	2.69470396	4.122381837	4.699601932	2.934861175	4.302151902	4.012022089	8.371097512	5.132891482	3.364740066	3.470273224	3.548658871	5.090896852	7.091896473	6.083639004	3.88654296	3.207756641	2.38994616	2.573595896	2.513903457	3.821454743	5.170399375	3.08146652	4.13040736	3.941325598	8.272490606	5.381807833	3.34916090166667	3.35684622233333	3.09365608	4.8972138815	7.7362852295	5.5883778865	4.571326651	2.984639547	3.29503119533333	3.32839823933333	3.031281164	4.4561757975
1700048O20Rik	none	1.747683933	1.239650819	1.135097665	0.719913521	1.106723057	1.326916933	2.03774781	1.779583441	0.999332142	0.781055003	0.70296625	0.490759742	0.900959956	1.229846588	1.32083611	1.035360539	0.75391872	1.579351225	1.672531612	1.170951088	1.292412799	0.889239625	1.239360549	1.452809314	1.572589637	1.960295725	1.040783005	0.735313113	0.493802465	0.574322678	1.107942723	1.366779505	1.401388211	0.990961865	0.934744701	1.623821329	1.35595072833333	1.018688787	0.9190319575	0.6053366315	0.9303208885	1.1139384445	1.8085495175	1.5047150145	1.37156760933333	0.965742022	0.893107632	0.7317811515
1700061G19Rik	none	2.37982493	1.652867758	1.549844889	1.657982655	1.452574012	1.52932799	1.35849854	1.254834478	1.064505977	0.805462972	0.773262875	0.883367536	0.77920861	1.341650823	2.679410395	1.164780606	1.429845848	1.658318786	2.676050579	1.767071642	1.555276419	1.578400334	1.859040823	1.543609897	1.168209444	1.358841355	1.156425561	0.612760928	0.650921431	0.839394683	0.861733229	1.143124677	2.470868689	1.306267913	1.589065992	1.484636644	2.04124710066667	1.20770377866667	1.161553882	1.2706750955	1.44120993	1.1542683	1.508408663	1.2982426505	2.101114943	1.228700161	1.103098925	1.2088975085
1700066M21Rik	none	1.598944875	0.717692579	0.916809653	2.857838524	3.066545136	2.001620458	1.840546409	1.619877235	1.194853648	0.63460719	0.609237417	1.521355202	1.58276749	1.229846588	1.452919721	0.828288431	3.067669275	2.132124154	1.41673266	0.532250495	0.744780257	2.15640609	2.937743523	2.428915573	1.707383034	2.116228339	1.252794358	0.735313113	0.516248031	1.325360026	1.723466458	1.292227895	1.382948893	0.653133956	3.037920279	1.832598357	1.415572748	0.726862733333333	0.763023535	2.189596863	3.0671072055	1.792193974	1.9863352815	1.4248619115	1.35082530366667	0.640232521333333	0.630514144	1.740883058
1700067K01Rik	none	0.911026731	0.739440839	1.091440063	2.705129595	3.112658597	2.788774571	1.248942206	0.798531031	0.499666071	1.049542661	1.171610417	2.13480488	4.309997626	1.760916705	1.245359761	1.035360539	3.639607614	2.290059276	0.885457912	0.681280633	0.876212067	2.067482128	3.901690616	3.200720521	1.460261806	0.824215248	0.404748946	1.201011418	0.830485964	2.275201379	3.71776336	1.441331114	1.124798433	0.900874422	3.552029865	2.08777028	0.885350854333333	0.941448013	1.13152524	2.4199672375	3.3761331055	3.5493860985	1.769500741	1.279723868	0.805001763666667	0.927722157666667	0.8533490155	2.1713417535
1700086O06Rik	none	3.272259279	1.979091658	2.117393721	3.206887504	3.435452822	3.126126333	3.045666082	2.965972402	3.454213273	2.953364231	2.530678502	2.846406506	3.116834442	3.242322822	3.962508331	1.915416997	3.899579586	3.000767328	3.266355854	1.95868182	1.927666547	2.912259771	3.557423797	3.064519648	2.695867949	2.539474007	3.835478111	2.500064585	2.469012324	2.982060059	2.929892979	3.677879394	4.038210767	2.117054893	4.136245303	3.641999266	3.56299362766667	2.28262429533333	2.3240361115	3.026647005	3.667516204	3.1214803875	3.023216705	3.104147612	3.713348244	2.191933766	2.1983394355	2.947159915
1700094D03Rik	none	0.632140997	0.19573434	0.938638454	2.203371687	2.997374945	2.698814101	1.380409807	0.912606893	1.042781366	0.122039844	0	1.840349034	3.482088478	1.425504	0.792501666	0.155304081	4.575506715	2.000511552	0.373860007	0.468380435	0.481916637	1.200473493	3.78693501	3.495822413	1.033416047	1.20290874	0.520391502	0.245104371	0.448911332	1.767146702	3.693142411	1.441331114	0.756012061	0.090087442	4.182982538	1.855795805	0.822474676333333	0.157692755	0.469319227	2.0218603605	3.78644083	3.0904512895	1.6904606795	1.1690554465	0.550087856666667	0.267857416	0.4654139845	1.4838100975
1700102H20Rik	none	0.16733144	0.2174826	0.371089621	1.243486991	0.922269214	0.71968376	0.67924927	0.273782068	0.304144565	0.122039844	0.093728833	0.858829549	0.77920861	0.447216941	0.264167222	0.025884013	1.22186827	0.60541797	0.413213692	0.106450099	0.175242413	1.289397456	1.101653821	0.953406113	0.831225951	0.245036966	0.173463834	0.147062623	0.022445567	0.684769347	0.81249133	0.869768776	0.073757274	0.112609303	1.051587789	0.904700455	0.245214409	0.121802152333333	0.232409227	1.05115827	1.072068742	0.749446185	0.64233362	0.3604995045	0.220144933333333	0.122040675	0.09884399	0.9870834015
1700110C19Rik	none	0.539179086	0.500209979	0.52389123	0.87262245	0.922269214	0.472292468	0.350580268	0.342227585	0.130347671	0.292895626	0.328050917	0.613449678	0.438304843	0.307461647	0.717025317	0.465912243	0.571938339	0.342192765	0.452567377	0.532250495	0.438106033	0.800315662	0.918044851	0.431302765	0.269586795	0.222760878	0.192737594	0.245104371	0.336683499	0.618501346	0.640144685	0.223654828	0.405665009	0.608090235	1.028219171	0.347961713	0.462184024666667	0.419672616	0.4259710735	0.743036064	0.7471037765	0.4552986555	0.3463865165	0.324844616	0.350323326666667	0.461815033666667	0.387394766	0.709408504
1700113A16Rik	none	0.557771468	0.4349652	0.414747224	1.22167143	1.037552866	0.832134348	0.766894337	1.003867582	0.3693184	0.366119533	0.234322083	0.711601627	1.04706157	0.810580706	0.528334444	0.362376189	1.091882284	0.710708051	0.373860007	0.340640317	0.416200732	1.178242503	1.101653821	0.930705967	0.561639156	0.712834809	0.30838015	0.294125245	0.359129065	0.99402002	0.738628482	0.670964484	0.442543646	0.292784187	1.238536729	0.649528532	0.485141437333333	0.387820307333333	0.3245346535	0.9666365285	1.064717575	0.939597959	0.738801194	0.907224144	0.374927934333333	0.309183249666667	0.3876648985	1.0861312615
1700120C14Rik	none	0.204516205	0.23923086	0.327432019	0.959884695	0.760872101	0.607233173	0.416314069	0.524748964	0.173796894	0.195263751	0.14059325	0.662525652	0.633106996	0.559021176	0.283036309	0.232956121	0.883904706	0.552772929	0.177091582	0.149030138	0.26286362	0.844777644	1.124604942	0.590203784	0.516708024	0.423245668	0.115642556	0.17157306	0.246901232	0.640590679	0.517039937	0.323056974	0.221271823	0.225218606	0.888007466	0.510343846	0.220449802666667	0.222483577333333	0.2340126345	0.8112051735	0.8223884035	0.6201700845	0.484543499	0.54188507	0.171335320333333	0.181940601333333	0.254882426	0.7426841615
1700123M08Rik	none	0.650733379	0.23923086	0.305603218	0.69809796	0.783928832	0.607233173	0.723071804	0.730085514	0.782086024	0.292895626	0.2811865	0.441683768	0.438304843	0.754678588	0.528334444	0.181188094	0.623932734	0.500127888	0.649335802	0.255480237	0.197147715	0.7113917	0.734435881	0.544803493	0.561639156	0.735110897	0.693855337	0.318635682	0.314237932	0.463876009	0.467798039	0.745516093	0.553179557	0.247740466	0.747795761	0.579936189	0.653717949	0.237771526666667	0.293394859	0.569890864	0.703930783	0.522769008	0.611599846	0.742382051	0.632123565333333	0.273952128333333	0.2556928235	0.5876338545
1700123O20Rik	none	2.138123961	2.522798157	3.14334738	5.977463783	6.340600845	5.712489846	3.067577349	2.920342058	1.58589666	1.806189695	1.874576668	4.465913656	4.918754353	3.102567528	2.886970356	2.950777536	6.915254466	3.895733022	2.400574784	2.320612156	2.825783916	5.424361711	7.596821141	6.060938858	3.279972671	2.272160954	1.349163155	1.69122016	2.087437692	4.174884083	5.268883173	2.783260082	2.83965506	3.085494897	7.057322494	3.850776294	2.203663659	2.42658846266667	2.508962024	5.2216887195	6.6279276555	5.3156220995	3.4816551855	3.011454793	2.196464333	2.36577573766667	2.456610804	4.799622897
1700125G22Rik	none	0.148739058	0.34797216	0.480233628	3.119625259	2.374843226	1.416877403	0.635426736	0.59319448	0.347593789	0.122039844	0.304618709	1.668583124	0.681807534	0.279510588	0.075476349	0.414144216	2.339747752	0.684385531	0.31482948	0.340640317	0.416200732	3.067876705	2.1574054	1.362008732	0.426845759	0.445521756	0.212011353	0.34314612	0.269346799	2.076397375	1.501877914	0.273355901	0.239711141	0.40539349	3.014551662	0.974292797	0.190603065333333	0.29471874	0.3924261685	2.3941041915	2.357295489	1.0493424685	0.6599061335	0.436352534	0.255517324666667	0.363059975666667	0.3427737655	2.57213704
1810012K16Rik	none	0.669325762	0.4349652	0.851323249	2.486973983	2.789864372	2.001620458	1.687167542	0.798531031	0.673462965	0.170855782	0.328050917	1.766735073	2.167173948	1.621161411	0.603810793	0.750636391	3.067669275	2.316381797	0.62965896	0.298060277	0.284768922	2.378715996	2.800036795	2.792117901	1.460261806	1.336565267	0.501117743	0.147062623	0.179564533	2.098486708	2.683683485	1.764388088	0.756012061	0.337827908	2.874339956	1.739808567	0.648866506666667	0.452152457666667	0.589687083	2.126854528	2.9287668235	2.084397203	2.0017746695	1.209846221	0.628929588	0.260983602666667	0.2321667275	2.238601352
1810013L24Rik	none	7.176659555	7.024687972	9.299069333	13.24204568	16.64695931	14.97841826	9.838158782	10.40371858	5.539776004	5.028041583	5.623730004	10.42864453	14.85366414	8.636877174	9.151507336	7.376943841	18.95195679	11.42397386	8.382334902	7.132156627	7.33827606	11.51565314	17.62646114	15.02749635	10.513885	10.09106777	6.456709383	4.926597859	5.364490413	9.608860191	14.94491629	9.666858678	9.459370427	7.522301428	19.62963873	12.80499105	7.28931429833333	6.47655779866667	7.4613996685	11.835345105	17.79945805	14.9160412	10.631066321	9.520297877	8.09947157066667	6.527018638	6.3513832365	10.5622566655
1810014B01Rik	none	0.855249584	0.456713459	0.458404826	0.785360205	0.69170191	0.742173878	0.898361938	0.68445517	0.564839906	0.390527502	0.374915334	0.588911691	0.487005382	0.447216941	0.717025317	0.440028229	0.519943945	0.315870245	0.728043172	0.553540514	0.52572724	0.955932597	0.734435881	0.658304221	0.494242457	0.579178282	0.501117743	0.34314612	0.404020198	0.662680013	0.467798039	0.447309656	0.571618876	0.518002793	0.841270231	0.533541294	0.712371602333333	0.42908973	0.41666008	0.687135948	0.6058229275	0.61458963	0.6071160915	0.5658360555	0.600259930333333	0.471563142333333	0.464873719	0.809306305
1810019D21Rik	none	0.687918144	0.761189099	0.938638454	2.486973983	3.666020125	2.811264688	1.752901342	1.597062063	0.60828913	1.122766567	0.609237417	3.116324365	3.993444128	2.291986823	0.69815623	0.491796256	2.755702908	2.342704317	0.62965896	0.468380435	0.328579525	2.134175099	3.855788374	3.041819502	2.313953323	1.759810935	0.925140449	0.882375736	0.92026823	2.716988054	3.643900512	2.683857936	0.368786371	0.427915351	1.89285802	2.110967728	0.664787834666667	0.791917307333333	0.7739379355	2.801649174	3.2108615165	3.402354408	2.0478028295	1.944524443	0.64119526	0.592890507333333	0.6244238775	2.4255815765
1810024B03Rik	none	0.873841966	0.804685619	0.938638454	1.483458165	1.660084585	1.664268695	1.270853473	1.072313099	0.825535248	0.878686879	0.820127292	1.226899356	1.58276749	1.201895529	0.90571619	0.983592512	2.365744949	1.631996266	0.924811597	0.787730732	0.744780257	1.289397456	1.790187459	1.657110624	1.168209444	0.957871775	0.655307818	0.833354862	0.830485964	1.082377355	1.821950256	1.217676286	0.995723203	0.878352562	2.523810693	1.739808567	0.868364468	0.888988336666667	0.879382873	1.3551787605	2.012914767	1.6235180925	1.4514248695	1.137104314	0.858614206	0.833146052	0.7876331105	1.1858874055
1810030O07Rik	none	1.933607756	1.674616018	1.702646498	1.788876023	2.144275922	2.338972221	2.03774781	1.939289648	1.868316613	2.269941103	2.155763168	1.889425008	2.288925293	2.739203764	2.452981348	1.811880943	2.495730935	2.684897083	1.829946352	1.745781622	1.620992324	1.689555287	2.134454278	2.360815136	1.684917468	1.715258759	1.965923454	2.279470651	1.997655426	1.988040039	2.142022598	2.882662228	2.286475503	1.891836287	2.500442076	2.644509021	2.08496857233333	1.918812688	1.929204833	1.8391505155	2.3200034285	2.313948757	2.3613224465	2.339246706	2.02744843633333	1.97236285333333	1.809323875	1.838797663
1810037I17Rik	none	1.338652	0.7176926	1.222413	3.88317	2.882091	2.676324	2.388328	2.03055	0.673463	0.3661195	0.5389408	2.502875	2.824631	1.760917	1.094407	0.2588401	2.989678	2.237414	1.003519	0.5109605	1.051454	4.134964	3.190206	2.837518	2.044367	2.428094	0.9058667	0.5637401	0.6284759	2.31938	3.422312	2.062595	0.5531796	0.5180028	3.55203	2.412535	1.03550733333333	0.447550733333333	0.8806769	3.1930225	2.9358845	2.7504775	2.312871	1.8957335	0.8208551	0.530901133333333	0.83996495	3.227172
1810041H14Rik	none	0.2231086	0.3479722	0.2619456	1.418011	1.222007	0.8096442	0.4820479	0.4334883	0.1520723	0.1464478	0.09372883	1.693121	0.8766097	0.6708254	0.20756	0.4400282	1.663821	0.5790954	0.2361221	0.3619303	0.1314318	1.511707	1.583627	0.7718049	0.5391736	0.5569022	0.4047489	0.1225522	0.2020101	1.612521	1.206427	0.695815	0.2765898	0.2026967	1.729278	0.5103438	0.194246966666667	0.311482733333333	0.177837215	1.555566	1.442914	0.84312695	0.53057165	0.55215685	0.305820266666667	0.229059733333333	0.16672095	1.562114
1810044D09Rik	none	1.24569	0.4784617	1.331557	1.919769	3.135715	2.788775	2.278772	2.349963	0.8907091	0.1708558	0.5155086	2.748255	2.435027	2.543546	1.169883	0.2070721	2.209762	3.211347	1.259318	0.3406403	0.219053	1.556169	1.790187	2.179214	2.58354	0.8464913	1.079331	0.5147192	0.516248	2.805345	2.880651	1.83894	1.051041	0.653134	2.757497	1.739809	1.10209403333333	0.2854632	0.9235328	2.334012	2.6727385	2.611901	2.7450595	2.4467545	1.12989666666667	0.502831166666667	0.3676505	2.180757
1810055G02Rik	none	3.662699	2.631539	3.536266	5.781124	7.078416	7.804071	5.806486	5.019338	2.954547	2.221125	2.062034	3.65616	6.33107	5.198897	5.226737	3.209618	7.461196	7.870434	3.482801	2.427062	2.913405	4.468429	7.068945	7.85425	6.110634	4.900739	2.891064	2.328492	2.087438	3.534293	6.376826	5.641072	4.60983	2.972886	7.033954	8.258291	3.94799433333333	2.68742733333333	2.79915	4.718642	7.269806	7.0675705	6.83846	5.1091175	3.66123166666667	2.57614666666667	2.5004215	4.001361
1810058I24Rik	none	2.02657	1.739861	1.811791	3.643199	4.057985	3.306047	2.103482	2.213072	1.69452	1.635334	1.405933	2.576489	3.116834	2.37584	1.981254	1.863649	4.289538	2.369027	2.007038	1.979972	1.664803	2.890029	4.245957	3.382322	1.932039	1.670707	1.965923	1.446116	1.279397	2.474005	2.757546	2.485054	1.88081	1.869314	4.486775	2.226955	1.90078133333333	1.74628133333333	1.608862	3.109844	4.1737615	3.2114405	2.2362545	2.294456	1.951257	1.765134	1.4721	2.682017
1810063I02Rik	none	0.4648096	0	0	0.5672046	0.8069856	0.4048221	0.4382253	0.7757159	0.2172461	0	0	0	0.5600562	0.3074616	0.20756	0	0.5199439	0	0.3148295	0.1490301	0	0.2445409	0.9868982	0.2497016	0.831226	0.2673131	0.3276539	0.3431461	0.1122278	0.6185013	0.1477257	0	0.1106359	0	0.2570548	0.208777	0.296538566666667	0	0	0.2836023	0.66346475	0.48243915	0.21911265	0.54158875	0.251039766666667	0.164058733333333	0.0561139	0.4315211
2010001A14Rik	none	0.5019943	0.3262239	0.3710896	1.330749	1.544801	1.057036	0.9640957	1.460171	0.4127676	0.2928956	0.2811865	0.9815195	1.290564	0.8105807	0.6604181	0.2588401	1.715815	1.184513	0.4722442	0.3406403	0.2847689	1.089319	1.675432	1.203108	0.8087604	0.8464913	0.3469277	0.2696148	0.2469012	1.170735	1.280289	0.8449182	0.4978616	0.157653	1.752646	1.067083	0.52506	0.2926532	0.32613805	1.15613425	1.630308	1.1738	1.07430435	1.13537585	0.439011166666667	0.255969366666667	0.26583505	1.130027
2210011C24Rik	none	0.5391791	0.2609791	0.218288	0.545389	0.8992125	1.551818	1.007918	0.5475641	1.216578	0.04881594	0.4217798	0.3189938	1.387965	0.6708254	0.7358944	0.3623762	0.5979355	0.4474828	0.5903053	0.2554802	0.1752424	0.4890818	0.8491915	0.930706	0.4717769	0.6237305	0.5974865	0.2941252	0.157119	0.4859653	1.157185	0.6709645	0.5163009	0.2026967	0.490741	0.7655158	0.8305505	0.22405708	0.3200339	0.4321914	0.748574	1.4698915	0.7277004	0.60919475	0.5680309	0.250767366666667	0.1661807	0.48752355
2210016F16Rik	none	1.078358	0.8481821	1.200584	2.203372	2.052049	1.214466	0.9202732	0.8669765	0.6951876	0.3905275	0.5858052	2.036653	1.607118	0.7826296	0.8868471	0.7506364	2.521728	1.079223	1.200287	0.7664407	1.07336	2.178637	2.639379	1.657111	0.9884849	0.8019392	0.7131291	0.4902087	0.6060303	2.142665	2.166644	0.8697688	1.106359	0.6756558	4.112877	1.159872	0.886797566666667	0.663115333333333	0.8931946	2.1200125	2.2868885	1.410792	0.9997481	0.82480305	1.0065917	0.644101733333333	0.83969515	2.160651
2210016L21Rik	none	1.896423	2.022588	2.226538	3.555936	3.965758	4.138182	3.308601	2.509669	1.716244	1.708558	1.546526	2.478337	3.165535	2.291987	2.452981	1.785997	4.185549	3.44825	2.420252	2.214162	1.861951	3.023415	4.819735	4.086026	3.212576	2.539474	1.541901	1.617689	1.481407	2.474005	3.791626	2.75841	2.341793	1.846793	3.762347	3.688394	2.02188266666667	1.83904766666667	1.886532	3.0171365	4.0756535	3.6518585	3.3784255	2.400828	2.10131533333333	1.89288133333333	1.671679	2.74871
2210406O10Rik	none	0.1487391	0.1739861	0.218288	0.9162536	1.037553	0.8771146	0.7449831	0.66164	0.1303477	0.07322391	0.09372883	0.4662218	0.6574573	0.475168	0.1320836	0.1553041	1.117879	0.8686432	0.1770916	0.1916102	0.1533371	0.8003157	1.101654	0.7945051	0.6515014	0.6460065	0.1349163	0.09804175	0.0673367	0.5080547	0.6893866	0.5715623	0.1843932	0.1126093	1.285274	0.9278979	0.1370568	0.13417137	0.156008415	0.6912377	1.077716	0.76728595	0.80681315	0.568404	0.165467033333333	0.134087083333333	0.1103369	0.6541852
2210417A02Rik	none	1.022581	0.2174826	0.4147472	1.330749	0.7839288	0.9220948	0.6792493	0.7072703	0.3693184	0.1708558	0.1405933	0.4662218	0.1704519	0.1677064	0.9811925	0.4917963	0.7799159	1.105546	1.200287	0.7451507	0.1095265	0.4001578	0.6655825	1.271208	0.7638293	1.046976	0.2698326	0.1715731	0.04489113	0.1546253	0.2708304	0.07455161	0.866648	0.315306	1.495592	1.531032	0.791030633333333	0.293378233333333	0.27767025	0.8984854	0.78192235	0.54627335	0.89239765	0.43748835	0.778922533333333	0.4106766	0.077208815	0.27739155
2210420H20Rik	none	0.6693258	0.3914687	0.3929184	0.8508069	0.8761558	0.9895652	0.8107169	0.5931945	0.1955215	0.1708558	0.09372883	0.1472279	0.365254	0.1956574	0.8491089	0.2847241	1.507837	1.026578	0.8264274	0.3406403	0.3066742	0.8003157	1.009849	0.7264047	0.4717769	0.6237305	0.0963688	0.09804175	0.0673367	0.2871613	0.492419	0.2236548	0.6453762	0.315306	1.472223	1.229465	0.571318733333333	0.282349533333333	0.243323615	0.4990174	1.1919964	0.6774096	0.91864745	0.39442595	0.522724133333333	0.25132935	0.18700545	0.5437385
2310001K24Rik	none	0.1487391	0	0	0.1308934	0.2997375	0.4947826	0.3944028	0.6844552	0	0	0	0	0	0.4472169	0.20756	0.3623762	0.4159552	0	0	0.1703202	0.3723901	0.8225467	0.940996	0.5675036	1.01095	1.046976	0.1349163	0	0	0	0.3939352	0.2236548	0.3134684	0.2702623	0.794533	0.881503	0.118766366666667	0.120792066666667	0	0.0654467	0.35784635	0.2473913	0.1972014	0.56583605	0.149461566666667	0.146860833333333	0.18619505	0.41127335
2310009B15Rik	none	1.375836	0.9786717	1.135098	3.926801	4.127155	2.721304	1.993925	2.076181	1.607621	0.781055	0.8435595	2.601027	2.800281	1.872721	1.603872	1.113013	3.977571	2.60593	1.042873	0.8516008	0.8104962	3.379111	4.177104	2.837518	1.909573	1.64843	1.773186	0.9068862	0.7182581	3.092507	2.634442	1.83894	1.34607	1.013484	4.954147	1.693414	1.52910966666667	0.9575799	0.98932875	3.263914	4.052363	2.7607925	2.2999275	1.974451	1.38737633333333	0.923990333333333	0.76437715	3.235809
2310010J17Rik	none	0.5763639	0.2827274	0.3056032	1.156225	0.8992125	0.6522134	0.5039591	0.4791186	0.4344922	0.1952638	0.2343221	0.7606776	0.5357059	0.3633638	0.5472035	0.2329561	1.143877	0.5264504	0.5312747	0.2129002	0.1971477	1.267166	1.078703	0.6583042	0.4043802	0.4677978	0.481844	0.1715731	0.1795645	0.9719307	0.5909028	0.4473097	0.5900582	0.2702623	0.8880075	0.5567387	0.5193532	0.236982433333333	0.26996265	0.9584513	1.02154475	0.59395965	0.51520475	0.4212412	0.5343923	0.2182452	0.1883561	1.11954835
2310011J03Rik	none	1.766276	1.435385	0.7421792	2.574236	4.519119	3.8683	2.979932	2.988788	0.6951876	0.8298709	0.9841528	2.944558	3.62819	3.465931	1.66048	1.087129	3.275647	3.606185	1.456086	0.7238607	1.095265	2.956722	4.383664	4.313028	2.830661	3.140928	1.137152	1.642199	0.6509214	1.767147	4.357908	3.503926	0.8297693	0.4504372	4.603618	3.734789	1.3739812	1.11746163333333	0.863166	2.759397	3.897383	3.748245	3.2930585	3.2273595	1.14100243333333	0.9388323	0.8730932	2.3619345
2310022A10Rik	none	2.231086	2.479302	2.684943	4.363112	5.948636	6.139802	4.075496	4.083916	1.781418	1.635334	1.757416	3.312628	5.576212	4.192659	2.811494	2.562517	6.707277	5.711987	2.203806	2.448352	2.300057	3.779268	6.173852	5.697737	4.268458	3.876039	1.811733	1.764751	1.750754	2.98206	5.19502	4.497947	2.581505	2.477405	6.075841	5.35861	2.274666	2.22571766666667	2.2211795	3.83787	6.3279565	5.858007	4.8937415	4.1382875	2.19901466666667	2.23016933333333	2.0254055	3.380664
2310022B05Rik	none	0.4276248	0.2827274	0.3056032	0.5235735	0.8300423	0.7196838	0.3505803	0.2965972	0.3258692	0.3661195	0.3749153	0.6870636	1.290564	0.5310701	0.3962508	0.3364922	0.8319103	0.5001279	0.4132137	0.3406403	0.2847689	0.5335438	0.7803381	0.8399054	0.3819146	0.2895891	0.4047489	0.3676566	0.3366835	0.66268	1.132564	0.5467118	0.3872257	0.3603498	0.8412702	0.5799362	0.383248266666667	0.328446366666667	0.34025925	0.60531855	0.8309763	1.0051239	0.4253541	0.41383365	0.401729433333333	0.356215566666667	0.3107262	0.5981119
2310033P09Rik	none	1.747684	1.261399	1.004125	3.730461	4.150211	2.631344	2.213038	2.235887	1.824867	1.19599	1.265339	3.65616	2.995083	3.521833	1.773694	1.397737	4.185549	3.395605	2.085745	1.149661	1.160981	3.668113	3.901691	3.246121	2.426281	2.494922	2.120114	1.004928	1.01005	3.357579	3.914731	2.882662	2.17584	0.810787	4.697092	2.690904	1.78208166666667	1.285042	1.134732	3.6933105	4.16788	2.8132135	2.8043215	2.87886	2.127233	0.988458666666667	1.0855155	3.512846
2310040G24Rik	none	0.39044	0.2827274	0.3492608	0.8508069	0.8069856	0.6747035	0.6135155	0.7529007	0.2389707	0.1464478	0.1640255	0.4907597	0.5113557	0.5031191	0.3019054	0.2847241	0.8839047	0.8949657	0.3935368	0.2341902	0.2409583	0.8003157	0.9639471	0.7037045	0.6964326	0.8019392	0.1927376	0.1470626	0.157119	0.4859653	0.3446933	0.4473097	0.3319077	0.2927842	1.168431	0.7887132	0.3104387	0.237966433333333	0.25664315	0.6707833	0.84544515	0.5930296	0.7542406	0.6280099	0.3060607	0.224679	0.19903865	0.6431405
2310057M21Rik	none	2.02657	2.066085	2.444826	3.206888	4.749686	5.330158	4.250786	3.901394	1.759694	1.610926	1.59339	2.478337	4.675252	4.276512	3.056792	2.251909	5.693386	5.896245	2.144776	1.873522	1.949572	2.734412	4.819735	5.175633	4.223526	3.764659	1.811733	1.421605	1.324288	2.451916	4.554876	4.522798	2.784337	2.094533	5.257939	5.196228	2.28101866666667	1.97630666666667	2.019108	2.8426125	5.221536	5.002705	5.0735155	4.088953	2.24694866666667	1.79655333333333	1.63693	2.593164
2310061I04Rik	none	1.022581	1.413637	1.222413	2.377896	2.144276	1.012055	1.073652	1.049498	0.9558829	0.9519108	0.6326696	1.913963	1.899321	1.285749	1.415182	0.9577085	2.105773	1.553029	1.141257	1.277401	1.182886	2.289792	2.065601	1.52091	1.213141	1.069252	0.8287717	0.9313966	0.8978227	1.590432	1.994297	0.9691709	1.06948	0.96844	3.108026	1.09028	1.1312153	1.1077521	0.9275413	2.1459295	2.1250245	1.455688	1.3133405	1.1676235	1.01316956666667	1.0590792	1.04035435	1.940112
2400006E01Rik	none	5.298829	4.153918	4.627706	4.799423	5.99475	6.454664	4.951946	4.152361	4.583893	3.880867	3.842882	3.852464	4.285647	3.941099	6.509835	4.917963	7.253218	6.47534	5.076625	4.407034	4.227723	4.357274	6.059096	5.584236	4.245992	3.452794	4.163132	3.652055	3.591291	4.351599	4.751843	4.050637	6.361565	4.639503	7.033954	6.425693	5.46418566666667	4.31758266666667	4.235294	4.3259435	6.623984	5.3701555	5.713643	4.04673	5.20044066666667	4.232864	3.909507	4.3544365
2410002F23Rik	none	8.013317	3.653708	3.64541	8.006311	13.5343	16.59771	14.41761	12.61679	6.473934	0.3173036	0	4.122382	13.6118	17.10605	17.24635	2.717821	14.09048	19.03118	9.799068	0.3406403	2.913405	5.980136	15.12479	17.84231	17.18616	14.23442	8.075705	0	0.9202682	4.086527	15.53582	19.20946	15.76562	1.171137	11.1702	18.34918	10.577867	2.22961086666667	1.822705	6.0643465	13.81239	15.104755	16.724395	14.86142	11.2134643333333	0.503925766666667	1.9168366	5.0333315
2410003L11Rik	none	3.551145	2.327064	2.7286	2.966916	3.758247	3.665889	2.191127	2.053366	2.585229	2.294349	2.22606	2.699179	3.165535	2.12428	5.566381	3.468458	4.835479	3.316638	3.935368	3.001893	2.51911	2.956722	3.649228	3.359622	2.044367	1.759811	2.736874	2.132408	2.132329	2.407737	3.077619	2.112296	5.384281	3.26567	4.580249	3.108458	3.90091833333333	2.69662366666667	2.47733	2.8330475	4.296863	3.415712	2.7538825	2.088823	4.018841	2.79999033333333	2.3257195	2.6822295
2410004B18Rik	none	1.970793	2.240071	3.187005	6.871902	8.32348	5.69	2.782731	2.623745	1.433824	1.80619	1.757416	5.300205	6.477172	2.543546	2.47185	2.795473	9.099019	3.263993	1.81027	2.235452	2.584826	5.713365	8.124697	5.947438	2.965455	2.205333	1.349163	1.813772	1.818091	5.367708	6.820003	2.559605	2.138961	2.702623	8.599651	3.131655	1.95882233333333	2.280578	2.4722105	6.0860535	8.7112495	6.083586	3.023362	2.5836455	1.76613133333333	2.25061566666667	2.2014585	5.5405365
2410021H03Rik	none	2.305455	0.6959443	1.178755	1.76706	2.305673	1.731739	1.489966	1.962105	1.477274	0.805463	0.6092374	1.447741	1.509717	2.90691	1.169883	0.7765204	1.221868	2.290059	1.967684	0.6599906	0.8104962	1.867403	1.83609	1.58901	1.280537	0.9578718	1.329889	1.029438	0.6958126	1.524164	2.314369	3.180869	1.272313	0.3378279	1.051588	2.319745	1.65087066666667	0.759309233333333	0.8939962	1.6074005	1.7637705	1.620728	1.8900125	2.4345075	1.52329533333333	0.675752166666667	0.7531544	1.6957835
2410124H12Rik	none	0.5763639	0.4784617	0.5893776	0.7853602	0.8992125	0.7871541	0.7011605	0.5703793	0.3258692	0.3417116	0.2811865	0.4171458	0.5844065	0.5031191	0.3585127	0.5176803	0.9099019	0.8423207	0.5115979	0.6174106	0.5257272	0.7558537	0.757387	0.7945051	0.516708	0.5569022	0.3276539	0.2451044	0.2917924	0.4417867	0.5909028	0.3976086	0.3134684	0.4729591	0.7711644	0.6495285	0.4202486	0.4459512	0.43528205	0.601253	0.9045572	0.6857803	0.7717406	0.5367492	0.384240066666667	0.445158033333333	0.4087598	0.5988202
2410131K14Rik	none	0.7994724	0.8916787	1.440701	3.425043	4.104098	3.103636	1.336587	1.36891	0.7386368	0.7322391	0.7966951	3.361704	4.017794	1.341651	1.207622	1.087129	4.835479	1.974189	1.12158	1.043211	0.9200227	3.223494	4.727931	3.563923	1.684917	1.292013	0.9251404	0.7108027	0.8080404	3.158775	4.087078	1.590434	1.493585	1.013484	4.90741	2.134165	0.915243733333333	0.903682266666667	1.11869805	3.3933735	4.4697885	3.560715	1.655388	1.3552805	1.1801018	0.922499233333333	0.86403155	3.1911345
2410137M14Rik	none	6.656073	4.3714	5.042453	4.537637	5.533615	5.82494	6.04751	4.608665	3.171793	2.88014	2.366653	2.282033	2.581129	2.851008	10.45347	5.565063	5.927361	7.396628	6.237559	4.875415	5.060125	4.601815	4.796784	5.765837	4.493113	4.677978	2.968159	1.960835	1.862982	1.98804	2.142023	3.031765	10.14163	5.765596	5.888892	6.216916	6.76044533333333	4.272201	3.704553	3.409835	5.730488	4.2030345	6.722069	3.7298365	6.449116	4.20061533333333	3.4615535	3.2949275
2410141K09Rik	none	9.017305	6.046016	6.177551	7.046426	8.60016	9.220948	8.808329	8.783841	3.367315	2.928956	3.116484	2.870944	3.993444	4.947337	10.17044	7.169872	9.410985	10.26578	8.874256	6.472166	6.177295	6.73599	8.468964	9.170859	8.739105	8.286705	3.642741	3.039294	2.828141	3.004149	4.333287	5.193762	9.330295	7.02682	10.04851	10.97239	7.51835333333333	5.38161466666667	4.6470175	4.958685	9.0055725	6.607196	9.5370545	6.865589	7.28243066666667	5.51276	4.502718	4.8700695
2500002B13Rik	none	4.68528	3.892939	5.020624	6.915533	8.969068	8.658695	5.740752	4.608665	3.019721	2.660469	2.765001	4.195996	5.965816	3.717491	7.472159	5.099151	10.94482	7.844111	4.702765	4.407034	4.030576	6.380294	9.40996	8.535255	5.481598	4.121076	2.7176	2.573596	2.738359	4.174884	5.933649	3.578477	6.029657	4.954809	10.74956	7.562368	5.05905333333333	3.88418633333333	3.8928125	5.5557645	9.956944	7.3122555	6.7924315	4.163078	4.48334066666667	3.97847966666667	3.3844675	5.277589
2500004C02Rik	none	1.989385	2.066085	2.248367	5.039395	5.579729	4.318103	3.045666	2.555299	1.846592	1.586518	1.757416	4.02423	4.5535	3.298225	1.86804	1.760113	5.225437	3.079735	1.515117	1.469011	1.905761	4.868587	5.485318	3.654723	2.695868	2.673131	2.177935	1.862793	1.795645	3.711008	5.096537	3.503926	2.046764	1.599052	6.309527	3.294038	1.901339	1.80423866666667	2.0028915	4.5318125	5.402583	4.4358015	3.0627005	2.926762	1.913272	1.64361866666667	1.850703	4.2897975
2510002D24Rik	none	1.450206	0.9351752	0.764008	2.137925	2.028992	1.506838	1.818635	2.281517	1.433824	0.756647	0.9372883	1.693121	1.923671	1.788868	1.811432	0.7765204	3.483624	2.81651	1.554471	1.021921	0.6352537	2.312023	2.24921	2.111114	1.595055	1.915744	1.040783	0.8578653	0.9876049	1.524164	1.649604	1.640135	1.567342	1.351312	3.248238	2.783694	1.565154	0.822780866666667	0.85064815	1.915523	2.756308	1.7152545	2.3175725	2.0351925	1.387532	1.07703276666667	0.8114293	1.9180935
2510039O18Rik	none	1.9522	2.348812	2.248367	4.166772	5.787239	5.577549	3.965939	4.357698	1.498998	1.415662	1.59339	3.827926	4.456099	3.857246	1.943516	2.303677	6.707277	5.132891	1.908654	1.618042	2.059098	3.423573	6.495167	6.106339	3.594491	3.608726	1.676817	1.544158	1.638526	2.915792	4.998053	4.100339	2.1574	2.590014	6.075841	4.314725	1.798238	2.022717	1.9208785	3.997349	6.247258	5.016824	4.549415	4.107472	1.91429033333333	1.91740466666667	1.848812	3.1696825
2610008E11Rik	none	0.8366572	0.5437065	0.5675488	0.5672046	0.6455884	0.7421739	0.6135155	0.5703793	0.8907091	0.6346072	0.6092374	0.6134497	0.6574573	0.5590212	1.113276	0.7506364	0.8839047	0.8949657	0.9641653	0.6174106	0.5257272	0.5113128	0.6426314	0.6810044	0.5391736	0.5569022	1.021509	0.5882505	0.516248	0.5522333	0.6401447	0.6461139	1.124798	0.6981777	0.9113761	0.9742928	0.946880766666667	0.642983366666667	0.5883931	0.59032715	0.76474655	0.6998156	0.7542406	0.56470025	1.0368241	0.634612933333333	0.5209876	0.53177305
2610020C07Rik	none	1.56176	1.043916	1.222413	1.897954	2.490127	2.293992	1.709079	1.802399	1.260027	1.025135	1.007585	1.766735	2.191524	1.928623	1.905778	1.190665	3.145661	2.632252	1.593824	1.043211	0.9857386	1.778479	2.432819	2.201914	1.819711	1.603878	1.291342	0.8578653	0.9651594	1.700879	2.240506	1.938342	1.807053	1.126093	3.084658	2.551719	1.575855	1.086572	1.114999	1.8323445	2.817894	2.242758	2.1706655	1.865511	1.564073	1.00905643333333	0.975449	1.739679
2610035D17Rik	none	0.4090324	0.1739861	0.2619456	0.3272334	0.4150211	0.4722925	0.4820479	0.5019338	0.4127676	0.4393434	0.3983475	0.4416838	0.8279091	0.6708254	0.6038108	0.3882602	0.4679496	0.9476107	0.5115979	0.2980603	0.219053	0.2667719	0.3901691	0.4086026	0.4942425	0.4677978	0.4625702	0.3676566	0.4040202	0.4417867	0.7140075	0.7952172	0.5900582	0.3378279	0.3972665	0.7655158	0.4752036	0.333863233333333	0.33014655	0.3844586	0.44148535	0.6501008	0.7148293	0.5863796	0.521408766666667	0.334514933333333	0.3115366	0.3542793
2610035F20Rik	none	0.7622877	0.3044756	0.4802336	0.9380691	0.853099	0.8996047	0.6135155	0.6388248	0.3258692	0.2440797	0.4686442	1.251437	1.363615	0.6428744	0.6604181	0.3623762	0.9878935	0.7633531	0.5903053	0.5322505	0.3942954	0.9114706	1.0328	0.7718049	0.6290359	0.4232457	0.3276539	0.1715731	0.4264658	1.391628	1.452636	0.7952172	0.5163009	0.4053935	1.168431	0.7887132	0.582858333333333	0.303643833333333	0.4744389	1.09475305	0.92049625	1.13160985	0.6884343	0.6408496	0.4780867	0.369739033333333	0.4103806	1.1515493
2610037D02Rik	none	0.5391791	0.2827274	0.3492608	0.545389	0.6225317	0.6297233	0.5477817	0.524749	0.7603614	0.6346072	0.5858052	0.6870636	0.7305081	0.7826296	0.6226799	0.3882602	0.7019243	0.605418	0.5115979	0.3406403	0.2847689	0.4890818	0.6196803	0.5675036	0.4717769	0.4677978	0.7131291	0.5882505	0.5611392	0.6847693	0.7386285	0.8200677	0.460983	0.3603498	0.7244271	0.6263311	0.640740133333333	0.435198266666667	0.467533	0.6162263	0.662228	0.6801157	0.57659985	0.6536893	0.561903333333333	0.429746866666667	0.42295405	0.58692555
2610042L04Rik	none	0.7622877	0.3697204	0.4802336	0.9598847	1.291177	1.214466	1.139386	1.186389	1.238303	0.5613833	0.562373	1.030595	1.607118	1.481406	0.8491089	0.4400282	0.9618963	1.052901	0.6690126	0.4045104	0.438106	0.8003157	1.078703	1.089607	0.9884849	1.046976	1.233521	0.5637401	0.5835847	1.104467	1.600362	1.565584	0.7006941	0.3828716	0.8412702	0.9510953	0.949899866666667	0.457043966666667	0.5213033	0.99523985	1.12653665	1.410792	1.0961435	1.3338975	0.867742566666667	0.450374033333333	0.51084535	0.95239135
2610044O15Rik8	none	4.815427	4.045176	4.060157	3.468674	3.965758	4.587984	5.083414	5.156229	3.975604	3.49034	3.257077	3.067248	3.116834	4.164708	5.434297	4.969731	3.951574	6.15947	4.840503	4.619934	4.183913	3.534728	3.672179	4.108726	4.987356	5.190328	3.816204	3.38244	3.277053	2.871613	3.397691	4.572499	4.904859	4.707069	3.785716	5.892152	4.741776	4.16841566666667	3.658617	3.267961	3.958666	3.852409	5.621442	4.6604685	4.520522	4.236481	3.730483	3.2031705
2610301B20Rik	none	1.003989	0.6524478	0.8294944	0.9817003	1.291177	1.529328	1.446144	1.072313	1.498998	0.756647	0.679534	0.7852156	1.290564	1.034189	1.283098	0.8541724	1.48184	1.605674	1.318348	0.7025707	0.722875	0.9114706	1.331165	1.475509	1.460262	1.180633	1.869555	0.784334	0.673367	0.8393947	1.30491	1.217676	1.493585	0.8783526	1.68254	2.226955	1.26202833333333	0.7544224	0.7545142	0.88345795	1.3865085	1.409946	1.525909	1.053251	1.560496	0.7884191	0.698121	0.87543265
2610307P16Rik	none	0.7251029	0.4349652	0.54572	0.4363112	0.4150211	0.4048221	0.3724915	0.3878579	0.782086	0.6346072	0.562373	0.4662218	0.4626551	0.6149233	1.0378	0.7506364	0.4679496	0.605418	0.7083663	0.5961206	0.438106	0.4223888	0.3672179	0.3405022	0.3594491	0.3341413	0.8865929	0.5882505	0.5835847	0.463876	0.467798	0.6709645	0.9035266	0.7432214	0.490741	0.5103438	0.848329633333333	0.606736266666667	0.5540465	0.4512665	0.44148535	0.4337386	0.48895475	0.5013906	0.8328286	0.642530833333333	0.51084535	0.4431324
2610318N02Rik	none	4.276248	2.37056	2.226538	3.970432	5.00331	4.812885	2.585529	2.053366	3.671459	1.635334	1.663687	2.527413	3.311637	1.649112	6.245668	2.484865	6.03135	3.500895	4.742119	2.192872	2.343867	3.845961	5.53122	5.425335	2.718334	2.227609	3.411455	1.568668	1.548744	2.540273	3.496175	1.764388	6.435322	2.29723	5.608468	3.804381	4.731125	2.16358633333333	1.9451125	3.2489225	5.51733	4.062261	3.043212	1.851239	4.86296533333333	2.01959	1.9463055	3.193117
2610507B11Rik	none	3.495368	6.089513	5.719146	5.083026	6.340601	7.871541	5.696929	6.160097	3.389039	5.003634	4.592713	5.202053	8.18169	6.34489	5.660726	6.755728	9.592966	12.13468	4.05343	5.876045	5.739189	5.090897	6.885336	7.445648	6.1331	5.791783	3.662014	4.804046	4.444222	4.462045	7.066212	7.032702	5.070813	6.643949	8.693126	10.11409	4.181711	5.949625	5.1559295	5.1425395	7.9667835	8.0266155	8.9158045	6.2524935	4.26208566666667	5.77468	5.0917055	4.776471
2610507I01Rik	none	0.8366572	0.3479722	0.5020624	0.698098	1.429517	1.529328	0.8764507	0.8669765	0.391043	0.2928956	0.2577543	0.4662218	1.022711	0.6428744	0.6226799	0.3364922	0.9618963	0.9476107	0.5706284	0.3193503	0.4162007	0.6224677	1.42297	1.021507	0.7413637	0.4900739	0.558939	0.1715731	0.2469012	0.397608	0.8863542	0.323057	0.5531796	0.1126093	1.238537	0.6959234	0.616793366666667	0.325786666666667	0.37990835	0.5821599	1.19570665	1.2760195	0.9120307	0.75492545	0.560915666666667	0.201177566666667	0.33155095	0.51003785
2610528A11Rik	none	0.01859238	0.08699304	0.3056032	0.5235735	0.8761558	0.6522134	0.3724915	0.3650428	0.02172461	0.04881594	0.1405933	0.7852156	1.339265	0.6708254	0.05660726	0.05176803	1.273863	0.8159981	0.07870737	0.06387006	0.1752424	0.4223888	0.7803381	0.8172052	0.3594491	0.2895891	0	0.07353131	0.2244557	0.5522333	1.107943	0.5715623	0.03687864	0.1126093	1.285274	0.8119107	0.0323080833333333	0.06252567	0.22309825	0.65439455	1.0750094	0.9957392	0.5942448	0.5179341	0.03852867	0.08333689	0.19984905	0.48731105
2700046G09Rik	none	1.840646	0.7611891	0.9604673	2.116109	1.867595	1.371897	0.9640957	1.32328	0.9558829	0.6590152	0.562373	1.325051	1.972372	1.984525	1.320836	0.4917963	1.975787	1.526706	1.259318	0.4470904	0	2.534333	2.272161	1.884112	1.100813	1.113804	1.098604	0.6862922	0.6060303	1.943861	1.575741	1.217676	1.216995	0.6981777	2.850971	1.647019	1.37245496666667	0.637333533333333	0.76142015	1.72058	1.921691	1.6721345	1.24540085	1.6539025	1.191639	0.6105201	0.30301515	2.239097
2700049A03Rik	none	2.695895	1.957343	2.204709	2.247003	2.859035	3.126126	2.432151	2.349963	1.955215	1.830598	1.757416	2.012115	2.848981	2.37584	3.471912	2.407213	3.275647	3.606185	2.498959	2.129002	1.883856	2.089713	2.777086	2.905619	2.224091	1.893467	1.94665	1.715731	1.638526	1.789236	2.732925	2.410502	2.839655	2.252186	3.201501	3.433222	2.707674	2.06505133333333	1.9810625	2.129559	3.067341	2.9875535	3.019168	2.3629015	2.42842133333333	2.03230633333333	1.761191	1.9394745
2700062C07Rik	none	1.729092	1.761609	2.248367	2.137925	2.651524	2.631344	2.716997	2.669375	1.65107	1.635334	1.499661	1.693121	1.655818	2.236085	2.226552	2.355445	2.651714	3.23767	1.8693	1.852232	1.861951	2.400947	2.593477	2.519716	2.763265	2.762235	1.734638	1.544158	1.436516	1.921772	1.82195	2.186847	2.304915	2.207142	2.804234	3.572407	1.86890466666667	1.91746266666667	1.874014	1.915523	2.651619	2.143581	2.9773335	2.45273	1.96961766666667	1.867844	1.6492335	2.1613595
2700097O09Rik	none	2.584341	2.653288	2.881402	4.210403	5.879466	6.364703	4.973858	4.654295	1.803143	2.099085	1.991738	3.04271	5.016155	4.556023	3.000185	3.209618	6.707277	6.949145	2.55799	2.767703	2.584826	3.757037	5.806634	6.24254	5.144615	4.522046	2.023745	1.936325	2.064992	2.849524	4.874948	4.721602	3.060927	3.243148	6.403001	6.912839	2.46255633333333	2.653997	2.43657	3.6265565	6.2933715	5.690429	5.9615015	4.605159	2.547554	2.64905866666667	2.324909	3.3032805
2700099C18Rik	none	3.792846	3.044756	3.121519	3.381412	4.311609	4.835375	3.615359	3.947025	3.432489	2.318757	2.272924	2.380185	3.287286	3.326176	4.396497	3.41669	4.835479	4.974956	3.817307	2.852863	3.022932	3.090108	4.567273	4.562729	3.841612	3.675554	3.951121	2.156918	2.064992	2.429827	3.520796	3.628178	4.314801	3.040451	4.486775	4.894661	3.873944	2.92673433333333	2.6972215	2.8807985	4.573544	4.0613305	4.2951575	3.6366005	4.027743	2.68341066666667	2.543962	2.7599675
2810001G20Rik	none	1.189912	1.043916	0.9168097	3.163256	3.343226	3.306047	2.388328	2.144626	0.9558829	0.756647	0.7732629	2.453799	2.775931	2.012476	1.075538	0.9577085	4.029566	2.895477	1.338025	0.6599906	0.9857386	2.756643	3.786935	3.700124	2.628471	2.093952	0.9444142	0.7598236	0.7407037	2.385648	3.397691	2.509904	1.106359	0.7657433	4.486775	2.621312	1.07377763333333	0.919423833333333	0.8450363	2.8085275	3.686396	3.040989	2.6419025	2.078551	1.1295994	0.728519166666667	0.86322115	2.5711455
2810002D19Rik	none	1.654722	0.9134269	1.658989	4.297666	3.689077	2.721304	1.577611	1.574247	0.8255352	0.6346072	0.562373	2.748255	2.459377	1.59321	1.056669	0.8800565	3.561616	1.789931	1.770916	0.8728908	0.7666856	4.001578	5.049247	2.542416	2.134229	1.492498	1.098604	0.6617818	0.6284759	2.385648	2.782167	1.640135	1.401388	0.653134	4.720461	1.902191	1.1789754	0.809363533333333	1.110681	3.5229605	3.6253465	2.5903405	1.683771	1.5837285	1.423636	0.729268866666667	0.69758075	3.193613
2810004N23Rik	none	7.660061	6.741961	7.421792	8.398991	9.637713	8.951067	8.895974	8.783841	6.908427	6.321664	6.022078	7.385934	8.376493	9.615164	9.830794	8.024044	11.04881	10.21314	7.398493	7.281187	6.637306	7.869771	9.82308	8.989258	7.728155	7.752079	6.687994	5.980547	6.037857	7.068587	8.740437	9.567457	9.45937	8.197957	11.1702	9.487756	8.133094	7.029223	6.721935	7.8924625	10.3432615	8.66378	9.554557	9.1995025	7.848619	7.15323033333333	6.3375815	7.469179
2810006K23Rik	none	0.9668039	0.8481821	1.26607	3.119625	2.882091	2.518893	1.840546	1.93929	0.6517384	0.805463	0.8904239	1.864887	2.191524	1.705015	1.094407	1.216549	3.327641	2.158447	0.9641653	1.064501	1.07336	2.756643	3.419717	2.247314	1.505193	1.804363	0.7324029	0.8823757	0.8080404	1.811325	1.871192	1.590434	0.9957232	1.283746	3.645504	2.203758	0.904316433333333	0.956731366666667	1.07824695	2.492256	3.104866	2.3552085	1.9994965	1.8221525	0.897430466666667	1.07687423333333	0.9407002	2.283984
2810013P06Rik	none	5.131498	1.935595	2.772258	7.504553	7.677891	7.466719	7.033517	6.319803	2.237635	0.9275028	1.335636	4.63768	5.917115	4.611925	3.50965	1.527157	8.605072	6.606953	4.42729	1.788362	2.234341	6.424756	8.973888	6.968945	7.14405	5.969992	2.177935	1.053949	1.167169	5.058457	5.982891	4.522798	3.650985	0.9909619	8.856706	7.283999	3.626261	1.46341826666667	2.053947	6.0711165	8.1414815	6.691917	6.820235	5.465864	3.41873666666667	1.27775763333333	1.700755	5.7416065
2810021J22Rik	none	1.041173	1.174406	1.09144	1.243487	1.521744	1.596798	1.183208	1.117943	0.8255352	1.122767	0.9607205	1.128747	1.168813	0.9782871	1.113276	1.449505	1.793807	1.631996	1.042873	1.362561	1.182886	1.133781	1.468872	1.54361	1.145744	1.0247	0.9058667	0.9068862	1.054942	1.082377	1.30491	1.118274	1.180116	1.418877	1.799384	1.623821	0.993328066666667	1.24889266666667	1.02608025	1.186117	1.6577755	1.3828055	1.407602	1.04811505	1.0429519	1.2294414	1.118914	1.108079
2810029C07Rik	none	1.003989	0.587203	0.654864	2.072478	2.351786	2.766284	1.796724	1.93929	0.5865645	0.6346072	0.4217798	1.594969	1.241864	1.509357	0.641549	0.1811881	3.925577	2.184769	0.74772	0.4258004	0.5038219	1.889634	3.236108	3.495822	1.729849	2.249885	0.6360341	0.3676566	0.4040202	1.767147	1.107943	1.167975	0.9035266	0.4729591	3.03792	1.693414	0.744034166666667	0.4676661	0.5383219	1.8337235	3.1386815	2.004074	1.9907465	1.7243235	0.7624269	0.4221387	0.45392105	1.8283905
2810408A11Rik	none	0.6507334	0.4567135	0.4802336	1.548905	1.26812	0.8996047	0.4382253	0.3878579	0.5865645	0.4393434	0.2577543	1.128747	1.436666	0.6149233	0.5283344	0.2847241	1.897795	0.8159981	1.003519	0.4045104	0.2628636	1.445014	1.83609	1.135007	0.7188981	0.4455218	0.6167603	0.2941252	0.5386936	1.789236	1.378773	0.695815	0.7744514	0.3603498	1.68254	0.7655158	0.5885441	0.393593666666667	0.36899395	1.338826	1.5829575	1.16813535	0.6271117	0.5013906	0.798243566666667	0.352995133333333	0.4007786	1.617125
2810408I11Rik	none	2.138124	1.935595	2.313853	8.486253	9.291862	8.523755	3.944028	3.171309	1.69452	1.56211	1.405933	4.465914	6.33107	2.739204	2.415243	1.889533	10.76284	4.974956	2.61702	1.596751	1.81814	7.313996	11.3149	9.42056	3.841612	2.918167	1.715365	1.250032	1.256952	4.682939	6.943108	2.485054	2.98717	1.801749	11.5441	6.054534	2.082629	1.795746	1.859893	6.4760835	10.027351	7.4274125	4.459492	2.9552565	2.43985166666667	1.54951066666667	1.537546	5.9984675
2810410L24Rik	none	1.803461	0.9134269	0.9168097	2.225187	3.689077	3.620909	3.746827	3.080048	0.9558829	0.2440797	0.445212	1.325051	3.457738	2.431742	1.86804	0.9835925	4.003568	4.817021	1.672532	0.4470904	0.8762121	1.80071	3.465619	3.632023	3.504628	4.009696	1.233521	0.4166774	0.4489113	1.126556	3.003756	2.832961	1.659539	0.8783526	3.224869	4.593095	1.5424613	0.7136997	0.68101085	1.775119	3.8463225	3.5393235	4.281924	2.755895	1.521864	0.5807068	0.6625617	1.463633
2810429I04Rik	none	0.9296191	0.4567135	0.4584048	0.5235735	0.6917019	0.7871541	0.7668943	0.4791186	0.4779415	0.3417116	0.3046187	0.3435318	0.4870054	0.5310701	1.000062	0.5953323	0.8839047	0.9212882	0.8067505	0.5961206	0.5257272	0.4890818	0.7114848	0.7945051	0.6964326	0.5791783	0.3854752	0.3431461	0.3366835	0.3534293	0.5416609	0.4970107	1.051041	0.6306121	0.8646388	0.7887132	0.802540866666667	0.4645858	0.38151175	0.43355265	0.7878033	0.63707975	0.84409125	0.50509435	0.747755566666667	0.523292933333333	0.43120535	0.42125555
2810468N07Rik	none	0.05577715	0.04349652	0.1309728	0.3926801	0.5533615	0.6747035	0.4601366	0.2053366	0.08689845	0.04881594	0.117161	0.3680698	0.90096	0.3633638	0.1886909	0.05176803	0.6759271	0.5264504	0.2951526	0.06387006	0.0438106	0.4890818	0.9639471	0.7718049	0.5391736	0.3341413	0.1349163	0.04902087	0.08978227	0.6185013	0.7140075	0.5467118	0.2028325	0.06756558	0.5842154	0.5567387	0.1104555	0.04802683	0.1240669	0.38037495	0.6146443	0.78783175	0.4932935	0.2843502	0.210967133333333	0.06015217	0.066796435	0.55379155
2900009J06Rik	none	1.003989	0.5654548	0.8076656	2.792392	2.559297	1.686759	1.073652	0.9354221	0.6300137	0.5369753	0.4686442	1.717659	1.655818	0.9782871	1.0378	0.5176803	2.859692	1.474061	1.062549	0.3832204	0.5476325	2.934491	2.86889	1.770611	1.123278	0.9355957	0.6553078	0.4656983	0.5386936	1.722968	1.674225	0.9940215	0.9035266	0.4729591	3.668873	1.438242	0.8906009	0.5400368	0.6381549	2.2550255	2.7094945	1.6712885	1.2738565	0.9568546	0.873794466666667	0.440625933333333	0.54316305	2.3287295
2900026A02Rik	none	0.7808801	0.4567135	0.6112064	0.698098	0.8069856	0.8996047	0.9421845	0.8897917	0.782086	0.6346072	0.6092374	0.6134497	0.7548583	0.950336	1.264229	0.7506364	0.8319103	1.289804	0.9838421	0.7025707	0.5257272	0.6669297	0.8032892	0.8172052	0.9210882	0.9133196	0.9444142	0.6127609	0.6060303	0.6185013	0.8124913	1.118274	1.290752	0.6981777	0.8412702	1.461439	0.942398366666667	0.6139857	0.6102219	0.65577385	0.81944795	0.8272315	1.11599425	0.92006385	1.07300276666667	0.671169766666667	0.56587875	0.6427155
2900041M22Rik	none	1.63613	0.7611891	0.764008	1.963401	2.305673	1.664269	1.38041	1.163574	0.5648399	0.2684877	0.1640255	0.6625257	0.6087567	0.5310701	0.7358944	0.1811881	1.377851	1.026578	1.829946	0.5961206	0.438106	1.934096	2.363965	1.929512	1.437796	0.9578718	0.5396653	0.09804175	0.3142379	0.4859653	0.7878704	0.4224591	0.3134684	0.4954809	0.9814819	1.368649	0.978954766666667	0.403621633333333	0.46401675	1.31296335	1.841762	1.13651285	1.203494	0.84732205	0.8943599	0.39654775	0.37617195	1.21003065
2900076A07Rik	none	3.569737	2.196574	1.986421	3.839539	5.210821	6.274743	6.529557	5.566902	2.476606	1.757374	1.312204	2.061191	4.456099	4.556023	3.622865	1.837765	5.069453	7.844111	3.482801	1.873522	1.796235	3.201263	4.727931	5.924738	6.964326	5.569022	2.987433	1.225522	1.256952	2.275201	4.382529	5.442267	3.669424	2.026967	5.024253	7.237604	3.22306933333333	1.930571	1.6493125	2.950365	5.140137	5.365421	7.186834	5.0614625	3.379886	1.70867033333333	1.5265935	2.738232
3000002C10Rik	none	1.63613	1.022168	1.200584	1.221671	1.498687	1.641779	1.577611	1.505801	1.69452	0.9763188	0.8904239	1.423203	1.168813	1.369602	2.188814	0.9835925	1.767809	0.8686432	2.125099	1.213531	0.8981174	1.200473	2.203308	1.63441	1.303003	1.046976	2.004471	1.250032	0.8529315	1.170735	1.698846	1.093424	2.212718	1.283746	2.266756	1.855796	1.83982133333333	0.994026433333333	1.04550395	1.322437	1.633248	1.405296	1.2231271	1.4377015	2.114096	1.249103	0.87552445	1.185604
3110009E18Rik	none	0.7065105	0.4784617	0.5020624	0.7199135	0.853099	0.764664	0.7230718	0.7072703	0.5865645	0.5369753	0.4920764	0.5398357	0.633107	0.7267275	0.7547635	0.5176803	0.8059131	0.6843855	0.6493358	0.5322505	0.438106	0.6224677	0.757387	0.6810044	0.5841047	0.5346261	0.5396653	0.4656983	0.516248	0.596412	0.5909028	0.6212634	0.6084975	0.5405247	0.9113761	0.6959234	0.682612833333333	0.5110391	0.4970694	0.6298746	0.82950605	0.6988855	0.70372865	0.7169989	0.5991662	0.5128245	0.477177	0.60943985
3110040N11Rik	none	0.632141	0.5219582	0.5893776	1.287118	1.406461	1.124506	1.007918	1.140759	0.6951876	0.6101992	0.4217798	0.7606776	1.047062	0.7546786	0.9245853	0.7506364	1.819804	1.158191	1.003519	0.6812806	0.6352537	1.445014	1.42297	1.248508	1.055882	1.046976	0.6167603	0.7108027	0.4938025	0.9498414	0.8124913	0.9691709	0.8850873	0.5855684	1.752646	1.299057	0.750637966666667	0.627597933333333	0.5055787	1.0238978	1.6131325	1.085784	1.0830545	0.9477188	0.8351222	0.659217233333333	0.5645281	1.1974277
3110045C21Rik	none	0.1115543	0.02174826	0.109144	2.116109	1.429517	0.5847431	0.1533789	0.2737821	0.1737969	0.1220398	0.07029663	2.012115	1.144463	0.1397553	0.226429	0.1553041	1.429846	0.2369027	0.1574147	0.1703202	0.1533371	2.334254	1.790187	0.7718049	0.3145179	0.3786935	0.1156426	0.1470626	0.1122278	2.496095	1.107943	0.1988043	0.1475145	0.04504372	1.869489	0.2783694	0.1705934	0.0996973866666667	0.089720315	2.064112	1.4296815	0.86460305	0.1951408	0.2067687	0.1401906	0.12080884	0.13278245	2.4151745
3110056K07Rik	none	1.375836	1.109161	1.702646	3.29415	3.504623	3.193597	1.840546	1.482986	1.021057	0.7078311	0.8669917	2.331109	2.556778	1.649112	1.509527	1.087129	3.743596	2.026834	1.416733	1.000631	1.204792	3.112339	4.131202	3.019119	1.909573	1.64843	1.098604	0.7108027	0.8529315	2.186844	2.880651	1.664986	1.382949	1.21618	4.650355	2.389337	1.30214	0.968040366666667	1.28481885	2.8126295	3.6241095	2.8751875	1.93369	1.566049	1.29942866666667	0.975871233333333	1.02886175	2.6495915
3110082I17Rik	none	3.086335	1.609371	2.379339	2.639683	3.089602	3.553439	3.900205	4.106731	2.715576	2.562837	2.483814	2.331109	2.72723	3.997001	4.358759	2.407213	3.041672	4.922311	3.049911	2.448352	1.883856	2.289792	2.639379	2.882918	3.235042	3.296861	2.794695	2.25496	2.401676	2.208933	2.5852	4.000936	3.835378	2.29723	2.897709	4.500305	3.38689	2.19314033333333	2.4315765	2.485396	3.065637	3.1403345	4.411258	4.051866	3.22666133333333	2.333514	2.142766	2.2493625
3300002I08Rik	none	1.450206	1.087413	1.222413	1.723429	1.890652	1.709249	1.621434	1.551432	1.216578	1.147175	1.124746	1.423203	1.534067	1.565259	1.585003	1.397737	2.209762	2.026834	1.475763	1.213531	1.11717	1.778479	1.904943	1.770611	1.550124	1.581602	1.272068	1.10297	1.054942	1.479985	1.624983	1.590434	1.585781	1.418877	2.336862	2.064573	1.41726233333333	1.210775	1.1735795	1.573316	2.050207	1.621658	1.824134	1.5583455	1.44453733333333	1.245126	1.086056	1.629232
3830406C13Rik	none	0.4462172	0	0.1964592	0.894438	1.12978	0.8096442	0.5696929	0.66164	0.28242	0	0	0.1717659	0.4139546	0.2515595	0.5472035	0.07765204	1.065885	0.605418	0.2951526	0.1064501	0.08762121	0.7558537	1.331165	0.9080058	0.6515014	0.5791783	0.2312851	0	0	0.3092507	0.467798	0.4224591	0.4425436	0.1351312	1.121694	0.7887132	0.425280233333333	0.0258840133333333	0.0982296	0.53310195	1.0978325	0.6117994	0.58755545	0.45659975	0.322993766666667	0.0805271	0.043810605	0.5325522
3830408C21Rik	none	0.8180648	0.6524478	0.7421792	0.894438	0.9914394	0.8321343	1.007918	0.9582372	0.4996661	0.4881594	0.4920764	0.5889117	0.6087567	0.7267275	0.8491089	0.6471003	0.9878935	1.026578	0.7673969	0.6599906	0.6790644	0.7780847	0.940996	0.7718049	0.8986226	0.8910435	0.4240227	0.5147192	0.5611392	0.5743227	0.5909028	0.7455161	0.7375727	0.7206995	1.145062	0.9047005	0.722279933333333	0.5959025	0.6171278	0.74167485	0.98966645	0.7204455	1.017248	0.84248235	0.642997433333333	0.6318031	0.6201018	0.6762037
3830432H09Rik	none	1.282874	0.8481821	1.025954	0.8726225	0.8069856	0.8096442	1.161297	1.574247	1.368651	1.391254	1.17161	1.104209	0.7792086	2.236085	2.26429	1.190665	0.8839047	1.710964	1.338025	1.064501	0.6790644	1.178243	0.7344359	0.5448035	0.7862948	1.202909	1.291342	1.372584	1.301843	1.082377	0.8124913	1.764388	1.973007	1.081049	0.7477958	1.345452	1.638605	1.14336703333333	1.098782	0.98841575	0.84544515	0.7944264	1.4361305	1.905166	1.53412466666667	1.17271133333333	0.9904537	1.13031
4632404H12Rik	none	3.681292	1.826854	1.986421	5.802939	6.432828	5.77996	5.01768	4.58585	2.411432	1.488886	1.288771	3.803388	4.894404	4.052904	3.283221	1.837765	6.161336	4.685409	3.718923	1.469011	1.533371	5.757827	7.36731	6.356041	5.391736	5.145776	2.852516	1.323564	1.526299	3.953991	5.367367	5.09436	4.019771	1.599052	7.524695	6.402496	3.125315	1.717835	1.637596	4.8031635	6.297082	5.337182	4.8515445	4.319377	3.53040333333333	1.46387566666667	1.529835	4.855909
4632427E13Rik	none	6.544519	5.284827	5.893776	6.78464	7.009246	6.184782	4.908124	5.361565	6.256688	7.737326	8.06068	7.31232	7.134629	7.099569	7.132515	7.143988	7.487193	5.659342	6.394974	5.514115	5.08203	4.668508	6.701727	5.584236	3.729284	2.249885	6.379614	7.696277	7.003017	7.156944	6.770761	7.504862	6.140293	6.080902	7.618169	6.379298	6.644574	6.722047	6.977228	7.04848	7.2482195	6.6597055	5.283733	6.230567	6.30496033333333	6.43043133333333	6.0425235	5.912726
4831440E17Rik	none	0.241701	0.1522378	0.3492608	0.8289913	1.222007	0.6522134	0.5039591	0.3194124	0.1520723	0.02440797	0.04686442	0.4907597	0.8522594	0.2515595	0.2641672	0.1035361	1.039888	0.8423207	0.255799	0.06387006	0.1752424	0.6446987	0.9180449	0.8399054	0.4043802	0.3341413	0.1734638	0.09804175	0.02244557	0.596412	0.5416609	0.372758	0.2581505	0.06756558	1.238537	0.7887132	0.2193135	0.0933939566666667	0.19806261	0.6598755	1.1309475	0.7522364	0.6731399	0.28548595	0.229137766666667	0.0764924633333333	0.098843985	0.62055535
4833417C18Rik	none	5.800823	2.979512	3.317978	4.428559	5.971693	6.274743	4.973858	3.855764	2.78075	2.855732	1.921441	3.067248	4.456099	3.633638	4.188937	3.131966	4.73149	3.948378	4.80115	3.214793	3.132458	5.424362	5.53122	5.311834	4.425717	3.697831	2.467041	2.524575	2.693468	3.3134	4.554876	3.851833	5.384281	2.725145	5.000884	4.894661	4.25683666666667	2.98907	2.6197095	3.7479035	5.3515915	5.365421	4.461118	3.744701	4.21749066666667	2.82150433333333	2.912963	4.368881
4833418N02Rik	none	0.09296191	0.08699304	0.1528016	1.112594	0.8761558	0.5397628	0.3944028	0.2737821	0.1520723	0.1952638	0.1640255	0.9815195	0.7792086	0.475168	0.09434544	0.1553041	0.9878935	0.3158702	0.07870737	0.08516008	0.1314318	1.067088	1.239361	0.7037045	0.3145179	0.245037	0.1156426	0.1225522	0.08978227	0.927752	0.6893866	0.372758	0.03687864	0.06756558	1.145062	0.5103438	0.11312655	0.145853646666667	0.15841355	1.04705675	0.93202465	0.6594857	0.3551365	0.37447505	0.0770762033333333	0.0917592866666667	0.110607035	0.99742
4833420G17Rik	none	3.19789	2.892519	2.946888	2.879654	3.619907	4.093201	3.242867	3.216939	2.802475	2.196717	2.22606	2.429261	3.847343	3.15847	3.226614	3.261386	3.873582	4.422183	3.345063	3.001893	2.781973	2.578795	3.419717	3.700124	3.100248	3.007272	2.775421	2.083387	2.042547	2.540273	3.840868	3.056616	3.208441	3.26567	3.996034	4.26833	3.07565966666667	2.78354066666667	2.586474	2.6544575	3.7467445	3.970272	3.832525	3.1877045	3.10964166666667	2.78365	2.41226	2.559534
4833428L15Rik	none	0.07436953	0.1087413	0.1746304	0.4799423	0.599475	0.4947826	0.4820479	0.5931945	0.1303477	0.1464478	0.1405933	0.2944558	0.2922032	0.5310701	0.05660726	0.07765204	0.4939467	0.3421928	0.05903053	0.1064501	0.1095265	0.4446198	0.5278758	0.2951019	0.4268458	0.51235	0.1349163	0.1225522	0.1122278	0.33134	0.2708304	0.5715623	0.03687864	0.1126093	0.5141096	0.3943566	0.0871081633333333	0.110947046666667	0.15761185	0.38719905	0.54671085	0.3934929	0.41212035	0.5621323	0.0769418233333333	0.113870533333333	0.11087715	0.3879799
4833439L19Rik	none	3.495368	2.50105	2.859573	3.948617	5.418332	6.499644	4.689011	4.67711	2.237635	1.513294	1.452797	2.551951	4.967455	4.164708	4.377628	2.484865	5.719383	7.107081	3.718923	2.235452	2.278151	3.267956	5.668927	6.401441	5.661323	4.945291	2.679053	1.544158	1.548744	2.562363	5.268883	4.423395	4.296361	2.454883	5.888892	7.168011	3.37021033333333	2.166403	2.156185	3.250284	5.5688575	5.7335495	5.898046	4.420909	3.564779	2.07816433333333	1.9134475	2.9151595
4921524J17Rik	none	2.565749	2.392309	3.448951	6.348328	8.046799	7.084387	3.396246	3.011603	1.890041	1.855006	1.991738	4.564066	6.671974	2.655351	3.396436	2.924894	10.13891	5.159214	2.695727	2.639962	2.694352	5.624441	8.60667	7.377547	3.841612	2.96272	2.10084	1.66671	1.840536	4.219063	7.016971	2.808111	3.282199	2.522448	10.00177	5.497795	2.61740866666667	2.39073633333333	2.7203445	5.456197	9.0928545	6.8781805	4.27773	2.833477	2.692922	2.27637333333333	2.267444	4.921752
4921531C22Rik	none	0.5391791	0.6741961	0.5675488	1.352565	1.498687	0.5847431	0.5916042	0.5931945	0.28242	0.3173036	0.2343221	1.374127	0.998361	0.2236085	1.094407	0.4400282	1.013891	0.1052901	0.74772	0.6174106	0.9857386	1.5784	1.606578	1.112307	0.8087604	0.5569022	0.3276539	0.9068862	0.830486	0.927752	1.009459	0.6212634	0.81133	0.5630465	0.8179016	0.9974902	0.6386687	0.477175966666667	0.40093545	1.363346	1.256289	0.79155205	0.34844715	0.4084015	0.6289013	0.6957811	0.9081123	1.253076
4921536K21Rik	none	0.2231086	0.1739861	0.2619456	1.243487	1.083666	0.6297233	0.3505803	0.3878579	0.2389707	0.1464478	0.1640255	0.8833675	0.8279091	0.4472169	0.2641672	0.2070721	1.143877	0.4474828	0.1967684	0.1916102	0.1752424	1.533938	1.078703	0.6810044	0.4043802	0.4232457	0.2505589	0.1470626	0.1795645	0.99402	0.9109751	0.3976086	0.1106359	0.157653	1.261905	0.3943566	0.242082166666667	0.175835333333333	0.21298555	1.06342725	1.1137715	0.7288162	0.39903155	0.4175374	0.185987733333333	0.165441933333333	0.17740345	1.263979
4930404I05Rik	none	0.05577715	0.08699304	0.109144	0.4363112	0.345851	0.2024111	0.1972014	0.136891	0.04344922	0.04881594	0.04686442	0.5643737	0.267853	0.1677064	0.05660726	0.05176803	0.6759271	0.07896756	0.05903053	0.02129002	0.06571591	0.5113128	0.4590224	0.3405022	0.157259	0.1113804	0.01927376	0.02451044	0.0673367	0.530144	0.3446933	0.1242527	0.05531796	0.09008744	0.7477958	0.1391847	0.0519445433333333	0.06252567	0.07800421	0.50034245	0.51088905	0.23513205	0.13808448	0.1522987	0.04454075	0.0452959666666667	0.066526305	0.5207284
4930404N11Rik	none	1.078358	1.935595	1.593502	1.548905	2.144276	1.731739	1.577611	1.391726	0.9341583	1.44007	1.616822	1.619507	2.264575	1.425504	1.905778	1.397737	2.209762	1.658319	1.160934	1.745782	1.949572	1.734017	2.318063	1.884112	1.078347	0.8464913	1.175699	1.544158	1.526299	1.502075	1.428015	1.242527	1.309192	1.779227	2.406968	1.438242	1.3060981	1.591134	1.605162	1.584206	2.177019	1.998157	1.617965	1.408615	1.215275	1.68972233333333	1.7379355	1.618046
4930405A21Rik	none	0.4834019	0.3044756	0.327432	0.9598847	1.014496	0.6522134	0.6135155	0.7072703	0.391043	0.2440797	0.1874577	0.5889117	0.5113557	0.475168	0.4717272	0.3364922	0.9358991	0.7633531	0.4132137	0.2767703	0.1752424	0.9559326	0.9639471	0.7037045	0.673967	0.5791783	0.3083801	0.1715731	0.08978227	0.4859653	0.4185561	0.4224591	0.4978616	0.2477405	1.098325	0.7191209	0.448724033333333	0.295015833333333	0.25744485	0.7743982	0.97519755	0.58178455	0.6884343	0.59121915	0.406485133333333	0.232027966666667	0.132512335	0.72094895
4930429F24Rik	none	0.3532553	0.1957343	0.1746304	0.8289913	0.7378154	0.4273122	0.2848465	0.3878579	0.3041446	0.3417116	0.2108899	0.5643737	0.4383048	0.3354127	0.2452981	0.2070721	0.8319103	0.3158702	0.2754758	0.2767703	0.1971477	0.7558537	0.8032892	0.5221033	0.3819146	0.3341413	0.3662014	0.2451044	0.2244557	0.7068587	0.6401447	0.4721602	0.3134684	0.2026967	1.074956	0.3247643	0.300899333333333	0.248172666666667	0.19276015	0.6966825	0.78486285	0.4328085	0.30035835	0.3616353	0.318381866666667	0.2415238	0.2108017	0.7313562
4930430F08Rik	none	1.041173	0.6524478	0.6766928	0.8289913	1.083666	1.079526	0.7888056	0.798531	0.8038106	0.5613833	0.4686442	0.5889117	0.8279091	0.5590212	0.8868471	0.6988684	1.247865	0.7633531	1.101903	0.5748305	0.5476325	0.6891607	1.239361	0.9534061	0.6290359	0.8464913	0.8287717	0.4902087	0.3815746	0.5743227	0.6893866	0.5715623	0.9772839	0.5630465	1.35538	0.8351081	0.910610233333333	0.6375665	0.5726685	0.7089515	1.1657655	0.95371755	0.77607935	0.6787761	0.969319533333333	0.542695233333333	0.46460355	0.6317417
4930432K21Rik	none	0.7622877	0.4132169	0.3929184	0.6326513	0.9914394	0.9220948	0.5258704	0.4563034	0.3041446	0.2684877	0.2343221	0.3435318	0.7061578	0.3913148	0.7547635	0.2847241	0.9878935	0.4738054	0.7673969	0.3619303	0.3942954	0.6224677	1.216409	1.021507	0.5616392	0.4677978	0.3854752	0.2205939	0.2469012	0.3755187	0.5909028	0.323057	0.6453762	0.2702623	1.074956	0.6031336	0.607065266666667	0.3221429	0.31362025	0.48809155	0.98966645	0.8141263	0.4998379	0.4238091	0.5994161	0.284262166666667	0.3205983	0.4989932
4930447C04Rik	none	3.58833	2.849022	2.925059	2.50879	2.859035	2.833755	2.76082	3.034418	2.21591	2.050269	1.851144	1.644045	1.607118	2.12428	4.811617	3.390806	3.405633	2.948122	3.640216	2.576092	2.475299	2.556564	3.07545	2.565116	2.291488	2.294437	2.216482	1.985345	1.728309	1.590432	1.871192	2.211698	4.204165	3.017929	3.738979	3.224445	3.538619	2.76336566666667	2.3881015	2.0764175	3.132334	2.2204365	2.854471	2.579349	3.353621	2.52645533333333	2.101804	2.073498
4930451G09Rik	none	0.632141	0.3479722	0.3492608	0.6544668	0.7839288	0.6971936	0.5258704	0.4791186	0.4779415	0.2684877	0.2577543	0.4662218	0.7305081	0.4472169	0.5660726	0.3364922	0.8579075	0.5527729	0.7083663	0.2767703	0.2409583	0.6446987	0.8950937	0.6583042	0.4493113	0.4009696	0.5396653	0.3186357	0.3142379	0.530144	0.6893866	0.5218613	0.7560121	0.2927842	0.9347447	0.5103438	0.558718366666667	0.3176507	0.30350755	0.5603443	0.82091815	0.71385085	0.53932165	0.46316775	0.668014566666667	0.2960634	0.2775981	0.58742135
4930452B06Rik	none	0.7251029	0.3697204	0.436576	0.4144957	0.4611346	0.4947826	0.5696929	0.6844552	0.4127676	0.2684877	0.2577543	0.2453799	0.2435027	0.4192659	1.0378	0.5435643	0.4679496	0.7370306	0.74772	0.4258004	0.3723901	0.3779268	0.4131202	0.4086026	0.4717769	0.5346261	0.3854752	0.2451044	0.2469012	0.2208933	0.2708304	0.3976086	0.8482087	0.5855684	0.5141096	0.7887132	0.7252235	0.393924133333333	0.34716515	0.3299378	0.4645421	0.36914265	0.65336175	0.55186055	0.660467966666667	0.4188244	0.30964565	0.29941005
4930453N24Rik	none	0.9110267	0.6959443	1.047782	1.832507	2.144276	1.619288	1.292765	1.140759	0.782086	0.6834231	0.7498307	1.177823	1.485366	1.201896	1.018931	0.8024044	2.313751	1.447739	0.8264274	0.7451507	0.941928	1.756248	1.950845	1.52091	1.078347	1.158357	0.9444142	0.6372714	0.6284759	1.568343	1.526499	1.317078	0.9772839	0.810787	2.383599	1.507834	0.904014566666667	0.727257266666667	0.89880635	1.505165	2.2290135	1.552327	1.370252	1.1713275	0.916041833333333	0.7310697	0.78520195	1.6622955
4930461G14Rik	none	9.668039	5.654548	6.657784	6.522853	7.378154	6.499644	5.01768	4.243622	6.017717	5.345345	5.272247	5.251129	4.723952	3.465931	10.28365	7.558132	8.293106	6.317405	10.64517	6.834096	5.695378	6.913838	7.642723	6.628442	4.830097	3.98742	6.090508	4.804046	4.825797	5.058457	5.588956	3.802132	10.71324	8.085348	8.693126	6.379298	8.65646866666667	6.18600833333333	5.9650155	5.886991	7.83563	5.611798	5.6675425	3.8547765	9.14963933333333	6.57449666666667	5.2605875	5.9861475
4930502E09Rik	none	0.2602934	0.1087413	0.1964592	0.7853602	0.7378154	0.4498024	0.2410239	0.2281517	0.08689845	0.04881594	0.02343221	0.6379877	1.071412	0.2515595	0.1886909	0.1035361	1.377851	0.3685153	0.07870737	0.04258004	0.0219053	0.9337016	1.0328	0.5675036	0.2246557	0.3786935	0.0963688	0.1225522	0.04489113	0.66268	0.6647656	0.2485054	0.03687864	0.06756558	1.121694	0.4407515	0.178627583333333	0.0870311133333333	0.109945705	0.71167395	1.0578332	0.7606072	0.3047696	0.2398556	0.0706516033333333	0.07756594	0.033398215	0.7981908
4930503L19Rik	none	3.104928	2.50105	2.663114	3.512305	4.680516	5.082767	4.228874	4.403328	2.49833	1.977045	1.944873	2.601027	4.845704	4.080855	4.056854	2.588401	5.043456	5.869922	3.541832	2.256742	2.124814	3.001184	4.727931	5.289134	4.830097	4.232457	2.948885	2.058877	1.997655	2.628631	4.899569	4.64705	4.019771	2.409839	4.860672	5.72977	3.22003733333333	2.35549866666667	2.3039935	3.056666	4.861986	4.9642355	5.049398	4.2420915	3.503496	2.24181933333333	2.0612345	2.8149075
4930513N10Rik	none	1.134135	0.6089513	0.7858368	1.592536	1.613971	1.079526	0.7888056	0.798531	0.8689845	0.7322391	0.6092374	1.177823	1.071412	0.7267275	1.547265	0.6212163	1.819804	0.7370306	1.101903	0.7025707	0.6133484	1.35609	1.652481	1.066907	0.5841047	0.4900739	0.7709504	0.6617818	0.6509214	1.038199	1.058701	0.5964129	1.493585	0.7432214	2.243387	1.043885	1.1834615	0.654135566666667	0.6975371	1.3851795	1.7168875	1.075469	0.7629181	0.76262925	1.12214613333333	0.702524633333333	0.6321349	1.1971445
4930519F16Rik	none	1.784869	1.00042	1.200584	0.9817003	0.7839288	0.764664	0.5696929	0.524749	1.477274	1.220398	1.124746	0.9815195	0.7792086	0.5590212	3.113399	1.345969	0.8839047	0.7107081	1.81027	1.341271	1.029549	0.9781636	0.8262404	0.6810044	0.4942425	0.4455218	1.445532	1.004928	1.054942	0.9498414	0.7878704	0.4970107	2.452429	1.486443	1.028219	0.672726	2.12518066666667	1.188929	1.162665	0.9816099	0.83391675	0.7719363	0.6402005	0.5418851	1.90274366666667	1.27754733333333	1.0422455	0.9640025
4930525G20Rik	none	0.7251029	0.8046856	0.7203504	0.8508069	0.853099	0.8546245	0.7230718	0.798531	0.5213907	0.5369753	0.5858052	0.6870636	0.6087567	0.5869722	0.5283344	0.5694483	0.5979355	0.5001279	0.6690126	0.7451507	0.7885909	0.9114706	1.101654	0.7945051	0.6515014	0.7128348	0.6360341	0.7108027	0.6958126	0.6847693	0.6155237	0.5218613	0.4978616	0.4729591	0.8412702	0.5799362	0.591609333333333	0.6370364	0.6530778	0.76893525	0.72551725	0.7316906	0.61159985	0.6927516	0.600969433333333	0.642970833333333	0.74220175	0.79811995
4930539J05Rik	none	1.468798	1.696364	2.117394	5.562968	6.709509	3.148616	2.191127	2.235887	1.151404	1.635334	1.429365	6.208111	5.259658	2.90691	1.396312	1.190665	5.043456	2.474317	1.200287	1.128371	1.993382	5.424362	5.829585	3.790924	2.875592	1.715259	1.040783	2.058877	1.346734	4.859653	4.653359	2.460203	1.714857	1.32879	5.374782	3.131655	1.338838	1.50745433333333	1.7733795	5.8855395	5.8764825	4.204137	2.332722	2.5713985	1.31864233333333	1.505346	1.670058	5.1420075
4930549G23Rik	none	0.873842	0.4349652	0.5020624	1.330749	1.222007	0.8546245	0.5039591	0.524749	0.4127676	0.3173036	0.3514831	0.8342916	0.7061578	0.475168	0.9434544	0.4917963	1.429846	0.5790954	0.8264274	0.4470904	0.4819166	1.289397	1.308214	0.8626055	0.4493113	0.4455218	0.4432965	0.3431461	0.3591291	0.7510373	0.7140075	0.4224591	0.8482087	0.4504372	1.659172	0.7191209	0.743354666666667	0.414688366666667	0.42677275	1.0825203	1.3259265	0.78039115	0.54152725	0.4999585	0.705977533333333	0.4135579	0.42052285	1.02021715
4930558J18Rik	none	0.8552496	0.6089513	0.7858368	1.57072	1.867595	1.371897	1.270853	1.391726	0.6082891	0.4637514	0.3983475	0.8833675	0.9496605	0.8385318	0.9057162	0.6988684	1.845801	1.316126	0.9051348	0.5535405	0.5257272	1.533938	2.019699	1.339309	1.145744	1.180633	0.5974865	0.4656983	0.4938025	0.927752	1.058701	0.9443204	0.9035266	0.6756558	2.383599	1.299057	0.789751633333333	0.5905237	0.59209215	1.22704375	1.856698	1.16077875	1.2934895	1.1151289	0.8020493	0.564964866666667	0.50976485	1.230845
4930563E22Rik	none	1.282874	0.6089513	1.135098	2.399712	3.52768	3.351028	2.93611	2.486854	0.9124337	0.5857913	0.562373	1.815811	2.800281	2.236085	1.566134	0.4917963	4.159552	2.81651	1.298672	0.5109605	0.8324015	2.400947	3.580375	2.769418	2.493678	2.472646	0.8480454	0.4411879	0.516248	1.457896	2.732925	2.683858	1.382949	0.810787	4.182983	2.412535	1.2538139	0.562179633333333	0.8487355	2.1077615	3.843616	3.0756545	2.87631	2.3614695	1.17655546666667	0.587645133333333	0.67432475	1.9294215
4930578M01Rik	none	0.2231086	0.1522378	0.1746304	0.6544668	0.6917019	0.4498024	0.1533789	0.1825214	0.1086231	0.07322391	0.04686442	0.7116016	0.4870054	0.2236085	0.1886909	0.1035361	0.8319103	0.3421928	0.2754758	0.06387006	0.1314318	0.7113917	0.8032892	0.4767031	0.2021901	0.1113804	0.2120114	0.02451044	0.1122278	0.8393947	0.467798	0.1739538	0.2765898	0.1126093	0.8179016	0.3247643	0.1734742	0.109665936666667	0.11074741	0.6830342	0.7618061	0.4684039	0.24778585	0.20306495	0.254692333333333	0.0669966	0.1218298	0.7753932
4930579G24Rik	none	0.2974781	0.4784617	1.047782	3.228703	2.282616	1.102016	0.5258704	0.9354221	0.1737969	0.07322391	0.2577543	2.551951	1.728869	0.6149233	0.3396436	0.5953323	2.521728	1.000256	0.4132137	0.3832204	0.6352537	3.35688	2.914792	1.725211	0.831226	0.8910435	0.3276539	0.3186357	0.4040202	2.297291	1.748087	0.5964129	0.4978616	0.2702623	3.224869	1.322255	0.2703062	0.382339303333333	0.65276815	2.890327	2.402172	1.4154425	0.7630632	0.7751727	0.412909733333333	0.324039466666667	0.51963695	2.8270855
4930581F22Rik	none	0.3532553	0.1739861	0.2619456	0.698098	0.6917019	0.4273122	0.2629352	0.4106731	0.28242	0.2440797	0.2577543	0.4416838	0.4383048	0.3633638	0.3585127	0.1294201	0.7019243	0.3685153	0.3541832	0.2341902	0.219053	0.6224677	0.6885336	0.5448035	0.3369835	0.2227609	0.3276539	0.1715731	0.1795645	0.4196973	0.467798	0.3479075	0.2950291	0.1801749	0.7010585	0.3479617	0.331396	0.1824953	0.25984995	0.5698909	0.6968131	0.4328085	0.31572525	0.38701845	0.325622066666667	0.195312733333333	0.19930875	0.5210825
4930583K01Rik	none	0.09296191	0.1304896	0.1746304	1.090778	0.853099	0.4722925	0.1314676	0.2509669	0.08689845	0.2196717	0.1640255	0.7606776	0.6818075	0.1677064	0.07547635	0.1294201	1.221868	0.658063	0.07870737	0.02129002	0.219053	0.9337016	1.42297	0.4767031	0.4043802	0.245037	0.1541901	0.09804175	0.04489113	0.8835734	0.467798	0.4473097	0.03687864	0.1351312	0.9814819	0.2551719	0.0851122366666667	0.159860466666667	0.16932795	0.9257278	1.0374835	0.57705	0.3947653	0.20933665	0.08992537	0.08482099	0.131972065	0.9086375
4930591A17Rik	none	1.003989	0.3697204	0.54572	0.7199135	0.5764183	0.6971936	1.599522	1.619877	0.4344922	0.1464478	0.04686442	0.1226899	0.1948022	0.3074616	0.5660726	0.3364922	0.6239327	1.158191	0.8854579	0.5535405	0.3723901	0.4890818	1.101654	0.930706	1.729849	2.116228	0.3276539	0.1470626	0.02244557	0.1104467	0.1477257	0.5218613	0.6453762	0.3603498	0.3738979	0.5567387	0.6681846	0.284220133333333	0.29629221	0.4213017	0.6001755	0.4459979	1.3788565	0.9636693	0.619496	0.353650966666667	0.197417835	0.29976425
4930596I21Rik	none	0	0	0.3056032	0.5672046	1.590914	1.281937	0.1752901	0	0	0	0	0	1.217513	0.8385318	0.3962508	0	0.9878935	0.605418	0	0	0	0.1556169	0.4819735	0.5675036	0	0	0	0	0	0.1767147	2.191264	0	0.3503471	0	1.261905	1.252662	0.1320836	0	0.1528016	0.2836023	1.28940375	1.249725	0.39035405	0.4192659	0.116782366666667	0	0	0.1661658
4931406P16Rik	none	1.413021	1.196154	1.418872	1.57072	2.167333	2.338972	1.577611	1.574247	1.281752	1.342438	1.265339	1.423203	2.142824	1.788868	1.717087	1.578925	2.287753	2.053157	1.43641	1.426431	1.270507	1.445014	2.180357	2.360815	1.550124	1.42567	1.484079	1.274543	1.144724	1.303271	2.166644	1.83894	1.714857	1.57653	2.266756	2.018178	1.47062	1.37250566666667	1.3421055	1.4969615	2.227543	2.240898	1.815384	1.6815575	1.54511533333333	1.42583466666667	1.2076155	1.3741425
4931414P19Rik	none	0.7994724	0.4567135	0.5238912	0.545389	0.6917019	0.6747035	0.5477817	0.4791186	0.5213907	0.3661195	0.3749153	0.4907597	0.4870054	0.5590212	0.7736326	0.5435643	0.6499299	0.6317405	0.6886895	0.4896705	0.438106	0.4890818	0.5967292	0.5902038	0.516708	0.5569022	0.4625702	0.392167	0.4489113	0.4859653	0.492419	0.5715623	0.6822548	0.5180028	0.7244271	0.8119107	0.698165233333333	0.455465766666667	0.44940325	0.51807435	0.6708159	0.58085445	0.5897611	0.5190699	0.6111715	0.466613433333333	0.44350865	0.48752355
4931428F04Rik	none	1.654722	1.217903	1.287899	1.854323	2.374843	2.361462	2.278772	2.327148	1.737969	1.31803	0.9138561	2.110267	2.508078	2.571497	2.132207	1.527157	2.859692	3.421928	1.8693	0.9793409	1.11717	1.911865	2.66233	2.292715	2.156694	1.871191	1.696091	1.053949	1.01005	1.921772	2.33899	2.857812	2.212718	1.306268	2.593917	2.946076	1.84163266666667	1.35436333333333	1.10087755	1.982295	2.6172675	2.43477	2.85035	2.4493225	1.92603633333333	1.11318596666667	1.06361	1.9168185
4932438A13Rik	none	0.7251029	0.8046856	0.8076656	0.5672046	0.7147586	0.8546245	1.073652	1.072313	0.8038106	0.8542789	0.7732629	0.6379877	0.8279091	1.145993	0.867978	0.8541724	0.6239327	1.447739	0.8657811	0.8090208	0.722875	0.5780058	0.6426314	0.8172052	1.123278	0.9801479	0.8865929	0.8088444	0.7182581	0.6185013	0.8371123	1.217676	0.8482087	0.7882651	0.6075841	1.438242	0.798963833333333	0.8377123	0.79046425	0.60259615	0.66934565	0.8412668	1.2606955	1.109153	0.8668609	0.802043433333333	0.72056655	0.59825355
4933404O12Rik	none	1.56176	0.6524478	0.8294944	0.8289913	1.06061	1.259447	1.424232	1.460171	1.238303	0.7322391	0.6561018	0.6134497	0.7792086	1.173944	1.698218	0.8024044	1.065885	1.316126	1.928331	0.8090208	0.7666856	0.8003157	1.0328	1.135007	1.258072	1.514774	1.272068	0.784334	0.6060303	0.596412	0.9355961	1.515883	1.327631	0.8783526	0.9347447	1.299057	1.499427	0.729030433333333	0.7427981	0.7212205	1.0632475	1.0193278	1.370179	1.3170575	1.50934333333333	0.823902466666667	0.68635795	0.69836385
4933405L10Rik	none	0.1487391	0.08699304	0.1528016	0.2836023	0.8300423	0.4048221	0.2191127	0.2965972	0.08689845	0.04881594	0.1405933	0.8833675	0.5600562	0.3074616	0.1509527	0.1294201	0.5979355	0.4474828	0.1967684	0.1703202	0.1533371	0.6002367	0.5508269	0.4313028	0.2246557	0.2227609	0.1734638	0.04902087	0.0673367	0.5522333	0.1723466	0.4970107	0.09219659	0.06756558	0.5374782	0.463949	0.128863416666667	0.0884096933333333	0.14669745	0.5834849	0.7139889	0.48243915	0.33329775	0.3020294	0.15414293	0.09563555	0.1103369	0.576235
4933408B17Rik	none	0.07436953	0.1304896	0.3056032	0.3272334	0.5303048	0.5622529	0.1752901	0.2053366	0.08689845	0.3905275	0.3514831	0.5889117	0.8035589	0.4472169	0.1698218	0.2847241	0.9878935	0.4474828	0.09838421	0.1703202	0.219053	0.2667719	0.5049247	0.4313028	0.2246557	0.1782087	0.1541901	0.3676566	0.3815746	0.5080547	0.7140075	0.3976086	0.09219659	0.2252186	0.7711644	0.4407515	0.11036326	0.2685804	0.32854315	0.45807255	0.75909915	0.6829059	0.31138645	0.32627675	0.114923633333333	0.254398466666667	0.3003138	0.3874133
4933416M07Rik	none	0.4276248	0.6741961	0.5238912	0.9598847	0.853099	0.6747035	0.3724915	0.5019338	0.3475938	0.6590152	0.4920764	0.6870636	0.5357059	0.7267275	0.433989	0.8800565	1.013891	0.8686432	0.5115979	0.8941808	0.6352537	0.9781636	1.009849	1.112307	0.3594491	0.5569022	0.4240227	0.4411879	0.4938025	0.8173053	0.8617332	0.5715623	0.5900582	0.8333088	1.215168	0.672726	0.4030692	0.737755933333333	0.5079838	0.82347415	0.933495	0.6052047	0.62056735	0.61433065	0.5085596	0.7228925	0.5645281	0.89773445
4933421O10Rik	none	0.6135486	0.6741961	0.327432	0.6326513	0.8761558	0.9895652	0.6135155	0.3650428	0.6951876	0.3905275	0.3749153	0.4171458	1.071412	1.090091	0.1509527	0.1294201	0.7019243	0.5527729	0.6690126	0.2554802	0.4600113	0.3779268	0.7344359	0.9080058	0.8087604	0.7796631	0.8480454	0.4411879	0.5611392	0.927752	1.107943	0.6709645	0.1106359	0.2927842	0.5608468	0.8119107	0.486562966666667	0.3980479	0.35117365	0.52489855	0.78904005	1.0304886	0.5831442	0.7275669	0.542564633333333	0.329817433333333	0.51057525	0.6528394
4933422A05Rik	none	0.2231086	0.4567135	0.4584048	1.090778	0.7839288	0.4048221	0.1972014	0.1825214	0.08689845	0.6101992	0.445212	0.9815195	0.5844065	0.4472169	0.2452981	0.2329561	1.039888	0.1842576	0.255799	0.3619303	0.3504848	0.9337016	0.8721426	0.3632023	0.1797245	0.08910435	0.2120114	0.3431461	0.516248	0.861484	0.6155237	0.4473097	0.1290752	0.4053935	1.332011	0.3015668	0.185101716666667	0.4332896	0.4518084	1.03614875	0.9119084	0.4946143	0.1907295	0.31486915	0.198961866666667	0.370156633333333	0.4333664	0.8975928
4933427D14Rik	none	0.4276248	0.3044756	0	0.7417291	0.6686452	0.6971936	0.328669	0.5703793	0.1303477	0	0.1874577	0.4907597	0.5600562	0.475168	0.20756	0.2588401	0.7799159	0.2895477	0.3148295	0.3619303	0.3066742	0.5113128	0.6426314	0.5902038	0.3145179	0.2004848	0.1541901	0.2451044	0.3142379	0.5080547	0.2954514	0.3976086	0.7006941	0.1801749	0.7244271	0.3711592	0.2551775	0.1877719	0.09372885	0.6162444	0.72428055	0.6286249	0.30910835	0.52277365	0.389904566666667	0.2624032	0.31045605	0.50968375
4933428G20Rik	none	0.1673314	0.2174826	0.2619456	0.6108357	0.5072481	0.5172727	0.5696929	0.7757159	0.1086231	0.1464478	0.117161	0.4171458	0.5357059	0.9782871	0.1886909	0.1811881	0.5199439	0.8686432	0.1180611	0.2129002	0.2628636	0.4446198	0.6196803	0.4540029	0.516708	0.8242152	0.2312851	0.1470626	0.1122278	0.397608	0.3939352	0.7952172	0.1843932	0.2702623	0.6075841	0.6959234	0.1548818	0.181706166666667	0.1895533	0.51399075	0.513596	0.5264893	0.71916805	0.8770015	0.177913133333333	0.210075033333333	0.1875457	0.4211139
4933433G15Rik	none	1.357244	0.587203	0.7421792	1.418011	1.706198	1.214466	1.117475	1.026683	0.8255352	0.4393434	0.3046187	0.9324435	0.90096	0.6708254	1.207622	0.6212163	1.819804	1.158191	1.141257	0.4258004	0.5914431	1.489476	2.134454	1.384709	0.9884849	0.8687674	0.6360341	0.4656983	0.3591291	0.9056627	0.9109751	0.7455161	0.9957232	0.6306121	1.846121	1.18307	1.13013373333333	0.549254233333333	0.52339895	1.17522725	1.763001	1.057713	1.137833	0.8487542	0.9243381	0.507370266666667	0.4752861	1.19756935
4933434E20Rik	none	0.2788857	0.06524478	0.4584048	0.5672046	0.7378154	0.6747035	0.1533789	0.1597062	0.1737969	0.2196717	0.2811865	0.5398357	0.7061578	0.4192659	0.1132145	0.1294201	0.8319103	0.3421928	0.07870737	0.2129002	0.219053	0.7336227	0.7114848	0.6129039	0.2920524	0.51235	0.03854752	0.09804175	0.2469012	0.927752	0.6401447	0.4224591	0.1475145	0.1126093	0.8412702	0.5103438	0.188632366666667	0.138112193333333	0.36979565	0.55352015	0.78486285	0.69043065	0.24778585	0.28948605	0.0882564633333333	0.14118375	0.2329771	0.83068735
4933438K21Rik	none	0.2231086	0.1739861	0.109144	0.2836023	0.253624	0.5172727	0.8107169	0.7529007	0.4562168	0.3173036	0.3280509	0.1717659	0.3896043	0.8944339	0.3585127	0.3623762	0.2079776	0.8159981	0.2361221	0.1490301	0.1752424	0.06669297	0.183609	0.4086026	0.516708	0.6237305	0.5011177	0.2941252	0.2917924	0.2871613	0.2954514	0.9940215	0.3319077	0.1801749	0.2570548	0.7191209	0.345946033333333	0.2845553	0.21859745	0.2276841	0.2308008	0.4534385	0.8133575	0.8236673	0.3563825	0.207776733333333	0.2335174	0.176927135
4933439C10Rik	none	0.5391791	0.6959443	0.7858368	1.897954	1.590914	0.9220948	0.4820479	0.66164	0.4996661	0.6346072	0.3983475	1.055133	1.558417	0.7826296	0.4717272	0.6729844	1.871798	0.9476107	0.7083663	0.5961206	0.7666856	1.978558	2.088552	1.384709	1.01095	0.6014544	0.5203915	0.6617818	0.6284759	1.237003	1.452636	0.7952172	0.6084975	0.5180028	1.892858	0.8351081	0.503524133333333	0.6678453	0.59209215	1.4765435	1.731356	1.2402559	0.7148293	0.7221348	0.612418433333333	0.5919684	0.69758075	1.6077805
5031434O11Rik	none	0.1115543	0.1522378	0.1746304	0.6326513	0.6455884	0.3373518	0.1752901	0.1597062	0.2389707	0.2196717	0.2577543	0.7606776	0.8766097	0.3354127	0.1132145	0.1035361	0.5719383	0.1316126	0.07870737	0.02129002	0.0438106	0.7780847	0.8032892	0.4767031	0.2471212	0.2227609	0.1927376	0.2205939	0.2469012	0.7510373	0.7386285	0.323057	0.07375727	0.06756558	0.6543213	0.3015668	0.154579833333333	0.158481866666667	0.21619235	0.69666445	0.60876335	0.60698075	0.15345135	0.24755945	0.115067413333333	0.103149833333333	0.1453559	0.764561
5031439G07Rik	none	0.4276248	0.2827274	0.3492608	0.7417291	1.19895	1.394387	1.051741	1.072313	0.4779415	0.3661195	0.3046187	0.7116016	1.485366	1.257798	0.433989	0.4141442	1.377851	1.447739	0.4328905	0.3619303	0.3504848	0.6669297	1.124605	1.248508	1.100813	1.002424	0.6360341	0.3431461	0.3815746	0.7068587	1.501878	1.36678	0.5347402	0.4053935	1.238537	1.391847	0.446518433333333	0.354330366666667	0.32693975	0.72666535	1.2884005	1.4398765	1.24974	1.1650555	0.534554933333333	0.370156633333333	0.3660297	0.6868942
5033404E19Rik	none	0.2788857	0.2827274	0.2619456	0.8289913	0.853099	0.9445849	1.599522	1.870844	0.1303477	0.07322391	0.04686442	0.3680698	0.3409038	1.118042	0.1698218	0.1294201	1.091882	1.500384	0.2361221	0.2341902	0.1752424	0.7113917	0.9868982	0.7945051	1.235606	1.581602	0.1541901	0.09804175	0.08978227	0.3755187	0.4185561	0.9940215	0.2028325	0.2026967	1.121694	1.484637	0.1930184	0.16179047	0.15440501	0.59853055	0.9724905	0.64274435	1.549953	1.494443	0.1977149	0.17830955	0.132512335	0.5434552
5033406O09Rik	none	0.241701	0.2827274	0.1528016	0.3054179	0.3689077	0.5622529	0.7011605	0.8441614	0.1086231	0.07322391	0	0.3926078	0.2435027	0.5031191	0.09434544	0	0.389958	0.4474828	0.5115979	0.04258004	0.08762121	0.6446987	0.5967292	0.4767031	0.8761571	0.51235	0.4240227	0.09804175	0.04489113	0.2871613	0.5662818	0.2236548	0.2028325	0	0.5374782	0.672726	0.14822318	0.118650436666667	0.0764008	0.34901285	0.37943285	0.4028778	0.57432165	0.67364025	0.379484366666667	0.04687393	0.06625617	0.46593
5330434G04Rik	none	0.5763639	0.3697204	0.327432	0.3708645	0.3689077	0.4498024	0.5477817	0.6844552	0.9776075	0.5613833	0.562373	0.5152977	0.633107	0.9223849	0.5849417	0.3106082	0.2859692	0.6843855	0.7083663	0.4045104	0.3285795	0.3112339	0.2983646	0.3405022	0.4717769	0.5569022	0.8094979	0.5637401	0.5611392	0.5080547	0.7140075	1.043723	0.6084975	0.315306	0.303792	0.6495285	0.712971033333333	0.413903966666667	0.4449025	0.4430811	0.32743845	0.5414547	0.6160836	0.80342005	0.708787233333333	0.427852166666667	0.44485935	0.4096443
5430416N02Rik	none	17.83009	21.46553	24.53557	29.16741	30.08903	25.54877	19.26	19.80357	14.121	18.15953	18.20683	24.90606	24.20417	19.95706	22.8316	23.73564	30.83268	23.03221	17.09918	21.50292	23.43867	28.7669	33.55454	27.98928	19.88203	19.95937	15.53465	17.67203	17.08108	25.35856	26.78759	20.87445	21.6662	21.55342	30.68299	21.55043	18.2608966666667	21.1202333333333	21.3712	27.036735	30.460855	24.87647	21.146105	19.880315	18.10001	20.24279	20.259875	27.06273
5530601H04Rik	none	2.007977	2.087833	2.532141	2.70513	3.135715	2.901225	2.607441	2.441223	1.97694	2.538429	2.366653	2.601027	3.116834	2.878959	2.641672	3.054314	3.353638	3.869411	2.164453	2.639962	2.234341	2.645488	2.777086	2.746718	2.516143	2.205333	2.043018	2.377512	2.37923	2.451916	3.052998	2.932363	2.692141	2.882798	3.598767	3.641999	2.208863	2.560192	2.449397	2.6530785	3.2446765	3.0090295	3.238426	2.660091	2.29987066666667	2.633424	2.3067855	2.548702
5730405O15Rik	none	0.9853963	0.6524478	0.8294944	2.552421	2.720694	2.114071	1.424232	1.346095	0.5213907	0.4149355	0.3514831	1.055133	1.412316	1.145993	0.6981562	0.4400282	2.729706	1.789931	1.416733	0.4896705	0.5476325	3.067877	2.822988	1.861412	1.415331	1.403394	0.5011177	0.1225522	0.2693468	0.8173053	1.231047	0.9691709	0.81133	0.5180028	2.944446	1.763006	0.734981066666667	0.5024705	0.59048875	1.803777	2.7252	1.7631935	1.6070815	1.246044	0.9097269	0.376741833333333	0.40848965	1.94259115
5730409E04Rik	none	0.2602934	3.088253	3.056032	1.090778	1.314234	0.6747035	0.7230718	0.6844552	0.1303477	1.879414	1.640255	1.030595	1.217513	0.950336	0.07547635	2.743705	1.013891	1.052901	0.1770916	2.725123	3.307701	1.422783	1.62953	0.7491048	0.4942425	0.6682826	0.1927376	2.500065	1.705863	1.126556	1.378773	1.018872	0.2950291	2.950364	1.074956	1.391847	0.155372483333333	2.57045733333333	2.3481435	1.0606865	1.1640625	0.94610825	0.8879864	0.8173956	0.221619433333333	2.725184	2.506782	1.2746695
5730420D15Rik	none	0.5949562	0.3044756	0.4147472	0.8726225	0.8992125	0.4722925	0.1972014	0.136891	0.3258692	0.1952638	0.2577543	0.6870636	0.5357059	0.2795106	0.2830363	0.2070721	0.4679496	0.2369027	0.74772	0.4470904	0.3942954	0.6891607	0.940996	0.4540029	0.2920524	0.1336565	0.3276539	0.2696148	0.2244557	0.7068587	0.6401447	0.2236548	0.3687864	0.2252186	0.7477958	0.3943566	0.401287233333333	0.235603833333333	0.33625075	0.77984305	0.68358105	0.5039992	0.21705205	0.2082008	0.481386766666667	0.3139746	0.30937555	0.6980097
5730455P16Rik	none	1.505983	1.196154	1.287899	1.308934	1.452574	1.394387	1.292765	1.209204	1.151404	1.049543	0.8435595	1.153285	1.168813	0.9782871	1.717087	1.423621	1.559832	1.631996	1.456086	1.341271	1.248602	1.467245	1.491823	1.475509	1.078347	1.091528	1.137152	0.9313966	0.830486	1.082377	1.181806	1.118274	1.659539	1.351312	1.892858	1.531032	1.458158	1.223106	1.06572925	1.2311095	1.506203	1.2816	1.4623805	1.09374555	1.41759233333333	1.2079932	1.039544	1.274811
5730480H06Rik	none	1.189912	1.261399	1.375214	1.265303	1.498687	1.619288	1.424232	1.505801	1.107955	1.147175	1.124746	1.030595	1.241864	1.397553	1.396312	1.578925	1.507837	1.710964	1.219964	1.383851	1.248602	1.178243	1.491823	1.452809	1.303003	1.202909	1.079331	1.12748	0.9427138	0.9719307	1.280289	1.441331	1.290752	1.441399	1.542329	1.647019	1.231393	1.32916633333333	1.24998	1.147949	1.503262	1.430576	1.567598	1.451677	1.19668233333333	1.31757666666667	1.0956579	1.07508685
5830417I10Rik	none	4.313433	5.328324	5.348056	4.624899	5.718069	6.747035	5.828397	5.726608	3.997329	4.93041	4.733306	4.318686	6.501522	6.540548	5.698464	6.186279	7.305212	9.370817	4.781473	5.492825	5.125841	4.735201	5.554171	5.992838	5.863513	5.323985	4.20168	4.804046	4.444222	4.439956	5.736681	6.784196	5.882143	6.328643	6.963848	9.023807	4.669742	5.481671	5.040681	4.4717925	6.5116405	6.6242785	7.599607	6.133578	4.95509866666667	5.541838	4.7850315	4.5875785
5830418P13Rik	none	0.5205867	0.5654548	0.7421792	1.112594	1.498687	1.799209	2.673175	3.513537	0.5865645	0.4637514	0.5155086	0.5889117	0.8766097	2.851008	0.5849417	0.9318245	1.741812	3.816765	0.4722442	0.7238607	0.6571591	0.9781636	1.193458	1.384709	2.089298	2.829063	0.5974865	0.4166774	0.4938025	0.5743227	0.8617332	2.882662	0.5531796	0.8783526	1.495592	3.131655	0.564030966666667	0.6536769	0.6288439	0.85075285	1.6202495	1.33790935	3.24497	3.1822725	0.5409701	0.672963566666667	0.5754808	0.77624315
5930430L01Rik	none	0.7808801	0.2174826	0.2619456	0.9598847	0.853099	0.8321343	0.4601366	0.7529007	0.1955215	0.4393434	0.2577543	0.7606776	0.3165535	0.1118042	0.1886909	0.2588401	0.5979355	0.7370306	0.8264274	0.08516008	0.3066742	0.6891607	1.0328	0.7491048	0.4043802	0.4455218	0.6167603	0.09804175	0.1122278	0.4859653	0.6647656	0.6212634	0.6084975	0.2927842	0.9113761	0.5103438	0.388364166666667	0.305222033333333	0.25984995	0.86028115	0.72551725	0.5743439	0.5985836	0.43235245	0.683895066666667	0.15866201	0.209451	0.587563
6030458C11Rik	none	3.328036	2.392309	2.270195	2.399712	2.789864	2.991186	3.264779	3.422276	2.389707	1.708558	1.616822	1.545893	2.118473	3.242323	3.679472	2.251909	2.755703	3.185025	3.108941	2.129002	2.124814	2.289792	2.754135	2.792118	2.628471	3.007272	2.582684	1.66671	1.414071	1.546253	2.043539	3.031765	3.116245	2.319752	3.03792	3.340432	3.132405	2.117592	1.9435085	1.9728025	2.7727835	2.5548295	3.224902	3.3322995	2.93595666666667	2.038488	1.7694425	1.9180225
6230400D17Rik	none	2.528564	1.783357	1.942763	3.075994	3.135715	2.766284	2.015837	1.779583	2.628678	1.68415	1.523094	2.527413	2.629829	1.956574	3.490781	1.863649	3.639608	2.369027	2.55799	1.809652	1.861951	3.179032	3.419717	2.655917	2.066832	1.626154	2.524862	1.66671	1.548744	2.540273	2.806788	1.86379	3.190002	2.049489	4.22972	2.505324	2.88267433333333	1.777052	1.7329285	2.8017035	3.3876615	2.6980565	2.192432	1.8680785	2.757618	1.84195033333333	1.7053475	2.8596525
6330403K07Rik	none	0.2602934	0.2392309	0.1746304	1.352565	0.9222692	0.3148616	0.1752901	0.06844552	0.4344922	0.07322391	0	1.349589	0.7061578	0.3354127	0	0	0.7019243	0.3421928	0.05903053	0.1277401	0.1314318	0.8670086	1.285263	0.6129039	0.2021901	0.3341413	0.07709504	0.2205939	0.04489113	0.6405907	0.8371123	0.2982064	0.3872257	0.06756558	1.495592	0.672726	0.2315952	0.104151603333333	0.0873152	1.351077	0.81209675	0.5105097	0.25874145	0.20192911	0.174450423333333	0.138633193333333	0.088161465	0.75379965
6330418K02Rik	none	1.096951	0.4132169	0.5675488	1.17804	1.360347	1.484348	1.073652	1.551432	0.6300137	0.4393434	0.7263985	1.300513	0.9496605	1.229847	1.000062	0.4917963	1.793807	1.210836	1.180611	0.3193503	0.7447803	0.8003157	1.813139	1.339309	1.078347	0.6460065	1.040783	0.5882505	0.6060303	1.413717	1.723466	1.416481	0.9404052	0.4053935	1.542329	1.832598	0.9090089	0.448118866666667	0.64697365	1.2392765	1.577077	1.21700425	1.142244	1.3906395	1.05393306666667	0.437664766666667	0.6754053	1.10701635
6330549D23Rik	none	1.413021	1.239651	1.113269	1.919769	2.444013	2.181541	1.643345	1.32328	0.9776075	0.756647	0.7732629	1.153285	1.534067	1.118042	1.528396	1.061245	2.703709	1.895221	1.416733	1.021921	0.9857386	1.889634	2.295112	2.179214	1.57259	1.225185	1.021509	0.7353131	0.7182581	1.237003	1.526499	1.093424	1.382949	1.126093	2.921077	1.971783	1.3063415	1.019181	0.94326595	1.536527	2.573861	1.857804	1.769283	1.220661	1.27373033333333	0.961109033333333	0.85199835	1.5633185
6430503K07Rik	none	0.09296191	0	0.1964592	0.4363112	0.9914394	1.214466	0.4163141	0.1825214	0	0	0.117161	0.5152977	0.5844065	0.475168	0	0.2588401	1.169874	0.2895477	0.1574147	0	0	0.4668508	1.009849	0.2724017	0.08986226	0.3341413	0.05782128	0	0	0.7068587	0.7386285	0.4721602	0	0	0.3972665	0.3943566	0.0309873033333333	0.0862800333333333	0.1568101	0.47580445	1.0806567	0.89943625	0.3529309	0.3288447	0.0717453266666667	0	0	0.58685475
6720489N17Rik	none	1.598945	0.6741961	0.6985216	0.9162536	1.19895	1.394387	1.20512	0.9810524	1.173129	0.7078311	0.6326696	0.7116016	0.7305081	1.006238	1.830301	0.8541724	1.455843	1.474061	1.49544	0.8090208	0.6571591	0.9337016	1.170507	1.203108	1.145744	0.9355957	1.252794	0.6372714	0.5835847	0.6185013	0.8617332	1.018872	1.604221	0.810787	1.448854	1.623821	1.534125	0.745399866666667	0.6655956	0.8139276	1.3273965	1.06244755	1.3395905	0.9936452	1.45081833333333	0.752359733333333	0.6203719	0.77610145
8030462N17Rik	none	4.945574	3.958183	4.824165	4.86487	5.787239	6.702055	5.390172	5.019338	3.497662	3.758827	3.749153	3.77885	5.210958	4.304463	6.679657	6.082743	6.655282	8.002046	4.840503	5.024445	4.162007	4.446198	5.072198	5.538836	5.099684	4.277009	3.48855	3.504993	3.389281	3.490115	4.776464	4.522798	5.9559	6.103424	6.262789	7.655158	5.04096433333333	4.59991766666667	4.286659	4.32186	6.2212605	5.9565065	6.696109	4.6619005	4.761651	4.87762066666667	3.775644	3.9681565
8430429K09Rik	none	0.3346629	0.3044756	0.4147472	0.8289913	1.014496	0.7196838	0.5258704	0.524749	0.4996661	0.5369753	0.5155086	1.030595	0.90096	0.6987765	0.3962508	0.3882602	1.29986	0.605418	0.3345063	0.3406403	0.2847689	0.8447776	1.009849	0.8399054	0.4942425	0.3786935	0.5782128	0.4902087	0.4938025	0.9719307	1.009459	0.6461139	0.3687864	0.315306	1.448854	0.672726	0.410193266666667	0.4099037	0.4651279	0.92979315	1.157178	0.8103219	0.5656442	0.61176275	0.4271685	0.382051666666667	0.3892857	0.90835415
9030025P20Rik	none	9.984109	9.547486	9.189925	11.38772	11.57448	10.61534	9.706691	9.331405	6.45221	5.565017	5.483137	7.974846	9.204402	8.692779	11.07615	8.12758	10.32089	9.555075	10.54679	8.409558	9.265943	10.91542	11.56737	9.761063	7.773086	8.041668	6.630173	5.735442	5.431827	7.532463	8.715816	8.523734	10.80544	8.693438	11.14683	10.11409	9.170823	7.74669433333333	7.336531	9.681283	10.947685	9.909871	9.630883	9.012092	9.32746766666667	7.61281266666667	7.348885	9.2239415
9030624G23Rik	none	1.450206	0.6741961	0.8076656	1.003516	1.429517	1.619288	1.424232	1.391726	1.086231	0.781055	0.7029663	0.7606776	1.266214	1.59321	2.113338	1.061245	1.637823	2.290059	1.456086	0.7451507	0.6571591	0.8892396	1.262312	1.49821	1.460262	1.292013	1.021509	0.6617818	0.7407037	0.7731267	1.231047	1.540733	1.89925	0.9909619	1.635803	2.296547	1.549925	0.838832033333333	0.75531595	0.8820968	1.53367	1.442751	1.8571455	1.492468	1.45894833333333	0.799298133333333	0.6989314	0.83118315
9130019O22Rik	none	0.3160705	0.1522378	0.5020624	1.068963	1.175893	0.6747035	0.6354267	0.7072703	0.3258692	0.1464478	0.3749153	0.7361396	1.120112	0.950336	0.3396436	0.2847241	1.221868	0.7896756	0.7083663	0.2129002	0.219053	1.200473	1.537725	1.225808	0.831226	0.9355957	0.5011177	0.2205939	0.3142379	0.7731267	0.984838	0.695815	0.4794223	0.157653	0.8646388	0.881503	0.327194433333333	0.1944699	0.43848885	0.9025513	1.1988805	0.89740775	0.71255115	0.82880315	0.562968766666667	0.197049033333333	0.26664545	0.98679985
9130221H12Rik	none	4.964166	2.50105	3.012375	3.250519	3.389339	3.8683	2.804642	2.235887	5.32253	3.783235	3.327374	3.558008	3.60384	2.90691	7.830671	3.131966	4.029566	4.474828	5.470162	3.640593	2.628636	2.867798	3.098401	2.837518	2.942989	2.539474	4.66425	3.406951	3.18727	3.556383	4.136319	3.106317	7.265092	3.828716	3.996034	3.897171	6.03912233333333	3.13875033333333	3.1698745	3.4042635	3.7094525	3.73607	3.639735	2.5713985	5.79983466666667	3.62542	2.907953	3.2120905
9130401M01Rik	none	1.505983	1.326644	1.331557	2.486974	2.997375	2.653834	2.497884	3.148494	1.390375	1.19599	1.007585	1.766735	2.337626	2.767155	1.905778	1.475389	2.703709	2.9218	1.633178	1.128371	1.248602	2.423178	2.822988	2.837518	2.493678	2.784511	1.368437	0.9068862	1.099833	1.678789	2.06816	3.081467	1.788614	1.193659	2.944446	2.598114	1.600712	1.33267433333333	1.169571	2.1268545	2.850542	2.49573	2.709842	2.9578245	1.596743	1.0763054	1.1742175	2.0509835
9230114K14Rik	none	0.632141	0.587203	0.7203504	1.418011	1.590914	1.506838	1.599522	1.779583	1.064506	0.9519108	0.8669917	1.423203	1.534067	2.431742	0.6792871	0.7506364	1.897795	1.921544	0.5312747	0.5961206	0.5695378	1.289397	1.606578	1.316608	1.3704	1.447946	1.002235	0.7598236	0.8529315	1.435807	1.600362	2.385651	0.6269368	0.7206995	2.03307	1.809401	0.791978033333333	0.763250066666667	0.79367105	1.420607	1.7443545	1.5204525	1.760533	2.1056625	0.720148833333333	0.692214566666667	0.71123465	1.362602
9330020H09Rik	none	1.859238	0.8481821	1.156926	4.603083	3.712134	3.89079	2.93611	4.106731	1.151404	0.8786869	0.8669917	2.012115	3.555139	1.84477	2.018992	1.397737	2.911686	3.737798	1.475763	1.341271	0.7666856	4.112733	5.347611	4.358428	1.57259	3.341413	1.541901	1.250032	0.8753771	3.445936	4.111699	3.802132	2.249597	1.846793	5.561731	2.27335	1.67654466666667	1.04153533333333	1.01195885	3.307599	3.31191	3.7229645	3.336954	2.9757505	1.75575366666667	1.47936533333333	0.82103135	3.7793345
9330136K24Rik	none	0.8366572	0.4132169	0.4802336	0.9598847	0.9914394	1.057036	1.073652	0.9354221	0.4996661	0.2684877	0.2577543	0.6379877	0.633107	0.9782871	0.6981562	0.2588401	1.013891	0.8159981	0.8461042	0.4683804	0.4600113	0.9114706	1.239361	1.135007	1.145744	1.180633	0.5782128	0.3186357	0.2693468	0.728948	0.6893866	1.118274	0.5347402	0.315306	0.9814819	0.9278979	0.678159833333333	0.3135149	0.36899395	0.7989362	1.0026652	0.8450715	0.94482505	0.9568546	0.653019066666667	0.3674407	0.36467905	0.8202093
9330151L19Rik	none	1.691907	1.00042	1.069611	2.639683	3.481566	4.745415	3.987851	3.581982	1.824867	0	1.265339	3.337166	5.771014	4.248561	1.24536	0.7247524	4.159552	4.474828	2.538313	0.5322505	0	3.045646	4.039397	4.69893	4.178595	3.118652	2.447767	1.250032	1.301843	3.401757	5.318125	4.796154	1.714857	0.810787	4.112877	4.778674	1.587378	0.575057466666667	1.167475	2.9884245	3.820559	5.2582145	4.2313395	3.9152715	2.23364566666667	0.8643565	0.6509215	3.2237015
9330159M07Rik	none	1.598945	0.4784617	0.5893776	0.8726225	0.7378154	0.6522134	0.5696929	0.5931945	0.9558829	0.6346072	0.7029663	0.8097536	0.633107	0.5031191	1.792563	0.6471003	0.9358991	0.5790954	1.633178	0.5535405	0.5257272	0.7780847	0.8950937	0.7037045	0.516708	0.5346261	1.021509	0.5392296	0.6958126	0.861484	0.8617332	0.5218613	1.788614	0.653134	1.121694	0.8119107	1.4491303	0.586723066666667	0.64617195	0.84118805	0.83685725	0.6426602	0.57439415	0.5481568	1.48110033333333	0.581968033333333	0.6107699	0.81978435
9430015G10Rik	none	5.652084	3.523218	3.448951	3.185072	3.988814	4.475533	3.965939	4.266437	3.693184	3.00218	2.694704	2.650103	3.701241	4.136757	6.094715	3.727298	4.055563	4.974956	5.863699	3.470273	3.176269	3.112339	4.062348	4.199527	4.021336	3.831487	3.796931	2.573596	2.356784	2.606541	3.37307	4.224591	6.177172	3.738629	4.136245	4.616292	5.146661	3.41756533333333	3.0718275	2.9175875	4.0221885	4.088387	4.4704475	4.201597	5.27926733333333	3.26083266666667	2.7665265	2.85944
9430037G07Rik	none	0.6879181	0.04349652	0	0.3708645	0.6917019	0.4947826	0.4163141	0	0.3475938	0	0.09372883	0.4907597	0.2435027	0.3633638	0	0	0.5459411	0.4474828	0.74772	0	0.1095265	0.6446987	0.3442668	0.4994032	0.2695868	0.2227609	0.3662014	0.1960835	0.1122278	0.4196973	0.5416609	0.2485054	0.4978616	0	0.8880075	0.5799362	0.345170633333333	0.01449884	0.046864415	0.4308121	0.6188215	0.36914265	0.43189845	0.1816819	0.537261	0.0653611666666667	0.11087715	0.532198
9430038I01Rik	none	0.9296191	0.50021	0.764008	1.068963	1.383404	1.281937	0.7449831	0.6388248	0.6517384	0.3417116	0.3983475	0.6625257	0.9253102	0.5310701	1.24536	0.7506364	1.611826	1.131868	0.9051348	0.6599906	0.6352537	0.9114706	1.285263	1.316608	0.7862948	0.6905587	0.5974865	0.3431461	0.4040202	0.6185013	0.984838	0.4970107	1.08792	0.7432214	1.635803	1.067083	0.942239166666667	0.530852666666667	0.58117775	0.86574435	1.497615	1.1036236	0.93842555	0.58494745	0.863513766666667	0.582119366666667	0.51963695	0.76498595
9430091E24Rik	none	1.896423	1.13091	1.397043	3.010547	3.896587	3.081146	2.388328	2.327148	1.65107	1.19599	1.288771	2.257495	2.946383	2.180183	2.226552	1.423621	4.237543	3.000767	1.948007	1.490301	1.336223	2.867798	3.878739	3.17802	2.201625	1.982572	1.811733	1.372584	1.279397	2.429827	3.028377	1.938342	2.194279	1.283746	4.206351	3.224445	1.92468166666667	1.25017366666667	1.342907	2.634021	4.067065	3.0137645	2.6945475	2.2536655	1.984673	1.38221033333333	1.30781	2.6488125
9530059O14Rik	none	0.2231086	0.2174826	0.2619456	0.3054179	0.4150211	0.5172727	0.5477817	0.4106731	0.1520723	0.1952638	0.1874577	0.2699179	0.6087567	0.6428744	0.3019054	0.2847241	0.3639608	0.6317405	0.2951526	0.2767703	0.1971477	0.2890029	0.4131202	0.4540029	0.4942425	0.4009696	0.2505589	0.1715731	0.1795645	0.2429827	0.5170399	0.7206656	0.2950291	0.2477405	0.3271606	0.6263311	0.225695433333333	0.232490166666667	0.22470165	0.2876679	0.38949095	0.5630147	0.5897611	0.52677375	0.280246866666667	0.232027966666667	0.1883561	0.2659928
9530062K07Rik	none	0.6507334	0.6741961	0.6112064	2.90147	2.651524	1.84419	1.227031	0.9354221	0.673463	0.3905275	0.3514831	2.134805	1.85062	0.950336	0.433989	0.3623762	2.13177	1.052901	0.6886895	0.4258004	0.4600113	2.556564	2.822988	1.861412	1.258072	0.9355957	0.6360341	0.3186357	0.5835847	2.496095	2.06816	0.9443204	0.3872257	0.3603498	2.664022	1.252662	0.5860618	0.475699933333333	0.48134475	2.5181375	2.391647	1.847405	1.139966	0.94287905	0.570649766666667	0.368261966666667	0.521798	2.5263295
9530068E07Rik	none	2.770265	2.740281	3.427122	5.301181	5.556672	5.150237	3.724915	3.399461	2.476606	2.611653	2.43695	4.02423	4.967455	3.885197	3.453043	3.753182	6.343316	5.001279	2.754758	3.193503	3.417227	5.224283	5.898438	5.152933	3.504628	3.296861	2.351399	2.573596	2.37923	4.064437	4.481013	4.125189	3.134684	3.423323	6.58995	4.732279	2.89997133333333	3.03503866666667	2.932036	4.6627055	5.949994	5.058846	4.363097	3.642329	2.746947	3.063474	2.8982285	4.64436
9530077C05Rik	none	0.7994724	0.3914687	0.6330352	0.7417291	1.037553	0.9220948	0.5916042	0.4791186	0.5865645	0.3905275	0.3514831	0.3926078	0.7061578	0.3633638	0.6226799	0.5435643	1.039888	0.7633531	0.9838421	0.4683804	0.5038219	0.7558537	1.124605	1.044207	0.7413637	0.51235	0.7131291	0.392167	0.4040202	0.5743227	0.8371123	0.5467118	0.81133	0.5405247	1.145062	0.9510953	0.669572266666667	0.4418535	0.49225915	0.56716845	1.0387205	0.8141263	0.67747865	0.4212412	0.8361004	0.467024033333333	0.45392105	0.6650882
9530080O11Rik	none	0.1859238	0.1739861	0.1746304	0.8726225	0.8300423	0.6072332	0.3067577	0.2053366	0.1086231	0.1220398	0.09372883	0.4662218	0.4870054	0.1677064	0.1509527	0.07765204	0.8579075	0.3158702	0.1967684	0.1064501	0.06571591	0.9559326	1.009849	0.7037045	0.2920524	0.3341413	0.0963688	0.09804175	0.08978227	0.5522333	0.5662818	0.1739538	0.1659539	0.157653	1.191799	0.3711592	0.148499866666667	0.124559313333333	0.134179615	0.66942215	0.8439749	0.5471193	0.31131395	0.1865215	0.153030366666667	0.12071495	0.07774909	0.75408295
9930021J03Rik	none	2.472787	1.522378	1.964592	2.421527	3.481566	4.273122	2.629352	2.281517	1.890041	1.708558	1.733983	2.159343	4.017794	2.068378	3.075661	2.096605	3.925577	3.816765	2.715404	1.852232	1.599087	2.067482	3.28201	4.017926	2.718334	2.027124	2.062292	1.544158	1.660972	1.965951	3.89011	2.211698	2.876534	1.981924	3.505293	3.943566	2.47949633333333	1.775847	1.8492875	2.290435	3.7035715	4.145458	3.2230585	2.1749475	2.55141	1.79277133333333	1.6300295	2.0167165
9930104L06Rik	none	2.34264	1.761609	2.117394	4.101326	3.59685	4.138182	3.067577	2.669375	1.086231	0.9763188	0.9372883	2.208419	3.019433	2.515595	1.86804	1.734229	4.653498	3.44825	1.790593	1.724492	1.81814	3.13457	5.026296	3.904425	2.875592	2.695407	1.291342	1.078459	1.122278	2.054308	2.486716	2.559605	2.120522	1.531487	5.211202	3.45642	1.765637	1.49071893333333	1.52734115	3.1548725	4.125174	3.5788075	3.2579135	2.592485	1.73415233333333	1.44481266666667	1.470209	2.594439
A130010J15Rik	none	0.39044	0.2174826	0.4147472	1.047147	1.106723	0.7421739	0.6354267	0.7529007	0.3258692	0.2684877	0.2343221	0.8097536	0.9496605	0.5310701	0.20756	0.1294201	1.039888	0.605418	0.3935368	0.2129002	0.3504848	0.9337016	1.078703	0.7491048	0.5616392	0.6460065	0.3469277	0.2451044	0.2020101	0.861484	0.8617332	0.7206656	0.1475145	0.2026967	1.285274	0.6031336	0.3079564	0.205130133333333	0.32453465	0.9284503	1.0733055	0.8459172	0.62042235	0.6419854	0.295993	0.220233766666667	0.27624745	0.8975928
A230020J21Rik	none	0.1115543	0.1957343	0.327432	1.330749	0.8992125	0.8771146	0.3944028	0.524749	0.1737969	0.09763188	0.117161	1.693121	0.8522594	0.5031191	0.07547635	0.1035361	1.637823	0.5001279	0.1180611	0.08516008	0.1314318	1.889634	1.147556	0.7264047	0.4043802	0.2673131	0.1349163	0.1225522	0.157119	1.391628	1.329531	0.3479075	0.1290752	0.2026967	1.425486	0.4407515	0.12027585	0.13230076	0.2222965	1.511935	1.26851775	0.864687	0.44726535	0.51393405	0.127350866666667	0.136802993333333	0.1442754	1.640631
A230072C01Rik	none	1.320059	1.087413	1.353386	1.592536	2.075106	2.271502	1.90628	1.756768	1.107955	1.049543	1.031017	1.251437	1.996722	1.900672	1.603872	1.475389	2.365745	2.500639	1.711885	1.277401	1.182886	1.511707	2.134454	2.315415	1.797245	1.737535	1.252794	0.955907	0.9876049	1.237003	2.06816	2.037744	1.862371	1.283746	2.734128	2.737299	1.343962	1.204115	1.1922015	1.4219865	2.2204255	2.134112	2.2034595	1.82872	1.60901666666667	1.17235133333333	1.08524545	1.374355
A230103J11Rik	none	0.7251029	0.9569234	1.025954	2.007032	1.798425	1.574308	1.336587	1.232019	0.8255352	0.7078311	0.7263985	1.717659	1.582767	1.509357	1.000062	1.242433	1.611826	1.210836	0.8854579	1.383851	1.095265	2.200868	1.927894	1.475509	1.235606	1.269737	0.6938553	0.8578653	1.054942	1.700879	1.698846	1.36678	0.8850873	1.058527	2.383599	1.507834	0.850233366666667	0.9690625	0.87617625	1.8623455	1.7051255	1.5785375	1.2737115	1.370688	0.821466833333333	1.1000811	1.0751035	1.9508735
A330009N23Rik	none	0.5019943	0.6524478	0.5238912	0.6544668	0.5303048	0.6522134	0.657338	0.6160097	0.2606953	0.2440797	0.3280509	0.1963039	0.3165535	0.3633638	0.4717272	0.3106082	0.5199439	0.5264504	0.3935368	0.8090208	0.6571591	0.6891607	0.6885336	0.7264047	0.4493113	0.6905587	0.2698326	0.5392296	0.2020101	0.3534293	0.5170399	0.2982064	0.4241043	0.5405247	0.6309527	0.672726	0.411472266666667	0.402378566666667	0.42597105	0.42538535	0.52512435	0.48438345	0.5918942	0.48968675	0.362491233333333	0.6295917	0.4295846	0.521295
A330035P11Rik	none	0.5205867	0.2392309	0.327432	1.592536	1.521744	1.124506	0.657338	0.7529007	0.2389707	0.3905275	0.1640255	0.8097536	0.6574573	0.4472169	0.2830363	0.3623762	1.377851	0.658063	0.5115979	0.1916102	0.219053	1.067088	1.491823	0.9988064	0.5616392	0.3786935	0.5782128	0.07353131	0.2244557	1.479985	1.452636	0.5467118	0.1659539	0.2702623	2.19665	0.8351081	0.347531233333333	0.330711533333333	0.24572875	1.2011448	1.4497975	0.89098165	0.6577005	0.6000588	0.4185882	0.178467936666667	0.22175435	1.2735365
A330069E16Rik	none	0.6135486	1.174406	1.833619	3.032363	2.951261	2.024111	1.709079	1.32328	0.9341583	0.4393434	0.8904239	2.551951	2.897682	1.145993	0.4528581	0.8024044	3.951574	1.342449	0.629659	1.745782	0.3942954	3.757037	3.511522	2.179214	1.123278	1.158357	0.7902241	0.8088444	0.9876049	1.877593	2.117402	0.4970107	0.3872257	1.238702	4.276457	1.415044	0.666855	0.8053846	1.36202145	2.792157	3.4514175	2.4608965	1.525764	1.2346365	0.6023696	1.2644428	0.69095015	2.817315
A430005L14Rik	none	2.584341	1.805106	1.789962	5.192104	5.648899	4.498024	4.447987	4.175177	1.803143	1.391254	1.3825	4.441376	4.675252	3.326176	2.754887	1.708345	5.433414	5.053924	2.361221	1.554171	1.840045	4.71297	6.495167	5.379934	4.627907	3.47507	1.618996	1.421605	1.36918	3.865633	4.801085	3.951235	2.71058	2.094533	5.842154	4.894661	2.38079033333333	1.63490166666667	1.586231	4.81674	5.5411565	4.586638	4.7509555	3.7506765	2.23026566666667	1.690103	1.6046125	4.2893015
A430046D13Rik	none	0.3718476	0.3262239	0.3492608	0.6108357	1.06061	0.8321343	0.5258704	0.524749	0.3693184	0.3173036	0.3046187	0.5398357	1.022711	0.5590212	0.4528581	0.3106082	1.117879	0.9476107	0.3541832	0.3193503	0.2847689	0.7558537	1.0328	0.9761063	0.7862948	0.4677978	0.4625702	0.392167	0.2917924	0.7731267	0.7878704	0.8697688	0.405665	0.3828716	1.332011	1.113477	0.398008033333333	0.318045233333333	0.32693975	0.5753357	1.0892445	0.92742265	0.73674055	0.5418851	0.4074728	0.3647963	0.28828065	0.7644902
A4galt	none	3.216482	1.696364	1.964592	2.50879	2.859035	2.878735	3.199045	3.011603	2.585229	1.757374	1.546526	1.742197	2.094123	2.851008	2.943578	1.734229	2.495731	3.13238	3.561508	2.065132	1.796235	2.334254	2.708232	2.769418	3.010386	2.940444	3.122349	1.544158	1.548744	1.921772	2.289748	3.081467	2.821216	1.644096	2.477073	3.386827	2.91509633333333	1.72932233333333	1.755559	2.1254935	2.677383	2.486429	3.1657125	2.9313055	3.16835766666667	1.75112866666667	1.6724895	2.128013
A630089N07Rik	none	2.714488	1.87035	1.964592	2.203372	1.936765	1.95664	2.08157	2.64656	2.346258	2.050269	1.80428	1.815811	1.363615	2.068378	3.868163	2.769589	2.391742	3.13238	2.872819	2.086422	1.774329	1.778479	1.927894	1.793311	1.909573	2.0494	2.601958	2.083387	1.907873	1.811325	1.723466	2.286249	3.816939	2.65758	2.406968	2.899681	2.976303	2.23006933333333	1.884436	2.0095915	2.1642535	1.6601275	2.606975	2.357469	3.09723866666667	2.27579633333333	1.841101	1.794902
A730017L22Rik	none	0.5577715	0.3262239	0.4584048	0.5235735	0.5072481	0.5847431	0.4382253	0.5703793	0.4127676	0.4881594	0.3983475	0.4907597	0.5357059	0.5031191	0.6038108	0.4659122	0.7279215	0.5790954	0.5115979	0.4683804	0.4162007	0.5557748	0.573778	0.5675036	0.4268458	0.4455218	0.4625702	0.4166774	0.4489113	0.5080547	0.5909028	0.4224591	0.4978616	0.5180028	0.7477958	0.6031336	0.5247833	0.426765166666667	0.42837615	0.5071666	0.6175848	0.5602245	0.50866035	0.5367492	0.490676566666667	0.467686866666667	0.432556	0.53191475
A730036I17Rik	none	0.3532553	0.2609791	0.3492608	0.7635446	0.7147586	0.5622529	0.3505803	0.4334883	0.1737969	0.07322391	0.117161	0.6379877	0.5600562	0.2236085	0.3019054	0.1553041	0.7279215	0.4474828	0.255799	0.2767703	0.2628636	0.7113917	0.757387	0.5221033	0.3369835	0.4009696	0.1349163	0.07353131	0.1795645	0.6405907	0.492419	0.1988043	0.2581505	0.1351312	0.9113761	0.3711592	0.2763192	0.163169036666667	0.2332109	0.70076615	0.72134005	0.56115455	0.39903155	0.3285484	0.2162886	0.161810936666667	0.22121405	0.6759912
A730063M14Rik	none	0.39044	1.261399	1.135098	1.941585	1.683141	1.371897	0.8764507	0.7300855	0.2172461	0.8542789	0.9138561	1.840349	1.82627	0.8385318	0.5472035	1.087129	1.663821	0.7107081	0.4132137	1.213531	1.204792	1.467245	1.950845	1.362009	0.8986226	0.8242152	0.2120114	1.12748	1.122278	2.010129	2.215885	0.8449182	0.3503471	0.9233963	1.846121	0.7655158	0.3849632	1.0676023	1.02447705	1.890967	1.673481	1.5990835	0.7935794	0.78430865	0.325190733333333	1.08813576666667	1.163535	1.738687
A730090N16Rik	none	0.9853963	1.13091	1.287899	0.9162536	0.7147586	0.6297233	0.4820479	0.5703793	0.5213907	0.7322391	0.6326696	0.5643737	0.5113557	0.5310701	1.283098	2.251909	1.169874	0.8159981	0.9248116	2.001262	1.336223	1.311628	0.8721426	0.6810044	0.4717769	0.4900739	0.4047489	0.7353131	0.6958126	0.530144	0.4185561	0.4473097	1.06948	1.981924	1.028219	0.6959234	0.929961666666667	1.37168603333333	0.9602843	0.74031365	0.9423163	0.5705395	0.649023	0.5507247	0.799680166666667	1.57283303333333	1.0160178	0.920886
A830082N09Rik	none	0.5019943	0.4132169	0.5893776	0.4581268	0.7147586	0.7871541	0.6135155	0.5931945	0.4344922	0.4393434	0.4686442	0.4171458	0.8522594	0.6428744	0.7170253	0.6729844	0.9618963	0.7896756	0.4132137	0.4683804	0.4162007	0.3556958	0.5967292	0.7037045	0.5616392	0.4455218	0.5782128	0.5147192	0.4264658	0.5522333	0.7632494	0.6212634	0.5900582	0.5405247	0.7477958	0.7191209	0.5511706	0.5085149	0.5290109	0.4376363	0.83832745	0.81970675	0.70159555	0.61803445	0.527161566666667	0.507874766666667	0.42133325	0.45396455
A930001C03Rik	none	1.56176	1.109161	1.593502	3.599568	4.334665	4.115692	4.930035	5.977575	2.802475	2.050269	1.827712	3.950616	4.431749	7.686541	1.622742	1.475389	4.575507	5.238182	1.239641	1.021921	1.007644	3.490266	3.901691	3.700124	4.403251	5.078948	2.910338	1.715731	1.705863	3.64474	4.234803	7.355759	1.309192	1.238702	4.813935	5.405005	1.995659	1.54493966666667	1.710607	3.775092	4.455086	4.2737205	5.0841085	6.832058	1.81972366666667	1.32545133333333	1.3567535	3.567503
A930007I19Rik	none	0.5205867	0.3697204	0.4147472	0.6108357	0.7378154	0.7421739	0.7668943	0.9354221	0.5213907	0.3905275	0.3280509	0.5152977	0.8035589	1.06214	0.433989	0.4659122	0.7799159	1.105546	0.4722442	0.4258004	0.3504848	0.4668508	0.7114848	0.6810044	0.6515014	0.757387	0.5396653	0.3186357	0.3591291	0.530144	0.8124913	0.9940215	0.4241043	0.3828716	0.7244271	0.9742928	0.4919888	0.408720033333333	0.37139905	0.5630667	0.75886565	0.7728664	0.93622015	0.99878105	0.478671266666667	0.375769233333333	0.35480695	0.4984974
A930015D03Rik	none	2.249678	1.457133	2.030079	2.661498	3.850474	4.475533	2.848465	2.418408	1.890041	1.635334	1.569958	2.036653	4.042145	2.711253	3.585127	2.640169	5.459411	5.211859	2.380898	2.001262	1.620992	2.134175	3.603326	3.904425	2.853127	2.138504	2.004471	1.372584	1.436516	1.811325	3.767005	2.659007	3.153123	2.387317	4.626986	4.5467	2.57494866666667	1.91087866666667	1.8000185	2.3490755	4.6549425	4.258839	4.030162	2.5648305	2.51283066666667	1.92038766666667	1.528754	1.97275
A930024E05Rik	none	1.115543	0.6524478	0.6766928	1.483458	1.821482	1.619288	1.292765	1.186389	3.128344	1.757374	1.523094	2.576489	2.72723	2.571497	0.7925017	0.4400282	1.637823	1.184513	1.12158	0.5322505	0.7009697	0.9781636	1.927894	1.384709	1.190675	0.8687674	3.218718	1.519647	1.324288	2.341469	2.708304	2.435353	0.7375727	0.4053935	1.565697	1.113477	1.67879623333333	0.94995	1.0998934	2.0299735	1.7296525	2.173259	1.238639	1.878943	1.69262356666667	0.819097	1.01262885	1.6598163
AA388235	none	2.007977	0.9351752	1.46253	4.537637	4.426892	4.835375	3.045666	1.391726	1.086231	0.4881594	0.7732629	3.386242	3.920393	1.788868	1.622742	0.7506364	4.08156	3.13238	1.082226	0.7877307	1.051454	3.156801	4.590224	4.335728	2.695868	1.381117	0.8287717	0.5637401	1.099833	2.628631	2.511337	2.037744	1.567342	0.653134	3.762347	3.131655	1.57231666666667	0.724657	1.11789645	3.9619395	4.254226	4.377884	3.089023	1.590297	1.15944656666667	0.6682016	1.0756435	2.892716
AA465934	none	11.32276	12.91847	14.16689	17.03795	20.5666	23.07486	18.58075	18.36621	7.58189	9.177396	9.044832	10.77218	18.77406	15.96005	11.94413	14.13267	20.4078	21.71608	11.2158	12.56111	12.98984	15.89516	20.17404	21.61054	21.31982	16.55113	8.499728	9.412008	9.180237	12.06078	16.98846	16.30195	11.56145	13.44555	18.88184	19.02191	10.2829266666667	12.0761786666667	11.605861	13.905065	20.4872	20.92446	20.148415	17.16313	10.4256593333333	11.8062226666667	11.0850385	13.97797
AA986860	none	0.1301467	0.08699304	0.1964592	0.5235735	0.5072481	0.4048221	0.1972014	0.1825214	0.2606953	0.1220398	0.1874577	0.6625257	0.6574573	0.3913148	0.1320836	0.1035361	0.5719383	0.2895477	0.1180611	0.04258004	0.1095265	0.4446198	0.5967292	0.4313028	0.1797245	0.2004848	0.2698326	0.1470626	0.2244557	0.7068587	0.8371123	0.4721602	0.1290752	0.1351312	0.7010585	0.3015668	0.174308533333333	0.104189646666667	0.19195845	0.5930496	0.5395932	0.5311397	0.24337455	0.2869181	0.172322966666667	0.108257946666667	0.1669911	0.57573925
Aaas	none	4.034547	4.00168	4.103815	6.479222	7.447324	7.826561	6.39809	6.981443	3.215243	3.075404	3.022755	5.251129	7.28073	7.574737	4.698403	4.400282	9.125016	10.02888	4.525674	3.917364	3.811522	5.135359	6.793532	6.787344	6.312824	6.370961	3.392182	3.063805	3.052597	4.660849	5.909028	8.200677	5.199888	4.23411	8.062173	8.977412	3.982731	3.82578866666667	3.563285	5.8651755	8.28617	7.5536455	8.213485	7.27809	4.37258133333333	3.73842633333333	3.4320595	4.898104
Aacs	none	0.7622877	0.7829374	0.8949809	1.134409	1.590914	1.596798	0.9421845	0.8669765	0.7603614	0.781055	0.8201273	1.079671	1.996722	0.8944339	0.9811925	0.9059405	1.94979	1.631996	0.6886895	0.9367609	0.8981174	1.067088	1.606578	1.58901	0.8986226	0.757387	0.6938553	0.7353131	0.7855948	1.148645	1.723466	0.8946193	0.9404052	0.8558307	1.68254	1.507834	0.834613866666667	0.823310966666667	0.8575541	1.10704	1.770352	1.79676	1.28709025	0.8807052	0.774316666666667	0.8426349	0.8418561	1.1078665
Aagab	none	2.34264	2.044336	2.226538	2.617867	3.297112	3.91328	3.177134	3.057233	1.737969	1.757374	1.710551	1.963039	2.922032	2.851008	2.905839	2.717821	3.483624	4.448506	2.380898	2.299322	1.993382	2.334254	3.07545	3.473122	3.235042	2.650854	1.927376	1.642199	1.593635	1.811325	2.732925	2.708708	2.894973	2.499927	3.481924	4.152343	2.328816	2.173177	1.9685445	2.290453	3.390368	3.417656	3.81282	2.9541205	2.40108233333333	2.14714933333333	1.7935085	2.0727895
Aak1	none	1.56176	0.9786717	1.069611	1.112594	1.544801	2.046601	1.709079	1.528617	1.477274	1.073951	1.007585	1.128747	2.386326	1.705015	2.132207	1.371853	1.741812	2.9218	1.692208	1.149661	0.9638333	1.022626	1.400018	1.838712	1.842176	1.381117	1.63827	1.029438	0.9876049	1.060288	2.289748	1.963192	2.17584	1.261224	1.612435	2.992471	1.723747	1.1414919	1.038598	1.1206705	1.6433065	2.2164635	2.3154395	1.616816	1.83543933333333	1.14677433333333	0.9757191	1.041457
Aamdc	none	0.7808801	0.8699304	0.8731521	1.679798	1.752312	1.574308	1.161297	1.003868	0.6300137	0.8298709	0.8201273	1.521355	1.655818	0.950336	1.094407	1.035361	2.521728	1.631996	0.7083663	0.8090208	0.7447803	1.378321	1.767236	1.248508	0.7638293	0.7796631	0.5782128	0.6862922	0.6958126	1.435807	1.428015	0.8449182	0.7560121	1.058527	2.406968	1.484637	0.835100266666667	0.911720766666667	0.8466397	1.6005765	2.13702	1.615063	1.3966465	0.977102	0.680863733333333	0.85128	0.72029645	1.407064
Aamp	none	3.365221	3.175246	4.387589	10.68963	14.75631	15.42822	9.399933	9.171699	3.258692	2.172309	2.108899	7.140554	14.41536	9.363605	5.113523	2.821357	15.28635	15.05648	4.643735	2.661252	3.351511	8.714548	14.57396	15.9582	11.99661	11.04894	3.565645	2.132408	2.401676	6.427996	13.78773	11.4064	4.775784	2.18462	13.78748	13.91847	3.91247866666667	2.72297066666667	3.248244	8.915092	15.02133	14.92179	12.2282065	9.267652	4.328388	2.32609333333333	2.8765935	7.571272
Aar2	none	1.282874	1.304896	1.375214	1.156225	1.291177	1.686759	1.90628	2.007735	1.021057	1.073951	1.031017	0.9815195	1.266214	1.621161	1.490658	1.423621	1.273863	2.184769	1.338025	1.128371	1.160981	1.156012	1.62953	1.56631	1.797245	1.670707	1.156426	0.9804175	1.122278	0.9498414	1.181806	1.913491	1.530463	1.373833	1.378748	2.296547	1.264863	1.26748933333333	1.2031155	1.06887225	1.28252	1.4764865	2.0455245	1.814448	1.341638	1.16087383333333	1.1416295	1.0529267
Aard	none	0.6879181	0.5437065	0.6985216	0.7199135	0.6225317	0.8096442	0.9202732	0.66164	0.4779415	0.3661195	0.3749153	0.3189938	0.5357059	0.5869722	1.075538	1.190665	0.8579075	0.8949657	1.023196	0.6812806	0.5914431	0.6446987	0.6885336	0.8172052	0.831226	0.6682826	0.6360341	0.3676566	0.6284759	0.397608	0.5170399	0.5715623	1.327631	1.081049	1.261905	1.020688	0.747132533333333	0.700163666666667	0.53671845	0.51945365	0.7402196	0.67267505	0.90761945	0.6243061	0.995620366666667	0.7099954	0.6099595	0.52115335
Aars	none	2.974781	3.110001	3.405293	4.973948	6.248374	5.105257	2.673175	2.532484	2.520055	2.318757	2.530679	4.76037	5.624912	2.599448	5.038046	3.494342	7.669173	4.211603	3.049911	2.959313	3.198174	4.71297	6.655825	5.243734	2.853127	2.294437	2.852516	2.25496	2.37923	4.572492	5.588956	2.683858	4.757344	3.175582	8.249122	4.105948	3.51096066666667	2.97436666666667	2.967986	4.867159	6.9587735	5.3650845	3.442389	2.565966	3.553257	2.79661833333333	2.788702	4.642731
Aarsd1	none	3.922993	2.762029	2.663114	2.312449	2.882091	3.688379	3.440069	4.083916	3.280416	2.88014	2.249492	2.355647	3.165535	4.611925	5.679595	3.002546	3.717599	4.974956	3.640216	2.512222	2.825784	2.400947	2.708232	3.06452	3.482163	3.58645	3.469277	2.402023	2.469012	2.098487	3.151482	5.044659	5.476478	2.702623	2.827603	4.732279	4.29433466666667	2.88157166666667	2.456303	2.334048	3.299845	3.426957	4.2075125	4.3479205	4.19532366666667	2.538956	2.647398	2.249717
Aasdh	none	0.9482115	0.7394408	0.9604673	1.592536	2.213446	1.95664	1.336587	1.574247	0.8038106	0.7322391	0.7732629	1.251437	1.874971	1.59321	1.075538	0.5953323	2.105773	1.500384	0.8264274	0.5535405	0.6133484	1.35609	2.24921	1.747911	1.145744	1.381117	0.8287717	0.6862922	0.6958126	1.148645	1.723466	1.515883	0.9772839	0.6981777	2.220019	1.507834	0.942520033333333	0.689004066666667	0.8668651	1.4219865	2.1596095	1.9158055	1.4184855	1.5837285	0.877494333333333	0.646003466666667	0.6545805	1.2523675
Aasdhppt	none	3.811438	3.131749	3.405293	4.86487	5.326105	5.060276	3.856383	3.445091	3.432489	2.977772	2.882162	3.877002	4.748302	3.661589	3.981377	3.390806	6.005353	4.185281	3.955045	3.172213	3.220079	4.468429	6.242705	5.606936	3.841612	3.408241	3.604193	3.112826	2.760805	3.379668	5.071916	3.826983	3.835378	3.26567	6.496476	4.291528	3.741768	3.16677566666667	3.1437275	4.370936	5.665729	4.904289	4.020832	3.55334	3.79820533333333	3.18356966666667	2.990442	3.9240485
Aatf	none	4.29484	4.219162	4.824165	4.07951	4.611346	5.532569	5.324438	5.270305	3.671459	4.759554	4.545848	4.122382	5.089206	5.618163	5.736203	5.953323	5.017459	6.975468	4.565027	5.471535	4.512492	4.223888	4.383664	4.880531	5.077218	4.477494	4.220953	4.534431	4.287103	3.909812	5.121157	5.839876	5.771507	5.630465	4.884041	6.750457	4.56750066666667	4.97734633333333	4.6850065	4.100946	4.8144025	5.3108875	6.149953	5.444234	4.85249566666667	5.21214366666667	4.3997975	4.06685
Abat	none	0.632141	0.3044756	0.3492608	0.4363112	0.4611346	0.4273122	0.2848465	0.2965972	0.4344922	0.3417116	0.3514831	0.3435318	0.3165535	0.2515595	0.6604181	0.4400282	0.5459411	0.3948378	0.629659	0.4045104	0.3066742	0.4223888	0.4590224	0.4086026	0.2695868	0.245037	0.4625702	0.3186357	0.3366835	0.3755187	0.3446933	0.2485054	0.6084975	0.4279154	0.5842154	0.4407515	0.575683766666667	0.3620718	0.35037195	0.3899215	0.50353785	0.37193285	0.33984215	0.27407835	0.5669089	0.383687166666667	0.32167885	0.39895375
Abca2	none	0.7251029	0.6524478	0.7203504	0.8508069	0.9914394	1.012055	0.7011605	0.7300855	1.021057	0.9275028	0.9372883	1.104209	1.290564	0.8664828	1.056669	0.8541724	1.117879	1.052901	0.6099821	0.6812806	0.6790644	0.7780847	1.0328	0.7945051	0.5841047	0.5346261	0.7709504	0.9068862	0.8529315	0.8835734	1.083322	0.695815	0.7375727	0.7206995	0.9581133	0.7655158	0.9342763	0.811374333333333	0.82881935	0.97750795	1.0546592	1.1513095	0.87703075	0.79828415	0.7061684	0.7696221	0.76599795	0.83082905
Abca5	none	0.241701	0.1739861	0.1964592	0.3054179	0.5533615	0.6971936	0.5258704	0.4563034	0.3041446	0.2196717	0.2108899	0.2944558	0.8279091	0.475168	0.2830363	0.2847241	0.6239327	0.8159981	0.255799	0.1703202	0.1533371	0.2445409	0.5967292	0.7264047	0.5616392	0.4455218	0.4240227	0.1960835	0.2244557	0.265072	0.7386285	0.5467118	0.3319077	0.2477405	0.5374782	0.7887132	0.276293966666667	0.2261273	0.20367455	0.29993685	0.5886471	0.76255135	0.67093425	0.4657357	0.337243133333333	0.204714733333333	0.1888964	0.25480645
Abca7	none	0.6135486	0.4349652	0.4147472	0.894438	0.9914394	1.146996	0.6792493	0.4334883	0.7386368	0.4637514	0.5155086	0.8342916	1.509717	0.8944339	0.641549	0.4400282	1.169874	1.079223	0.8264274	0.3619303	0.4162007	0.8225467	1.285263	1.135007	0.7638293	0.5791783	0.7709504	0.4656983	0.4489113	0.8173053	1.231047	1.068573	0.7375727	0.3603498	1.215168	1.020688	0.664578133333333	0.446248266666667	0.4651279	0.8643648	1.0806567	1.3283565	0.87923615	0.6639611	0.778316833333333	0.3959928	0.432556	0.819926
Abcb10	none	0.7251029	0.8481821	0.9168097	1.17804	1.683141	1.619288	1.007918	0.9810524	0.6951876	0.6834231	0.7263985	0.9324435	1.704519	1.06214	0.9057162	0.8541724	1.923793	1.579351	0.7870737	1.000631	0.9200227	1.022626	1.606578	1.725211	1.100813	0.9578718	0.7324029	0.7353131	0.6958126	0.9719307	1.649604	1.093424	0.8482087	0.7657433	1.68254	1.484637	0.775335566666667	0.7952592	0.8216041	1.05524175	1.803467	1.6619035	1.2936345	1.0215962	0.789228433333333	0.8338958	0.80791765	0.99727835
Abcb1b	none	1.17132	3.523218	3.514437	2.792392	3.320169	3.80083	4.404165	5.407196	1.890041	3.148628	3.022755	2.527413	2.75158	6.512597	1.566134	5.047383	3.24965	5.396117	1.042873	4.023814	3.833428	3.090108	3.190206	3.10992	3.75175	4.143352	1.811733	2.79419	2.78325	2.385648	2.757546	6.01383	1.530463	3.896282	2.991183	4.291528	1.54249833333333	3.90640966666667	3.268596	2.6599025	3.2849095	3.276205	4.900141	5.9598965	1.46168966666667	3.57142866666667	3.308339	2.737878
Abcb6	none	1.134135	0.7176926	1.113269	2.661498	3.366283	3.710869	2.344506	1.779583	1.042781	0.6346072	0.5389408	1.963039	3.335987	1.900672	1.490658	0.8024044	3.61361	3.527218	1.515117	0.8728908	0.8104962	2.68995	3.695131	4.131426	2.740799	2.027124	1.156426	0.6127609	0.7182581	1.899683	3.545417	2.3111	1.530463	0.6756558	3.879191	4.059553	1.22252466666667	0.718234733333333	0.8261049	2.3122685	3.4899465	3.523428	2.935862	1.8401275	1.40066866666667	0.720435833333333	0.76437715	2.2948165
Abcb7	none	1.17132	0.7829374	0.9822961	0.9162536	1.106723	1.236956	1.161297	1.140759	1.238303	1.171583	1.124746	1.006057	1.241864	1.369602	1.886909	1.242433	1.247865	1.789931	1.357702	0.9793409	0.8543068	0.8892396	1.0328	1.112307	1.145744	0.9578718	1.406984	1.053949	1.032496	0.9719307	1.329531	1.590434	1.843932	1.238702	1.308643	1.971783	1.43217733333333	1.06565113333333	1.05352105	0.9611553	1.177294	1.23941	1.475614	1.2551805	1.536206	1.09066396666667	0.9434014	0.93058515
Abcb8	none	1.152728	0.9569234	1.113269	1.548905	1.729255	1.664269	1.533789	1.482986	1.216578	1.098359	1.101314	1.398665	1.77757	1.760917	1.358574	1.190665	1.767809	1.579351	1.298672	1.000631	0.8981174	1.5784	1.813139	1.52091	1.482727	1.447946	1.272068	1.029438	1.099833	1.413717	1.624983	1.963192	1.438267	1.21618	1.892858	1.623821	1.24262666666667	1.08198246666667	1.1072915	1.473785	1.748532	1.7209195	1.55657	1.6219515	1.33633566666667	1.082083	0.9989752	1.4960585
Abcc1	none	2.138124	2.544546	2.7286	1.745245	1.429517	1.484348	1.972014	2.098996	1.890041	2.709285	2.600975	2.012115	1.266214	2.096329	2.566196	3.339038	1.377851	2.395349	2.262837	3.150923	2.738163	2.02302	1.354116	1.203108	1.864642	1.93802	2.004471	2.647127	2.513903	1.921772	1.403394	2.3111	2.544626	3.175582	1.495592	2.27335	2.19812033333333	2.86428966666667	2.6647875	1.87868	1.403684	1.375281	2.1836815	2.0976625	2.27064466666667	2.99121066666667	2.626033	1.972396
Abcc10	none	1.059766	1.022168	0.8076656	0.9817003	1.19895	0.9670751	0.6792493	0.7072703	0.7386368	0.781055	0.8201273	0.7116016	0.8522594	0.7267275	1.264229	1.087129	1.325857	0.9212882	1.062549	0.8303108	0.7009697	0.9559326	1.124605	0.8853057	0.5616392	0.6014544	0.6553078	0.7353131	0.6509214	0.6847693	0.8124913	0.7703666	1.290752	1.058527	1.261905	0.9510953	1.02087726666667	0.963450666666667	0.81389645	0.84665095	1.2624035	0.90966725	0.80026875	0.7169989	1.0028696	0.874716966666667	0.67594555	0.82035095
Abcc4	none	2.509972	2.261819	2.532141	1.897954	1.775368	1.8217	1.884369	2.235887	1.65107	1.732966	1.616822	1.447741	1.412316	1.956574	2.811494	2.433097	1.585829	2.316382	2.676051	3.023183	2.453394	2.089713	1.675432	1.63441	1.684917	1.871191	1.734638	1.617689	1.638526	1.369539	1.378773	2.211698	2.526187	2.387317	1.612435	1.99498	2.32417866666667	2.14262733333333	2.0744815	1.6728475	1.6805985	1.617008	2.1003755	2.0962305	2.312292	2.34272966666667	2.04596	1.729626
Abcd1	none	0.3718476	0.2174826	0.1746304	0.545389	0.8069856	0.6297233	0.4163141	0.5475641	0.28242	0.1952638	0.1405933	0.4662218	0.6574573	0.3074616	0.3019054	0.2070721	1.065885	0.4474828	0.3345063	0.1916102	0.219053	0.6002367	0.940996	0.6129039	0.3369835	0.4455218	0.2505589	0.1715731	0.1795645	0.530144	0.5909028	0.3479075	0.3503471	0.2252186	1.168431	0.4871464	0.318724333333333	0.206606166666667	0.15761185	0.5058054	0.9364353	0.6435903	0.43189845	0.42751285	0.3118041	0.196133966666667	0.19930875	0.56519035
Abcd3	none	1.282874	1.00042	1.025954	0.9598847	1.19895	1.191976	0.8764507	0.8669765	0.9124337	0.8542789	0.8201273	0.8097536	0.9496605	0.6987765	1.396312	1.216549	1.221868	0.9739333	1.43641	1.085791	0.9200227	0.9114706	1.216409	1.157707	0.8761571	0.757387	1.060057	0.8578653	0.830486	0.8173053	0.9109751	0.7206656	1.419828	1.193659	1.35538	1.159872	1.19720656666667	1.0237493	0.92304065	0.88481915	1.210409	1.07081825	0.925192	0.7828765	1.30543166666667	1.04577176666667	0.87525435	0.86438795
Abcd4	none	3.439591	2.892519	2.925059	2.377896	3.320169	3.77834	3.900205	3.92421	2.932823	3.295076	2.835297	2.821869	3.360337	4.22061	2.811494	2.458981	3.041672	3.895733	3.207325	2.938023	2.628636	2.400947	3.07545	3.382322	3.684353	3.653278	3.02598	2.745169	2.693468	2.584452	3.446933	4.17489	2.43399	2.342273	2.570548	3.317235	3.06130266666667	2.882192	2.880178	2.5998825	3.1809205	3.5693385	3.897969	4.07241	2.88909833333333	2.675155	2.661052	2.4926995
Abce1	none	5.949562	7.437905	8.447746	10.05697	12.5198	11.38	8.150991	7.597452	6.300137	7.078311	7.263985	9.177207	12.95434	9.419507	7.509897	8.412304	13.31056	10.26578	5.98176	7.046997	7.60114	9.670481	13.05919	11.80408	8.559381	6.905587	6.938553	6.519776	6.262313	8.349768	13.29531	10.41237	6.988502	7.770042	14.16138	10.18368	6.586532	7.64284	7.8558655	9.6170885	12.91518	12.16717	9.2083855	8.5084795	6.63627166666667	7.11227166666667	6.9317265	9.0101245
Abcf1	none	2.379825	2.544546	2.990546	4.515821	6.110034	5.375138	3.199045	2.64656	1.998664	1.659742	1.663687	4.02423	5.868415	3.214372	3.019054	2.562517	8.007137	5.001279	2.61702	2.363192	2.51911	3.979347	6.495167	5.379934	3.122714	2.829063	1.94665	1.544158	1.616081	3.97608	5.884407	3.777282	3.411274	2.387317	7.688275	4.987451	2.46584766666667	2.25560166666667	2.3271165	4.2700255	7.0585855	5.6217765	4.100162	2.930466	2.65831466666667	2.09822233333333	2.0675955	3.9777135
Abcf2	none	3.625515	4.610631	5.348056	6.697377	8.853784	9.49083	7.09925	6.411063	2.585229	3.12422	3.163348	5.373819	8.790447	7.574737	5.019177	4.685006	9.073022	10.34475	3.896015	4.343164	4.622019	6.313601	9.364057	9.193559	7.391171	6.883311	2.987433	3.210867	3.389281	5.279351	8.29726	8.076424	5.033934	4.23411	8.903443	9.093399	3.743307	4.13995233333333	4.255702	6.035598	8.963403	9.1406385	8.722	6.9929	3.97246066666667	3.92938033333333	4.00565	5.796476
Abcf3	none	1.24569	0.8046856	1.113269	2.247003	3.227942	3.148616	1.665256	1.870844	1.064506	0.6346072	0.562373	2.085729	3.871693	2.152232	1.566134	0.9835925	4.965465	2.974445	1.711885	0.7238607	0.7447803	2.178637	3.718082	3.246121	1.887108	1.737535	1.060057	0.5637401	0.7182581	1.965951	3.348449	2.112296	1.825493	0.7206995	4.860672	2.806891	1.29211	0.807628433333333	0.837821	2.166366	4.0967035	3.5101545	2.3198505	2.011538	1.53247833333333	0.669433433333333	0.7315192	2.072294
Abcg1	none	0.39044	0.4567135	0.5893776	0.9162536	1.360347	1.326917	0.6792493	0.7300855	0.1303477	0.1952638	0.1874577	0.4907597	1.095762	0.4192659	0.226429	0.4917963	1.247865	1.052901	0.4525674	0.5535405	0.4819166	0.8892396	1.262312	1.316608	0.6515014	0.6460065	0.1156426	0.1960835	0.2020101	0.463876	1.058701	0.3976086	0.2397111	0.4729591	1.074956	0.8351081	0.249072233333333	0.381257866666667	0.38841765	0.70350665	1.304106	1.2113395	0.86607515	0.5746757	0.269307033333333	0.4075277	0.34196335	0.6765578
Abcg2	none	2.324048	1.587623	1.702646	1.243487	1.360347	1.529328	1.446144	1.27765	2.606953	1.757374	1.616822	1.398665	1.80192	1.84477	2.88697	1.708345	1.221868	1.789931	2.380898	1.724492	1.577182	1.289397	1.308214	1.475509	1.347934	1.180633	2.794695	1.642199	1.593635	1.347449	1.895813	1.988043	2.618383	1.869314	1.402117	1.809401	2.60599033333333	1.68444733333333	1.659734	1.321076	1.2911075	1.665624	1.6180375	1.56121	2.597992	1.745335	1.5854085	1.318423
Abhd1	none	1.468798	0.6306995	0.764008	1.112594	1.19895	0.9220948	0.8764507	1.254834	1.390375	0.5369753	0.562373	0.9815195	0.9253102	0.8944339	1.641611	0.7765204	1.169874	1.052901	1.554471	0.8090208	0.6790644	1.445014	1.331165	0.7945051	0.8986226	1.002424	1.291342	0.8578653	0.516248	1.082377	1.03408	0.8449182	1.456706	0.7657433	1.705909	1.299057	1.50026133333333	0.648065066666667	0.6631905	1.04705675	1.184412	0.9237025	0.96467585	1.07463395	1.434173	0.810876466666667	0.5976562	1.2636955
Abhd10	none	2.045162	1.718113	1.855448	2.814207	3.52768	3.396008	2.607441	2.235887	1.803143	1.293622	1.241907	1.913963	2.483727	2.180183	2.169945	1.527157	3.327641	2.526962	2.007038	1.511591	1.664803	2.223099	3.167255	3.314221	2.426281	2.116228	1.79246	1.12748	1.032496	2.231023	2.5852	2.137146	2.046764	1.914358	3.318344	2.853286	2.00608333333333	1.512964	1.5486775	2.364085	3.4276605	2.9398675	2.5672015	2.208035	1.948754	1.51780966666667	1.3486495	2.227061
Abhd11	none	0.5205867	0.2827274	0.54572	1.963401	2.420957	1.574308	0.8764507	0.8441614	0.5865645	0.2684877	0.3046187	1.447741	2.167174	1.285749	0.2830363	0.2588401	2.287753	1.658319	0.8264274	0.3619303	0.3723901	1.556169	2.478721	1.452809	0.7638293	0.6014544	0.6360341	0.3431461	0.3366835	1.502075	1.846571	1.068573	0.3687864	0.3603498	2.617285	1.043885	0.463395833333333	0.2700184	0.42516935	1.705571	2.354355	1.870741	1.26738485	1.0649552	0.610415966666667	0.355142066666667	0.3545368	1.529122
Abhd11os	none	0.2788857	3.349232	3.448951	1.527089	1.844538	1.304427	0.7230718	1.095128	0.3693184	2.611653	1.3825	2.208419	1.290564	1.900672	0.20756	3.339038	1.897795	1.052901	0.4919211	2.767703	3.680091	2.200868	2.318063	1.316608	1.437796	1.069252	0.07709504	1.813772	1.997655	2.341469	2.117402	1.192826	0.1106359	3.017929	2.313493	0.672726	0.2852547	3.09997433333333	2.4157255	1.867754	1.8711665	1.2974955	0.8879864	1.4979	0.22655068	2.53313466666667	2.838873	2.2711685
Abhd12	none	1.598945	1.239651	1.506187	1.897954	2.743751	2.923715	2.015837	1.98492	1.498998	1.269214	1.265339	1.791273	2.897682	1.900672	1.924647	1.527157	3.223652	2.579607	1.731562	1.469011	1.336223	1.778479	2.639379	2.769418	2.044367	1.759811	1.734638	1.201011	1.167169	1.789236	3.003756	2.012893	1.936128	1.441399	2.967814	2.737299	1.67419666666667	1.34534066666667	1.385763	1.8446135	2.9837015	2.9106985	2.297722	1.942796	1.800776	1.37047366666667	1.251696	1.7838575
Abhd13	none	3.067743	3.718952	5.042453	9.053458	11.25168	9.086007	5.455905	5.589717	2.911098	3.3683	3.280509	6.379877	8.400843	5.757918	3.773817	4.06379	11.38677	7.028113	3.030234	3.725753	3.833428	8.358852	11.68212	9.624862	5.706254	5.479918	2.7176	2.965763	3.007706	6.030388	9.429824	6.088381	3.982893	4.324197	11.31041	7.53917	3.250886	3.717014	4.161481	7.7166675	11.319225	8.743425	6.242009	5.6738175	3.24357566666667	3.67190433333333	3.420567	7.19462
Abhd14a	none	1.134135	0.50021	0.5238912	1.199856	1.452574	1.596798	1.577611	1.551432	0.7169122	0.3905275	0.3514831	0.6379877	0.9253102	1.3137	1.0378	0.7765204	1.377851	2.053157	0.9051348	0.4470904	0.5257272	0.9559326	1.468872	1.407409	1.819711	1.826639	0.6938553	0.4411879	0.3366835	0.6405907	0.8863542	1.093424	0.8850873	0.4053935	1.495592	2.041375	0.962949066666667	0.555752633333333	0.43768715	0.91892185	1.4152125	1.2610541	1.815384	1.432566	0.8280258	0.431223933333333	0.43120535	0.79826165
Abhd14b	none	0.6507334	0.2609791	0.3056032	0.4363112	0.6225317	0.7421739	0.7668943	0.5475641	0.4127676	0.3173036	0.2577543	0.2944558	0.7061578	0.3913148	0.4905963	0.3364922	0.7799159	1.052901	0.1377379	0.2554802	0.1095265	0.2890029	0.4590224	0.5221033	0.4493113	0.2673131	0.1349163	0.1470626	0.1122278	0.3092507	0.2708304	0.323057	0.1290752	0.2252186	0.5374782	0.463949	0.518032433333333	0.304924966666667	0.28167875	0.3653835	0.7012238	0.72416585	0.90989765	0.46943945	0.1339098	0.2092538	0.11087715	0.2991268
Abhd15	none	0.5577715	0.4132169	0.4584048	0.5017579	0.4611346	0.4498024	0.4163141	0.4791186	0.3475938	0.3905275	0.3514831	0.3926078	0.4626551	0.475168	0.5849417	0.4400282	0.4419524	0.4211603	0.5115979	0.5322505	0.4600113	0.5780058	0.5508269	0.4313028	0.2920524	0.4232457	0.4625702	0.392167	0.4040202	0.4859653	0.5662818	0.323057	0.5716189	0.4504372	0.6075841	0.5799362	0.496769	0.414590866666667	0.40494395	0.44718285	0.4515435	0.45622875	0.4187372	0.4771433	0.515262333333333	0.4582849	0.43201575	0.53198555
Abhd16a	none	1.338652	1.043916	1.135098	1.17804	1.406461	1.484348	1.5557	1.597062	1.173129	0.9519108	0.7966951	0.8342916	1.363615	1.509357	1.943516	1.138897	1.585829	2.632252	1.357702	1.043211	1.029549	0.9781636	1.285263	1.316608	1.527659	1.492498	1.156426	0.9313966	0.7631493	0.7510373	1.083322	1.689836	1.825493	1.081049	1.238537	2.041375	1.485099	1.04490793333333	0.96589655	1.0061658	1.496145	1.4239815	2.093976	1.5532095	1.44654033333333	1.0185522	0.89634915	0.86460045
Abhd17a	none	4.276248	2.87077	3.579923	6.959164	8.507933	8.321343	6.376179	6.091651	2.802475	2.074677	2.202628	4.14692	6.111918	5.059142	3.943639	2.950778	9.280999	8.238949	4.289552	2.852863	2.541015	5.780058	8.629622	7.80885	6.829532	5.925439	2.833243	2.328492	2.222111	4.196973	5.859786	4.821004	4.462315	3.017929	8.739863	7.655158	3.67412066666667	2.632075	2.8912755	5.553042	8.894466	7.2166305	7.307564	5.5753965	3.86170333333333	2.73309466666667	2.381563	4.9885155
Abhd17b	none	3.328036	2.827274	3.558095	5.126657	6.478941	6.881976	5.36826	5.33875	3.019721	2.953364	2.97589	4.122382	5.844065	5.198897	3.868163	3.623762	6.759271	7.238693	3.541832	3.236083	3.001026	4.49066	6.150901	6.855444	5.706254	5.078948	3.315087	2.79419	2.98526	4.042348	6.47531	5.641072	3.982893	3.580976	6.823636	7.608763	3.40530666666667	3.1348	3.2669925	4.6245195	6.619106	6.3630205	6.3034765	5.2688235	3.61327066666667	3.20374966666667	2.993143	4.266504
Abhd17c	none	2.100939	1.239651	1.811791	2.181556	3.250999	3.575929	2.519796	2.418408	2.54178	2.074677	2.01517	2.232957	3.384687	3.270274	2.792625	1.863649	3.197655	3.527218	2.085745	1.830942	1.401939	1.867403	2.960695	3.336921	2.695868	2.316713	2.794695	2.009856	1.885428	2.098487	3.397691	3.354822	2.876534	1.891836	3.061289	3.45642	2.478448	1.72599233333333	1.9134805	2.2072565	3.224327	3.480308	3.023507	2.844341	2.585658	1.910878	1.6436835	1.982945
Abhd2	none	0.9668039	0.8916787	1.244242	1.657983	2.32873	2.721304	1.90628	1.870844	1.042781	0.9030948	0.8904239	1.349589	2.337626	1.453455	1.301967	1.527157	2.807697	2.763865	1.141257	1.170951	1.007644	1.489476	2.386917	2.587817	1.97697	1.804363	1.137152	0.8333549	0.8753771	1.281181	2.437474	1.565584	1.382949	1.306268	2.477073	2.644509	1.10385063333333	1.10731016666667	1.06733295	1.503786	2.5682135	2.529465	2.3350725	1.6621495	1.22045266666667	1.10352463333333	0.94151055	1.3853285
Abhd4	none	0.5763639	0.7176926	0.764008	2.683314	2.951261	2.271502	2.103482	2.372778	0.6517384	0.6590152	0.5389408	1.766735	1.80192	2.319938	0.6038108	0.7506364	3.119664	2.447994	0.7083663	0.6174106	0.6790644	2.734412	3.121352	2.383515	2.089298	2.272161	0.7516766	0.5392296	0.6509214	1.811325	2.018918	2.410502	0.6084975	0.810787	3.692242	2.458929	0.6106377	0.709114733333333	0.6514744	2.2250245	3.0354625	2.036711	2.275738	2.346358	0.689513466666667	0.655809066666667	0.6649929	2.2728685
Abhd5	none	0.632141	1.109161	1.440701	4.144957	5.741126	4.700435	2.607441	3.194124	0.9993321	1.000727	1.148178	4.343224	6.282369	3.43798	0.5849417	1.138897	5.407417	3.185025	0.6493358	0.9367609	1.160981	4.090502	7.206652	5.675036	2.853127	2.784511	1.098604	1.029438	1.234506	4.439956	7.090833	3.901534	0.7006941	1.013484	6.075841	3.224445	0.738804933333333	1.08292833333333	1.2944395	4.2440905	5.5742715	5.491402	2.896233	3.316052	0.8162113	0.993227633333333	1.1977435	4.265229
Abhd6	none	0.4276248	0.2827274	0.327432	0.3926801	0.5072481	0.6747035	0.6135155	0.7757159	0.4344922	0.2928956	0.2811865	0.2944558	0.5113557	0.5869722	0.6226799	0.4659122	0.5979355	1.026578	0.5115979	0.3619303	0.2847689	0.3334649	0.4590224	0.5675036	0.673967	0.6682826	0.5203915	0.2941252	0.2693468	0.2871613	0.5170399	0.6709645	0.6822548	0.4729591	0.490741	0.9742928	0.4949323	0.3471784	0.30430925	0.34356795	0.5525918	0.5930296	0.82004675	0.68134405	0.571414733333333	0.3763382	0.27705785	0.3103131
Abhd8	none	0.6135486	0.2609791	0.4147472	1.265303	1.890652	2.00162	1.358499	1.140759	0.4779415	0.3417116	0.2811865	1.128747	2.240225	1.06214	0.5094654	0.3882602	2.261756	1.658319	0.6099821	0.2129002	0.3066742	0.9114706	2.226259	2.201914	1.707383	1.42567	0.6553078	0.2451044	0.2917924	0.9719307	1.895813	1.267377	0.6638155	0.315306	1.986332	1.925388	0.533651833333333	0.330316966666667	0.34796685	1.197025	2.076204	2.1209225	1.508409	1.1014495	0.643035133333333	0.2577702	0.2992333	0.94170065
Abi1	none	3.160705	2.696784	3.383464	3.861354	4.888027	5.66751	5.916042	6.867367	2.867649	3.221852	3.022755	3.214476	4.5048	6.484646	4.056854	4.089674	5.38142	8.660109	3.423771	3.321243	2.825784	3.290187	4.314811	4.971332	5.57146	5.836335	3.276539	2.916742	2.78325	3.004149	4.554876	6.684794	3.964453	3.738629	5.094359	7.771145	3.361736	3.33610333333333	3.2031095	3.537915	5.1347235	5.086155	7.2880755	6.6760065	3.554921	3.325538	2.804517	3.147168
Abi2	none	2.640118	2.457553	2.925059	3.425043	5.326105	5.937391	3.418158	2.943157	2.49833	2.636061	2.64784	3.067248	6.038867	2.934861	3.283221	2.769589	5.433414	4.738054	2.715404	2.533512	2.409583	2.956722	4.91154	5.811237	3.572025	2.539474	2.56341	2.500065	2.469012	2.893703	5.785923	3.056616	3.060927	2.680101	4.977516	4.755477	2.807223	2.62106766666667	2.7864495	3.2461455	5.3797595	5.988129	4.078106	2.939009	2.77991366666667	2.571226	2.4392975	2.9252125
Abi3	none	0.9110267	0.50021	0.5020624	0.3926801	0.4611346	0.6297233	0.6354267	0.7072703	0.4562168	0.2928956	0.3046187	0.2699179	0.365254	0.4472169	0.7547635	0.5176803	0.4939467	0.8159981	0.8461042	0.4045104	0.438106	0.5113128	0.573778	0.6129039	0.5841047	0.6682826	0.4240227	0.2696148	0.2693468	0.3092507	0.4185561	0.6212634	0.6453762	0.4053935	0.5374782	0.8351081	0.707335666666667	0.436928633333333	0.40334055	0.331299	0.47754065	0.49748865	0.7257124	0.5772436	0.638501033333333	0.359839566666667	0.3537264	0.41028175
Abl1	none	1.859238	1.022168	1.26607	1.548905	1.959822	2.204032	1.73099	1.597062	1.672795	1.366846	1.241907	1.594969	2.191524	1.621161	2.924709	1.682461	2.391742	2.632252	1.948007	1.256111	1.029549	1.35609	1.813139	1.952213	1.617521	1.358841	1.734638	1.250032	1.234506	1.546253	2.142023	1.689836	2.655262	1.599052	2.406968	2.667706	2.15224733333333	1.35715833333333	1.2539885	1.571937	2.175782	2.197778	2.181621	1.6091115	2.11263566666667	1.36839833333333	1.1320275	1.4511715
Abl2	none	4.183286	3.349232	4.627706	5.279366	6.525055	7.151857	4.272697	3.947025	3.91043	4.68633	4.686442	5.079363	7.402482	4.639876	6.528704	5.228571	7.591182	6.501663	4.446966	4.470904	3.745807	4.601815	5.94434	6.31064	4.133664	3.519622	4.278775	4.313837	4.601341	4.881743	7.287801	4.746452	5.789946	5.112462	7.197534	6.124126	4.87414	4.42137766666667	4.657074	5.1793645	7.0581185	7.2771695	5.38718	4.2934505	4.83856233333333	4.632401	4.173574	4.741779
Abr	none	2.100939	1.413637	1.768133	1.592536	1.775368	2.114071	2.607441	2.760636	1.629346	1.56211	1.523094	1.325051	1.534067	2.487644	3.113399	2.381329	1.897795	3.974701	2.223483	1.937392	1.533371	1.511707	1.652481	1.793311	2.246557	2.227609	1.753912	1.397095	1.414071	1.259092	1.452636	2.609306	2.802776	2.342273	1.869489	3.572407	2.281228	1.785692	1.6456135	1.4587935	1.8365815	1.824069	3.291071	2.62414	2.260057	1.89225333333333	1.473721	1.3853995
Abracl	none	1.301467	0.7829374	1.244242	2.137925	2.513184	2.518893	2.015837	1.688323	1.890041	0.8542789	0.8435595	1.693121	2.021072	2.319938	1.415182	0.8800565	1.793807	1.710964	1.338025	0.9580509	0.9200227	1.711786	2.570526	2.428916	1.954504	1.692983	2.10084	0.9313966	0.7855948	1.524164	2.142023	2.410502	1.309192	0.9459181	1.986332	1.878993	1.53556333333333	0.839090933333333	1.04390075	1.915523	2.1534955	2.2699825	1.8634005	2.0041305	1.58268566666667	0.945121866666667	0.85280875	1.617975
Abt1	none	0.7251029	0.9134269	1.156926	2.399712	1.890652	1.304427	1.402321	0.9810524	0.5213907	0.6590152	0.445212	2.012115	1.85062	0.8105807	0.7547635	0.6729844	2.391742	1.579351	0.5312747	0.6174106	0.8104962	2.623257	2.134454	1.58901	0.7862948	1.42567	0.5203915	0.2941252	0.6060303	2.120576	1.624983	1.018872	0.8482087	0.7206995	2.430336	1.252662	0.6670857	0.7484755	0.801069	2.2059135	2.141197	1.5775235	1.490836	0.89581655	0.633291633333333	0.544078433333333	0.70826325	2.3719165
Abtb1	none	1.189912	0.4132169	0.8294944	2.530605	3.043488	2.338972	1.950103	1.574247	0.8255352	0.6101992	0.5155086	2.061191	2.72723	1.509357	1.075538	0.7506364	3.89958	2.079479	0.5903053	0.5535405	0.4819166	1.667324	2.180357	1.58901	0.9435538	0.7128348	0.4625702	0.2451044	0.4938025	1.722968	1.55112	0.8200677	0.9957232	0.4053935	1.986332	1.113477	1.0303284	0.591350833333333	0.6725015	2.295898	3.471534	2.533101	2.014791	1.541802	0.682866233333333	0.401346133333333	0.48785955	1.695146
Abtb2	none	0.2974781	0.2609791	0.3929184	0.7199135	1.152837	1.349407	0.7230718	0.6388248	0.4127676	0.3173036	0.3280509	0.7606776	2.094123	0.7546786	0.4528581	0.4659122	1.29986	1.342449	0.2951526	0.3193503	0.2628636	0.6002367	1.170507	1.271208	0.8087604	0.4677978	0.5203915	0.2941252	0.3591291	0.7068587	1.895813	0.8200677	0.405665	0.3603498	0.9814819	1.206267	0.387701266666667	0.348064966666667	0.36048465	0.74029555	1.2263485	1.721765	1.0327604	0.6967517	0.4070697	0.324608433333333	0.31099635	0.6535477
Acaa1a	none	1.691907	1.391889	1.506187	3.446859	4.219382	3.643399	1.972014	1.733953	0.9993321	0.9763188	0.9372883	2.772793	3.944744	1.788868	2.28316	1.553041	5.38142	3.395605	1.692208	1.341271	1.314318	2.801105	4.957442	3.745524	1.932039	1.53705	1.175699	1.053949	1.099833	2.694899	3.520796	1.938342	2.360233	1.486443	5.538362	3.015668	1.65813303333333	1.30708293333333	1.22173765	3.109826	4.800401	3.7940715	2.6838095	1.7614105	1.74271333333333	1.29388766666667	1.2070755	2.748002
Acaa2	none	0.2974781	0.2174826	0.327432	0.8289913	1.222007	0.8321343	0.3067577	0.2965972	0.3041446	0.1952638	0.1874577	0.7606776	0.8035589	0.1677064	0.3585127	0.2847241	1.559832	0.4474828	0.3148295	0.2767703	0.219053	0.7780847	1.239361	0.8853057	0.2920524	0.245037	0.2891064	0.1960835	0.2020101	0.66268	0.8617332	0.1988043	0.3687864	0.2927842	1.402117	0.3943566	0.320045133333333	0.232490166666667	0.25744485	0.79483445	1.3909195	0.8178466	0.37712025	0.2321518	0.324240766666667	0.255212666666667	0.21053155	0.72038235
Acaca	none	1.766276	1.892099	1.855448	1.047147	0.8992125	0.9895652	1.095563	1.186389	1.629346	1.977045	1.874577	1.300513	0.9496605	1.145993	2.339767	2.562517	0.9618963	1.500384	1.652855	2.214162	1.993382	1.289397	0.9180449	0.8853057	1.055882	1.046976	1.541901	1.862793	1.7732	1.259092	0.9355961	1.292228	2.046764	2.409839	1.051588	1.461439	1.91179633333333	2.143887	1.8650125	1.17383	0.9305544	0.96961285	1.2979735	1.166191	1.74717333333333	2.16226466666667	1.883291	1.2742445
Acacb	none	0.241701	0.3044756	0.3710896	0.4363112	0.5072481	0.5622529	0.4820479	0.5019338	0.1520723	0.3173036	0.3046187	0.4171458	0.633107	0.8105807	0.226429	0.4400282	0.7019243	0.7896756	0.1967684	0.3406403	0.3504848	0.4001578	0.5049247	0.4767031	0.3594491	0.4009696	0.1349163	0.2941252	0.2917924	0.397608	0.5662818	0.8200677	0.1843932	0.3828716	0.7244271	0.7887132	0.2067341	0.3539358	0.33785415	0.4267285	0.6045862	0.59767995	0.63586175	0.65625725	0.172025966666667	0.339212366666667	0.3211386	0.3988829
Acad10	none	0.7251029	0.587203	0.54572	0.545389	0.5764183	0.5847431	0.5477817	0.66164	0.5431153	0.5857913	0.5155086	0.5152977	0.4626551	0.5310701	0.9057162	0.6471003	0.7019243	0.658063	0.6886895	0.5961206	0.4600113	0.5780058	0.6426314	0.4994032	0.4717769	0.51235	0.5011177	0.5392296	0.4938025	0.463876	0.492419	0.5964129	0.7928907	0.6981777	0.8880075	0.7423183	0.7246448	0.6066982	0.5306143	0.53034335	0.6391713	0.5236991	0.60292235	0.59635505	0.6608993	0.611175966666667	0.4769069	0.5209409
Acad11	none	0.5949562	0.6959443	0.7203504	0.8071758	0.9453259	0.8996047	0.5916042	0.8213462	0.6082891	0.5125673	0.4920764	0.5398357	0.7061578	0.6987765	0.7358944	0.9577085	1.117879	0.6843855	0.5706284	0.7664407	0.722875	0.7558537	0.940996	0.7945051	0.4717769	0.6237305	0.5974865	0.4902087	0.4713569	0.530144	0.6155237	0.6212634	0.6453762	0.8783526	1.332011	0.7655158	0.6463799	0.722073366666667	0.6062134	0.67350575	1.03160245	0.80288125	0.63799485	0.76006135	0.604497033333333	0.711667333333333	0.59711595	0.64299885
Acad12	none	0.6693258	0.50021	0.3710896	0.4363112	0.5303048	0.5172727	0.5258704	0.798531	0.4562168	0.3173036	0.3280509	0.3189938	0.3409038	0.4472169	0.867978	0.3882602	0.5979355	0.5527729	0.5706284	0.3832204	0.3504848	0.4890818	0.6196803	0.4540029	0.4942425	0.6014544	0.4047489	0.392167	0.3142379	0.463876	0.2708304	0.4721602	0.6638155	0.4504372	0.6776899	0.6495285	0.664506866666667	0.4019246	0.34957025	0.3776525	0.56412015	0.42908825	0.53932165	0.62287395	0.5463976	0.4086082	0.33236135	0.4764789
Acad8	none	1.896423	1.761609	1.724475	1.287118	1.475631	1.86668	2.08157	2.235887	1.607621	1.586518	1.476229	1.349589	1.412316	2.152232	2.302029	2.251909	1.351854	2.763865	1.8693	1.894812	1.81814	1.267166	1.400018	1.58901	1.999435	2.249885	1.561175	1.642199	1.391625	1.259092	1.378773	2.211698	2.194279	2.094533	1.378748	2.458929	1.93535766666667	1.86667866666667	1.600352	1.3183535	1.4137425	1.639498	2.4227175	2.1940595	1.874918	1.87718133333333	1.6048825	1.263129
Acad9	none	1.580352	1.174406	1.397043	2.137925	3.274056	3.171107	2.607441	2.715006	1.368651	0.805463	0.7966951	1.374127	2.313276	2.319938	2.094469	1.475389	3.587613	3.44825	1.475763	1.170951	1.401939	1.889634	3.236108	3.06452	2.493678	2.539474	1.349163	0.8333549	0.8529315	1.391628	2.412853	2.435353	1.954568	1.21618	2.967814	3.27084	1.68115733333333	1.15175266666667	1.09686905	1.756026	3.4308345	2.7421915	3.0278455	2.517472	1.59316466666667	1.0734953	1.12743525	1.640631
Acadm	none	1.580352	1.631119	1.615331	2.465158	3.135715	2.091581	1.248942	1.163574	1.433824	1.244806	1.195043	2.110267	2.410677	1.034189	1.698218	1.682461	3.769594	1.868899	1.554471	1.511591	1.511466	2.445409	3.442668	2.383515	1.145744	0.9578718	1.252794	1.176501	1.144724	2.032219	2.191264	0.9940215	1.807053	1.554008	3.996034	1.763006	1.570798	1.519462	1.405187	2.2877125	3.4526545	2.251129	1.5589205	1.0988815	1.538106	1.41403333333333	1.328095	2.238814
Acads	none	0.8180648	0.9134269	1.069611	2.116109	3.089602	2.901225	1.577611	1.756768	0.6951876	0.6590152	0.679534	1.496817	2.508078	1.425504	1.207622	0.9059405	4.003568	2.500639	0.7280432	0.7664407	0.7447803	1.956327	3.006597	2.565116	1.57259	1.314289	0.7902241	0.6617818	0.7182581	1.700879	2.018918	1.590434	0.7375727	0.9459181	3.738979	2.574917	0.906958133333333	0.826127533333333	0.8745725	1.806463	3.546585	2.7046515	2.039125	1.591136	0.751946666666667	0.7913802	0.7315192	1.828603
Acadsb	none	0.5577715	0.3697204	0.3929184	0.3708645	0.5764183	0.7196838	0.657338	0.6388248	0.5431153	0.3417116	0.3280509	0.4171458	0.5600562	0.5869722	0.6038108	0.5953323	0.7799159	1.079223	0.5903053	0.3832204	0.3504848	0.3779268	0.4819735	0.6129039	0.5841047	0.5346261	0.5974865	0.3431461	0.3142379	0.3755187	0.6401447	0.5467118	0.5900582	0.4729591	0.8179016	0.9742928	0.568232533333333	0.4355881	0.36048465	0.39400515	0.6781671	0.63987	0.8682805	0.6128985	0.592616666666667	0.3997752	0.33236135	0.37672275
Acadvl	none	0.8366572	0.7611891	0.6985216	1.679798	1.844538	1.484348	1.270853	1.346095	0.5431153	0.4881594	0.4920764	1.594969	1.631468	1.481406	0.9434544	0.5435643	2.13177	1.842576	0.7673969	0.5748305	0.5257272	1.311628	2.386917	1.407409	1.325468	1.626154	0.6360341	0.3431461	0.5386936	1.502075	1.354152	1.416481	0.9957232	0.4279154	2.220019	1.971783	0.774408966666667	0.5976376	0.595299	1.6373835	1.988154	1.557908	1.5567145	1.4137505	0.799718066666667	0.448630666666667	0.5322104	1.4068515
Acap1	none	0.8924343	0.6741961	0.54572	0.5017579	0.7147586	0.8096442	0.7668943	0.6844552	0.2606953	0.3905275	0.3514831	0.4907597	0.7061578	0.7267275	1.0378	0.5694483	0.9358991	1.237158	0.9444884	0.6387006	0.5257272	0.4668508	0.8262404	0.8172052	0.6515014	0.7128348	0.3083801	0.2696148	0.2917924	0.3534293	0.4431771	0.4970107	0.9404052	0.7206995	0.8179016	1.159872	0.730309866666667	0.544723966666667	0.44860155	0.4962588	0.82532885	0.757901	1.00202615	0.70559135	0.731091233333333	0.543004966666667	0.4087598	0.41014005
Acap2	none	1.766276	1.326644	1.549845	1.745245	2.559297	3.103636	2.322594	2.372778	1.629346	1.244806	1.17161	1.349589	2.946383	2.291987	2.094469	1.785997	2.937683	3.632508	1.908654	1.469011	1.401939	1.467245	2.363965	2.860218	2.358884	2.093952	1.618996	1.12748	1.077387	1.281181	2.831409	2.385651	2.083643	1.599052	2.453705	3.502815	1.83003033333333	1.45248233333333	1.3607275	1.547417	2.74849	3.0250095	2.977551	2.3323825	1.870431	1.39851433333333	1.239663	1.374213
Acap3	none	0.7808801	0.8264339	0.8294944	1.37438	2.236503	2.114071	1.117475	1.117943	0.5648399	0.4637514	0.4920764	1.128747	2.435027	1.3137	0.7547635	0.6729844	2.13177	1.579351	0.8067505	0.7025707	0.7447803	1.244935	2.019699	2.111114	1.3704	1.069252	0.6360341	0.4166774	0.4713569	1.126556	2.191264	1.466182	0.7006941	0.5630465	1.916227	1.461439	0.700161166666667	0.6543899	0.6607854	1.2515635	2.1841365	2.274549	1.348413	1.2158215	0.7144929	0.560764866666667	0.6080686	1.1857455
Acat2	none	2.361233	1.652868	1.920935	3.817723	5.441388	4.790395	3.089489	2.715006	2.020389	1.342438	1.429365	2.699179	3.969094	2.264036	2.585065	1.682461	5.615395	4.185281	1.967684	1.745782	1.730519	3.579189	5.462367	4.65353	3.279973	2.673131	1.715365	1.201011	1.189615	2.496095	4.234803	2.683858	2.268036	1.463921	5.631837	4.082751	2.322229	1.55925566666667	1.67515	3.258451	5.5283915	4.3797445	3.637385	2.489521	1.983695	1.470238	1.460067	3.037642
Acbd3	none	3.12352	2.240071	2.335682	3.817723	5.764183	5.487589	4.185052	4.083916	2.976272	2.147901	2.062034	3.877002	5.941466	4.444218	3.490781	2.640169	6.473302	5.475084	3.227002	2.192872	2.059098	3.468035	5.485318	5.606936	4.201061	3.853763	3.276539	2.279471	2.087438	3.534293	6.130616	4.895556	3.650985	2.702623	6.800268	5.776164	3.19685766666667	2.34271366666667	2.198858	3.8473625	6.1187425	5.7145275	4.830068	4.264067	3.384842	2.39165533333333	2.073268	3.501164
Acbd5	none	1.357244	1.174406	1.287899	1.76706	2.882091	3.351028	2.213038	2.235887	1.151404	0.9763188	0.9607205	1.594969	3.311637	1.900672	1.415182	1.397737	3.43163	3.158702	1.397056	1.192241	1.182886	1.5784	3.144304	3.314221	2.448747	1.982572	1.233521	0.9068862	0.8753771	1.502075	3.422312	2.186847	1.401388	1.351312	3.178132	3.526012	1.30794333333333	1.1828206	1.12430975	1.6810145	3.1568605	3.3313325	2.68587	2.0682795	1.34398833333333	1.1501464	1.02913155	1.5402375
Acbd6	none	1.784869	1.00042	1.135098	0.9162536	0.9914394	1.102016	1.358499	1.528617	1.672795	1.342438	1.265339	1.006057	1.022711	1.984525	2.396374	1.501273	0.8839047	1.737286	1.770916	1.234821	1.051454	0.8670086	0.8262404	0.9534061	1.303003	1.314289	1.753912	1.201011	1.144724	0.9056627	1.03408	2.012893	2.1574	1.373833	0.9113761	1.739809	1.951346	1.281377	1.2002185	0.9611553	0.93767205	1.0623635	1.5478925	1.756571	1.894076	1.26988833333333	1.098089	0.88633565
Acbd7	none	0.3718476	0.3697204	0.2837744	1.287118	1.475631	0.9670751	0.5696929	0.4791186	0.2172461	0.2196717	0.2577543	1.226899	1.168813	0.4192659	0.2452981	0.3882602	1.29986	0.7896756	0.3148295	0.2341902	0.3285795	1.267166	1.652481	1.293908	0.6515014	0.51235	0.1541901	0.3431461	0.2917924	1.082377	1.30491	0.5218613	0.1475145	0.1801749	1.51896	0.7655158	0.2781306	0.3258841	0.27076435	1.2570085	1.3877455	1.06794405	0.67968425	0.44919225	0.205511366666667	0.252503733333333	0.31018595	1.1747715
Accs	none	0.39044	0.2609791	0.3710896	0.9598847	0.9683827	0.8096442	0.4382253	0.4334883	0.4779415	0.2928956	0.2343221	0.8588295	0.8279091	0.3074616	0.5660726	0.3882602	1.273863	0.5790954	0.5509516	0.2554802	0.3504848	1.044857	1.193458	0.8399054	0.2920524	0.2673131	0.4047489	0.3186357	0.3142379	0.8393947	0.8371123	0.2733559	0.6084975	0.4729591	1.472223	0.5335413	0.478151366666667	0.314044966666667	0.30270585	0.9093571	1.12112285	0.81877665	0.50866035	0.37047495	0.521399333333333	0.349025	0.33236135	0.94212585
Accsl	none	1.17132	0.8264339	0.9604673	1.025331	1.175893	1.461858	1.117475	1.163574	0.3258692	0.2440797	0.2343221	0.2944558	0.3896043	0.3633638	1.603872	1.009477	1.741812	1.710964	1.180611	0.7877307	0.8104962	0.9781636	1.239361	1.225808	1.033416	0.8687674	0.3083801	0.2696148	0.2917924	0.2429827	0.2954514	0.2733559	1.862371	1.081049	1.542329	1.739809	1.03368706666667	0.6933302	0.5973947	0.6598934	1.4588525	0.92573115	1.4142195	0.7634689	1.1171207	0.712798166666667	0.5511443	0.61057315
Acd	none	0.7436953	0.4784617	1.113269	4.690346	5.256935	4.250632	2.169215	1.870844	0.5213907	0.3417116	0.5389408	4.318686	5.576212	2.319938	1.000062	0.3623762	6.083344	3.316638	0.7280432	0.2767703	0.5038219	3.957116	6.334509	3.859025	2.538609	1.804363	0.481844	0.4411879	0.516248	4.241152	4.579497	2.3111	0.6822548	0.4954809	6.379633	2.969273	0.755049333333333	0.394183166666667	0.8261049	4.504516	5.6701395	4.913422	2.7429265	2.095391	0.630714	0.4044797	0.51003495	4.099134
Acer3	none	0.7994724	0.8264339	0.9168097	1.156225	1.660085	1.754229	1.643345	2.121811	0.9341583	0.9763188	0.9372883	1.104209	1.607118	1.900672	1.000062	1.113013	1.741812	1.921544	0.9838421	0.9580509	0.8324015	1.067088	1.583627	1.61171	1.505193	1.692983	0.9829617	0.955907	0.8529315	0.99402	1.600362	1.888641	0.9772839	0.9909619	1.589066	1.809401	0.9112309	0.9719219	0.927049	1.130217	1.7009485	1.6806735	1.7824445	2.0112415	0.981362566666667	0.9683066	0.8426665	1.030554
Acin1	none	2.900412	2.435805	2.859573	3.228703	4.219382	4.520514	3.067577	2.851897	2.672127	2.391981	2.272924	2.993634	4.626551	3.214372	3.830425	3.054314	4.965465	4.448506	2.853142	2.576092	2.56292	3.023415	4.245957	4.381128	3.077783	2.650854	2.621231	2.23045	2.087438	2.98206	4.382529	3.354822	3.614106	3.108017	4.813935	4.26833	3.13432133333333	2.62736666666667	2.5662485	3.1111685	4.5924235	4.5735325	3.7580415	3.0331345	3.029493	2.63818633333333	2.325179	3.0027375
Ackr3	none	0.5019943	0.4132169	0.6112064	1.352565	1.590914	0.9220948	0.3944028	0.3194124	0.4127676	0.3173036	0.445212	1.300513	1.655818	0.3913148	0.2641672	0.3364922	1.195871	0.3421928	0.2951526	0.4258004	0.3942954	1.022626	1.675432	1.112307	0.3594491	0.2673131	0.2698326	0.3431461	0.4264658	1.038199	1.624983	0.4224591	0.1475145	0.2026967	0.9814819	0.4175541	0.392976366666667	0.3556709	0.5282092	1.326539	1.3933925	1.2889564	0.3682978	0.3553636	0.2374999	0.323881066666667	0.4103806	1.0304125
Acly	none	6.767627	8.699304	9.124439	10.05697	13.51124	13.67399	6.244711	5.315935	5.387704	7.200351	7.287417	10.89487	17.14259	5.897673	7.774064	8.981753	16.09227	9.634042	6.768834	9.090838	8.849742	10.00395	14.75757	14.05139	6.717204	5.01212	5.358105	6.862922	6.688779	9.343788	15.43734	5.864727	7.467924	8.400654	14.04454	8.977412	6.64313166666667	8.29380266666667	8.205928	10.47592	14.801755	15.40829	7.9393765	5.606804	6.531621	8.118138	7.7692605	9.673869
Aco1	none	1.096951	0.8481821	0.9604673	1.243487	1.890652	2.046601	1.183208	1.049498	1.194854	1.049543	1.031017	1.300513	2.094123	1.285749	1.132145	0.9577085	2.209762	1.789931	1.200287	0.8941808	0.9638333	1.133781	1.813139	2.111114	1.190675	0.9801479	1.252794	1.004928	1.032496	1.126556	2.06816	1.36678	1.290752	0.810787	1.799384	1.670216	1.14131666666667	0.9518112	0.99574215	1.272	2.050207	2.070362	1.4865695	1.1676235	1.24794433333333	0.9032986	0.99816465	1.1301685
Aco2	none	2.621526	3.00126	3.689067	4.363112	5.695012	5.66751	3.264779	3.26257	1.93349	2.465205	2.530679	3.558008	5.40576	3.018714	3.377567	3.442574	6.86326	5.001279	2.656374	3.150923	3.154363	4.04604	5.554171	5.720437	3.392301	3.007272	1.94665	2.205939	2.267002	3.269221	5.416609	3.404523	3.153123	3.445845	6.449738	4.917859	2.64419433333333	2.96967966666667	3.109873	3.96056	6.279136	5.536635	4.133029	3.140642	2.58538233333333	2.93423566666667	2.7106825	3.6576305
Acot1	none	0.5577715	0.50021	0.6112064	2.334265	2.075106	0.9670751	0.4382253	0.3422276	0.5865645	0.3905275	0.3280509	0.7606776	0.8279091	0.3633638	0.3207745	0.3106082	1.689818	0.3421928	0.2951526	0.3193503	0.4162007	2.156406	2.318063	1.157707	0.516708	0.3564174	0.4240227	0.4166774	0.3815746	0.9719307	0.7632494	0.4473097	0.2212718	0.2927842	1.916227	0.5799362	0.488370166666667	0.400448566666667	0.46962865	1.5474713	1.882462	0.8974921	0.39020905	0.3527957	0.313482366666667	0.3429373	0.39888765	1.56416835
Acot13	none	0.9853963	0.7176926	0.8513232	1.679798	1.706198	1.619288	1.183208	0.9810524	1.151404	0.6346072	0.5858052	1.325051	1.582767	1.034189	1.075538	0.6471003	1.845801	1.105546	0.9641653	0.6812806	0.6352537	1.511707	1.996748	1.58901	1.033416	0.9133196	0.963688	0.5882505	0.5386936	1.347449	1.846571	1.118274	0.8850873	0.5405247	2.056438	1.229465	1.07077943333333	0.6664667	0.7185642	1.5024245	1.7759995	1.6010275	1.144377	1.0076207	0.937646866666667	0.603351933333333	0.58697365	1.429578
Acot7	none	1.394429	1.674616	1.855448	1.723429	1.890652	2.046601	1.709079	1.482986	1.107955	1.781782	1.710551	1.864887	2.459377	1.732966	2.0756	2.355445	2.287753	2.684897	1.554471	2.107712	1.774329	1.756248	1.881992	1.997613	1.954504	1.626154	1.291342	1.66671	1.616081	1.811325	2.412853	2.062595	2.102082	2.18462	2.173281	2.899681	1.52599466666667	1.937281	1.7829995	1.794158	2.0892025	2.252989	2.196988	1.607976	1.64929833333333	1.98634733333333	1.695205	1.7837865
Acot8	none	3.142113	3.153498	3.623581	6.850086	8.438763	7.241818	5.828397	5.544087	2.585229	2.099085	2.132331	5.030287	6.33107	4.695778	3.358698	3.364922	8.943036	7.317661	3.108941	2.938023	3.176269	6.469218	7.895186	7.173246	5.683788	4.900739	2.389946	2.083387	2.199666	4.992189	6.007512	4.870705	3.429713	3.175582	8.716494	6.982432	3.02868	2.87250166666667	2.877956	5.9401865	8.6908995	6.786444	6.573029	5.1199325	2.9762	2.73233066666667	2.6879675	5.7307035
Acot9	none	1.729092	1.805106	1.811791	2.137925	2.835978	2.631344	1.774813	1.482986	1.868317	1.68415	1.640255	1.913963	2.386326	1.788868	1.811432	1.630693	2.651714	2.053157	1.672532	1.852232	1.774329	2.067482	2.845939	2.746718	1.97697	1.358841	2.081566	1.593178	1.57119	1.855504	2.757546	1.789239	2.009886	1.486443	2.734128	2.08777	1.802947	1.70664966666667	1.726023	2.025944	2.743846	2.508835	1.913985	1.635927	1.921328	1.643951	1.6727595	1.961493
Acox1	none	1.859238	2.174826	2.772258	5.083026	7.654834	8.073952	4.163141	3.35383	1.759694	1.781782	1.991738	5.668275	10.61672	4.332414	2.28316	2.122489	7.903148	6.26476	2.026715	2.278032	2.278151	4.779663	8.078795	8.308253	4.919959	3.252309	1.773186	1.740241	2.020101	4.948011	9.996105	5.069509	2.17584	2.162099	6.706793	6.63447	1.967364	2.02636566666667	2.381998	5.3756505	7.778991	9.345336	5.2139505	3.843122	1.99191366666667	2.060124	2.149126	4.863837
Acox3	none	0.4834019	0.5219582	0.5893776	0.9598847	1.314234	1.416877	1.38041	1.802399	0.6082891	0.5125673	0.4920764	0.9324435	1.534067	1.928623	0.4151199	0.5435643	1.533835	1.763609	0.5115979	0.4045104	0.5257272	0.8003157	1.331165	1.316608	1.258072	1.403394	0.5782128	0.4902087	0.4489113	0.8393947	1.501878	1.814089	0.4241043	0.4729591	1.35538	1.554229	0.5022703	0.526029933333333	0.540727	0.9461641	1.4240345	1.475472	1.5720095	1.865511	0.504638333333333	0.455892733333333	0.48731925	0.8198552
Acp1	none	1.134135	1.109161	1.025954	2.268818	2.789864	2.451423	1.928191	1.93929	0.8907091	0.7322391	0.679534	1.521355	1.874971	1.900672	1.396312	1.164781	2.7817	2.211092	1.12158	0.9793409	1.007644	2.111944	2.800037	2.542416	2.111763	1.871191	1.060057	0.7353131	0.673367	1.435807	1.895813	1.988043	1.401388	1.126093	3.178132	2.226955	1.14038536666667	1.00206036666667	0.852744	1.8950865	2.785782	2.163197	2.0696415	1.919981	1.19434166666667	0.946915666666667	0.8405055	1.7738755
Acp2	none	0.9853963	0.8264339	0.8949809	1.418011	1.867595	1.664269	1.227031	1.072313	1.151404	0.7322391	0.5858052	1.545893	1.728869	1.257798	1.132145	0.7765204	2.105773	1.710964	1.318348	0.5748305	0.6571591	1.378321	1.560676	1.52091	1.168209	0.9801479	1.137152	0.6372714	0.6284759	1.347449	1.600362	1.39163	1.290752	0.7657433	2.290125	1.507834	1.08964843333333	0.7783978	0.74039305	1.481952	1.986684	1.696569	1.4689975	1.1650555	1.24875066666667	0.659281733333333	0.6428175	1.362885
Acrbp	none	0.5949562	0.587203	0.54572	0.5890202	0.5764183	0.4498024	0.2410239	0.2737821	0.391043	0.5857913	0.4920764	0.4907597	0.5844065	0.2795106	0.6604181	0.6471003	0.7799159	0.3948378	0.4919211	0.4470904	0.5038219	0.5335438	0.6426314	0.3859025	0.2246557	0.2227609	0.3854752	0.5147192	0.4938025	0.4859653	0.5662818	0.372758	0.5900582	0.6756558	0.8646388	0.2783694	0.548805766666667	0.6066982	0.5188982	0.53988995	0.6781671	0.51710445	0.31793085	0.27664635	0.4891515	0.5458218	0.4988122	0.50975455
Acsf2	none	1.301467	0.9786717	1.135098	1.047147	1.152837	1.146996	1.051741	1.095128	0.9558829	1.098359	1.077882	0.9815195	1.022711	0.9782871	1.66048	1.630693	1.455843	1.710964	1.318348	1.383851	1.139076	1.089319	1.147556	1.066907	1.01095	0.9801479	0.8865929	0.9313966	0.9427138	0.9719307	0.8863542	0.9940215	1.456706	1.508965	1.542329	1.693414	1.3059433	1.2359079	1.10649	1.01433325	1.30434	1.0848535	1.3813525	1.03670755	1.22054896666667	1.27473753333333	1.0408949	1.03062485
Acsf3	none	1.208505	0.9786717	0.9822961	0.7417291	0.6225317	0.6072332	0.9202732	1.095128	1.173129	1.293622	1.218475	0.9815195	0.5357059	1.173944	1.754825	1.294201	0.6759271	0.8686432	1.219964	1.107081	0.9857386	0.8003157	0.6426314	0.5448035	0.7862948	0.8687674	1.194973	1.176501	1.077387	0.8835734	0.5170399	1.167975	1.641099	1.351312	0.7477958	0.9278979	1.37881966666667	1.18883156666667	1.10038555	0.8616243	0.6492294	0.57146955	0.8944582	1.134536	1.352012	1.21163133333333	1.0315628	0.84194455
Acsl1	none	0.8924343	0.7394408	0.9604673	1.352565	1.936765	2.338972	1.665256	1.437356	0.7386368	0.5369753	0.5155086	0.8588295	1.80192	0.950336	1.132145	0.8541724	2.365745	2.105802	1.023196	0.8941808	0.8762121	1.222704	2.04265	2.088413	1.639986	1.447946	0.7516766	0.5147192	0.5386936	0.9056627	1.920434	1.143125	0.9957232	0.8333088	2.406968	2.389337	0.921072033333333	0.710196166666667	0.73798795	1.10569725	2.151255	2.070446	1.885529	1.193846	0.923531933333333	0.747402933333333	0.70745285	1.06418335
Acsl3	none	2.770265	1.261399	1.63716	2.203372	2.766808	3.148616	2.103482	1.98492	4.714241	3.295076	3.116484	3.558008	5.162257	3.857246	3.396436	2.070721	3.665605	3.395605	2.577666	1.554171	1.423845	1.867403	2.685281	2.860218	2.426281	1.982572	4.471512	3.039294	2.850587	3.136685	5.391988	3.851833	3.079366	1.869314	3.154763	3.45642	3.62698066666667	2.20906533333333	2.376822	2.88069	3.2162065	4.1554365	2.7495435	2.921083	3.37618133333333	2.15425966666667	2.137216	2.502044
Acsl4	none	1.375836	0.9134269	0.9386385	1.156225	1.890652	2.159051	1.358499	1.254834	1.390375	1.098359	1.077882	1.202361	2.508078	1.509357	1.434051	1.087129	2.001784	2.316382	1.278995	1.000631	0.8543068	0.9559326	1.698383	1.974913	1.482727	1.046976	1.291342	1.10297	1.077387	1.214913	2.265127	1.615285	1.36451	1.103571	1.799384	2.226955	1.40008733333333	1.03297163333333	1.00826025	1.179293	1.946218	2.3335645	1.8374405	1.3820955	1.31161566666667	1.06905733333333	0.9658469	1.0854228
Actb	none	17.29092	7.220422	9.888447	13.00207	13.39596	16.28285	12.51133	11.97797	19.44353	5.320937	6.04551	12.4653	14.85366	14.81406	14.18955	7.169872	12.19269	13.05597	16.44984	6.961836	8.104962	13.47198	15.49201	14.8459	12.67058	9.155472	23.43689	6.029568	6.239868	11.02258	13.24607	12.84773	13.14723	6.013337	12.24516	11.87709	16.9746666666667	6.57041033333333	7.9669785	12.733685	12.794325	15.568255	12.78365	13.396015	17.6779866666667	6.33491366666667	7.172415	12.24728
Actg1	none	26.94036	5.197834	8.644205	21.48833	32.32554	39.74004	28.33127	22.99769	37.19254	4.857186	6.982798	17.86365	34.91829	32.61889	33.19072	2.148373	19.60189	28.61258	25.85537	4.108974	6.440159	19.34096	33.8529	38.29515	30.75536	21.94195	46.54613	6.054078	6.015412	15.19746	30.75157	31.33653	26.73701	1.824271	19.9568	30.48145	32.4412066666667	4.06779766666667	7.8135015	19.67599	25.963715	37.329165	28.471925	27.80829	33.04617	3.99577433333333	6.2277855	17.26921
Actl6a	none	4.29484	4.327904	4.693192	6.173804	8.162083	8.006482	4.776656	4.289252	3.323866	2.953364	2.999323	4.343224	6.891126	4.136757	5.245606	4.219094	8.917039	5.896245	4.269875	3.981234	4.468682	5.913444	8.859133	7.83155	4.830097	4.343837	3.450003	2.843211	2.850587	4.241152	6.844624	4.64705	4.628269	4.076457	8.62302	6.379298	4.288104	3.833454	3.8462575	5.258514	8.539561	7.448804	5.3364505	4.2130045	4.116049	3.633634	3.6596345	5.077298
Actn1	none	3.030558	2.609791	3.361635	3.861354	5.418332	6.229763	3.1114	2.69219	3.475938	2.733693	2.671272	3.337166	6.939827	4.360365	4.528581	3.28727	5.901364	5.396117	2.951526	3.193503	2.716257	3.290187	5.026296	5.720437	3.347369	2.361265	3.546372	2.451044	2.58124	3.114596	6.179858	4.398545	4.130407	3.130539	5.257939	5.35861	3.678359	2.876918	3.0164535	3.59926	5.659848	6.584795	4.2537585	3.5262775	3.54276833333333	2.92502866666667	2.6487485	3.2023915
Actn2	none	1.17132	1.739861	1.920935	1.876138	2.213446	2.091581	1.5557	1.597062	1.477274	1.977045	2.108899	2.331109	3.116834	1.816819	1.603872	1.630693	1.793807	1.684641	1.101903	2.043842	1.949572	1.845172	2.157405	1.974913	1.415331	1.292013	1.406984	1.838283	1.862982	2.164755	2.831409	1.714687	1.401388	1.306268	1.472223	1.438242	1.41748866666667	1.782533	2.014917	2.1036235	2.0036265	2.6042075	1.6201705	1.7069405	1.303425	1.72946433333333	1.906277	2.0049635
Actn3	none	0.5577715	0.7611891	0.5238912	0.7853602	0.7147586	0.5172727	0.3944028	0.2737821	0.2606953	0.4881594	0.3749153	0.5152977	0.4870054	0.2515595	0.7358944	0.7506364	0.6239327	0.4738054	0.5115979	0.7238607	0.7885909	0.7336227	0.8491915	0.7264047	0.3594491	0.2895891	0.2505589	0.4411879	0.4489113	0.6185013	0.467798	0.2733559	0.6084975	0.7882651	0.8646388	0.5335413	0.5181204	0.666661633333333	0.44940325	0.65032895	0.66934565	0.50213905	0.4341041	0.2626708	0.456884766666667	0.651104566666667	0.6187511	0.676062
Actr10	none	0.8552496	0.9134269	0.9604673	1.17804	1.683141	1.574308	1.051741	1.003868	0.7169122	0.805463	0.679534	0.9569815	1.363615	0.950336	1.0378	1.113013	1.923793	1.395094	0.8461042	0.8728908	0.8324015	1.000395	1.62953	1.58901	1.190675	0.9133196	0.8673192	0.7353131	0.6060303	0.9719307	1.477257	0.8697688	0.9957232	1.036006	1.869489	1.461439	0.869987266666667	0.943967633333333	0.82000065	1.06751075	1.803467	1.4689615	1.2234175	0.977102	0.903048866666667	0.8814033	0.7192159	0.98616285
Actr1a	none	0.7436953	0.6524478	0.7858368	2.028847	2.513184	2.181541	0.7668943	0.8213462	0.7169122	0.4881594	0.4686442	1.717659	2.483727	0.8105807	1.000062	0.6988684	3.561616	1.500384	0.8067505	0.5535405	0.6352537	1.756248	2.685281	2.315415	0.9660193	0.6682826	0.7131291	0.392167	0.4489113	1.6567	2.363611	0.9443204	0.8850873	0.7206995	3.528661	1.507834	0.820223166666667	0.613158533333333	0.6272405	1.873253	3.0374	2.332634	1.13363915	0.81596345	0.801655633333333	0.555469	0.5420825	1.706474
Actr1b	none	1.859238	1.217903	1.46253	2.988732	4.334665	4.340593	2.366417	2.235887	1.781418	1.122767	1.054449	2.355647	4.090845	2.683302	2.434112	1.371853	4.783484	3.895733	1.928331	1.107081	1.204792	2.712181	4.590224	4.290328	2.830661	2.116228	1.850281	1.078459	0.9427138	2.231023	4.013215	3.006915	2.489308	1.351312	4.743829	3.920369	2.02492266666667	1.23750766666667	1.2584895	2.6721895	4.5590745	4.215719	3.131075	2.4595945	2.08930666666667	1.17895066666667	1.0737529	2.471602
Actr3	none	4.257656	3.110001	3.470779	5.672046	8.046799	7.331778	4.710922	4.106731	5.561501	3.417116	3.444535	5.643737	8.668696	5.674065	5.887155	3.753182	9.280999	6.291082	4.328905	3.172213	2.979121	4.735201	7.918137	7.559148	4.627907	3.720107	5.955592	3.259888	3.209716	5.235172	8.912784	5.889577	5.494917	3.716107	9.62787	6.425693	5.23543733333333	3.42676633333333	3.457657	5.6578915	8.663899	8.000237	5.501002	4.890398	5.25980466666667	3.382736	3.0944185	4.9851865
Actr5	none	1.468798	1.13091	1.571674	3.730461	5.072481	3.958261	2.147304	1.893659	1.455549	1.025135	1.031017	2.969096	4.626551	2.180183	2.0756	1.242433	6.239327	2.842832	1.672532	0.9793409	1.139076	3.13457	5.164002	4.063326	2.336419	2.316713	1.522627	0.7353131	0.9651594	2.871613	4.16094	2.534755	2.102082	1.103571	5.514994	3.108458	1.666649	1.132826	1.3013455	3.3497785	5.655904	4.292406	2.495068	2.036921	1.765747	0.939408333333333	1.0521177	3.0030915
Actr6	none	1.63613	1.348392	1.63716	2.857839	4.265495	3.710869	1.862458	1.733953	1.4121	1.049543	0.8904239	2.061191	3.335987	1.537308	1.905778	1.423621	4.91347	2.579607	1.416733	1.341271	1.511466	2.623257	4.636126	4.017926	2.089298	1.826639	1.252794	0.9313966	0.8978227	2.076397	3.323828	1.615285	1.936128	1.463921	4.954147	2.598114	1.651336	1.273852	1.26379195	2.459515	4.5894825	3.523428	2.2210325	1.6356305	1.53521833333333	1.24552953333333	1.20464435	2.349827
Actr8	none	1.505983	1.304896	1.46253	1.897954	2.46707	2.046601	1.489966	1.619877	1.477274	1.147175	1.101314	1.668583	2.142824	1.956574	1.717087	1.268317	2.807697	1.868899	1.574147	1.107081	1.226697	1.734017	2.593477	1.952213	1.460262	1.626154	1.406984	1.151991	0.9427138	1.612521	2.092781	1.938342	1.604221	1.261224	2.967814	1.99498	1.56678133333333	1.24012933333333	1.281922	1.7832685	2.6373835	2.0947125	1.6794325	1.7882255	1.52845066666667	1.173432	1.0847054	1.673269
Acvr1	none	0.3718476	0.2392309	0.2837744	0.2617867	0.3227942	0.4273122	0.5039591	0.4334883	0.5865645	0.5369753	0.5155086	0.4416838	0.633107	0.6428744	0.4528581	0.3623762	0.3379636	0.7107081	0.3541832	0.3193503	0.2628636	0.2223099	0.2754135	0.3405022	0.4268458	0.3564174	0.6360341	0.5392296	0.4713569	0.4417867	0.5909028	0.6212634	0.4241043	0.3603498	0.2804234	0.6495285	0.4704234	0.379527466666667	0.3996415	0.35173525	0.3303789	0.5302096	0.6073336	0.53818135	0.471440533333333	0.4063099	0.36711025	0.3320483
Acvr1b	none	2.472787	1.50063	1.899106	2.486974	3.274056	4.430553	3.987851	3.536352	1.781418	1.635334	1.546526	1.766735	3.60384	3.549784	2.792625	2.251909	3.639608	5.817277	2.479282	1.852232	1.686708	2.045251	3.213157	3.836325	3.841612	3.207757	1.927376	1.397095	1.414071	1.678789	3.397691	3.802132	2.636823	2.207142	3.38845	5.196228	2.34894333333333	1.79595766666667	1.722816	2.1268545	3.456832	4.0171965	4.902564	3.543068	2.347827	1.818823	1.5503895	1.86202
Acvr2a	none	0.9482115	0.8699304	1.135098	1.352565	1.890652	2.338972	1.402321	1.163574	1.151404	1.31803	1.335636	1.570431	2.922032	1.397553	1.264229	1.294201	2.157767	2.079479	1.042873	1.021921	0.8762121	1.089319	1.744285	2.179214	1.347934	0.9355957	1.368437	1.225522	1.234506	1.502075	2.905272	1.515883	1.235434	1.21618	2.056438	2.110968	1.1212815	1.16072046666667	1.235367	1.461498	2.0242095	2.630502	1.7409	1.2805635	1.21558133333333	1.154541	1.05535905	1.295697
Acvr2b	none	2.305455	1.37014	1.768133	2.465158	3.089602	3.553439	3.199045	3.125679	1.955215	2.294349	2.22606	2.576489	3.65254	4.416267	2.962447	1.967185	3.041672	4.158958	2.341544	1.916102	1.555276	2.045251	2.708232	3.019119	3.077783	2.829063	2.274304	2.279471	2.356784	2.363559	3.249965	4.423395	2.655262	1.93688	3.061289	4.129146	2.40770566666667	1.87722466666667	1.9970965	2.5208235	3.065637	3.6029895	3.6790015	3.770973	2.42370333333333	2.044151	1.95603	2.204405
Acy1	none	1.152728	0.7829374	0.5675488	1.57072	2.005936	1.574308	1.073652	0.9582372	0.5213907	0.2928956	0.3749153	1.006057	1.412316	1.06214	0.9811925	0.6729844	1.871798	1.289804	0.8854579	0.7451507	0.8543068	1.911865	2.409868	1.384709	1.347934	1.202909	0.6167603	0.4411879	0.3591291	1.126556	1.378773	0.8946193	0.9035266	0.4954809	2.056438	1.136675	0.885103733333333	0.582939133333333	0.47123205	1.2883885	1.938867	1.493312	1.181728	1.0101886	0.801914933333333	0.5606065	0.60671795	1.5192105
Acyp1	none	0.7622877	0.3044756	0.3492608	0.7635446	0.6917019	0.6522134	0.6354267	0.6160097	0.5213907	0.3661195	0.3280509	0.6134497	0.5600562	0.6428744	0.7170253	0.3364922	0.7799159	0.6843855	0.8854579	0.2980603	0.2628636	0.7336227	0.8032892	0.5902038	0.5841047	0.51235	0.6167603	0.3186357	0.3366835	0.5743227	0.7632494	0.5715623	0.7744514	0.3603498	0.8179016	0.6263311	0.666901233333333	0.335695766666667	0.33865585	0.68849715	0.7358089	0.6061348	0.6599061	0.62944205	0.758889866666667	0.325681933333333	0.29977355	0.6539727
Acyp2	none	1.17132	0.6959443	0.9386385	0.7853602	0.7839288	0.7196838	0.7011605	0.9126069	1.151404	1.147175	1.077882	0.9324435	0.8035589	1.118042	2.452981	1.216549	0.8059131	0.9212882	1.515117	0.9793409	0.8104962	0.8003157	0.7114848	0.6129039	0.6065703	0.6237305	1.291342	1.004928	1.032496	0.861484	0.8371123	1.118274	2.268036	1.171137	0.8412702	0.7655158	1.59190166666667	1.01988943333333	1.00826025	0.85890185	0.79492095	0.76162135	0.81122435	1.01532445	1.69149833333333	1.05180196666667	0.9214961	0.83089985
Ada	none	0.2974781	0.2609791	0.4584048	1.003516	1.12978	0.8771146	0.8107169	1.003868	0.1737969	0.2440797	0.2811865	0.8588295	0.90096	0.5869722	0.3207745	0.3882602	1.455843	1.079223	0.2361221	0.3406403	0.3723901	0.8892396	1.285263	1.089607	0.6515014	0.8910435	0.2505589	0.1715731	0.2244557	0.9498414	0.984838	0.6709645	0.2950291	0.3603498	1.261905	0.8351081	0.2640165	0.297773	0.36979565	0.93117275	1.2928115	0.8890373	0.94496995	0.7954201	0.260570033333333	0.2908544	0.2984229	0.9195405
Adad2	none	0.873842	0.2392309	0.2401168	0.5017579	0.599475	0.764664	0.986007	1.300465	0.4127676	0.1708558	0.2108899	0.2944558	0.5357059	0.9223849	1.434051	0.2588401	0.9099019	1.921544	0.5509516	0.1916102	0.219053	0.2667719	0.757387	0.930706	1.3704	1.158357	0.6553078	0.2451044	0.1346734	0.3092507	0.4431771	1.093424	1.419828	0.2927842	0.6776899	1.391847	0.906886866666667	0.2229756	0.22550335	0.39810685	0.75468845	0.65018495	1.4537755	1.11142495	0.875362466666667	0.243166266666667	0.1768632	0.2880113
Adal	none	1.264282	0.9134269	1.069611	1.461643	1.706198	1.619288	1.336587	1.186389	0.8255352	0.6834231	0.6326696	0.9815195	1.095762	1.090091	1.132145	0.9835925	1.923793	1.474061	1.082226	0.9367609	1.007644	1.289397	1.904943	1.61171	1.100813	1.069252	0.7709504	0.5147192	0.5386936	0.9498414	1.231047	1.093424	1.327631	0.9459181	2.313493	1.484637	1.0739874	0.8601475	0.8511403	1.22158125	1.8149955	1.357525	1.405324	1.13824	1.06026913333333	0.799132733333333	0.7731688	1.1196192
Adam10	none	0.7994724	0.6089513	0.6985216	1.090778	1.660085	1.88917	1.117475	0.9810524	0.6082891	0.5857913	0.562373	0.7852156	1.923671	0.8385318	0.867978	0.8282884	1.741812	1.579351	0.9444884	0.6599906	0.5914431	0.9337016	1.790187	1.906812	1.235606	0.9355957	0.7324029	0.5882505	0.5611392	0.7510373	1.723466	0.9940215	0.9219659	0.7657433	1.68254	1.716611	0.758579833333333	0.674343666666667	0.6304473	0.9379968	1.7009485	1.9064205	1.348413	0.9097921	0.866285733333333	0.671328133333333	0.57629115	0.84236945
Adam11	none	0.2231086	0.1957343	0.1746304	0.3054179	0.5072481	0.5397628	0.3724915	0.2737821	0.2606953	0.1708558	0.1405933	0.4171458	0.7305081	0.4192659	0.3019054	0.2329561	0.6239327	0.7107081	0.4525674	0.1916102	0.1533371	0.2445409	0.4360713	0.4994032	0.4942425	0.3564174	0.3083801	0.1470626	0.1795645	0.3755187	0.7140075	0.5218613	0.3319077	0.1801749	0.4673724	0.6031336	0.2619031	0.199848733333333	0.15761185	0.36128185	0.5655904	0.63513545	0.5415998	0.346524	0.364285066666667	0.172949233333333	0.1664508	0.3100298
Adam15	none	0.8180648	0.7176926	0.8294944	1.592536	2.582354	2.653834	1.358499	1.140759	0.6517384	0.5125673	0.5858052	1.472279	3.262936	1.369602	1.018931	0.8541724	3.171658	3.13238	1.003519	0.5535405	0.7009697	1.422783	3.259059	2.746718	1.842176	1.113804	0.8865929	0.6617818	0.6060303	1.479985	2.905272	1.86379	1.014163	0.6306121	3.505293	2.806891	0.829578066666667	0.694810766666667	0.7076498	1.5324075	2.877006	2.958385	2.2454395	1.2551805	0.968091633333333	0.615311466666667	0.6535	1.451384
Adam19	none	2.082347	1.087413	1.156926	1.047147	1.291177	1.506838	1.577611	1.505801	1.498998	1.049543	1.054449	0.9815195	1.509717	2.208134	1.641611	0.9059405	0.8839047	1.710964	1.987361	1.256111	1.139076	1.022626	1.170507	1.384709	1.595055	1.470222	1.522627	1.004928	0.9876049	0.927752	1.403394	2.385651	1.456706	0.8333088	0.8179016	1.531032	1.74098533333333	1.01429883333333	1.1056875	1.01433325	1.08754085	1.5082775	1.6442875	1.8569675	1.65556466666667	1.03144926666667	1.06334045	0.975189
Adam1a	none	1.357244	0.3044756	2.139223	2.399712	2.674581	3.373518	1.511877	1.528617	1.281752	1.781782	1.523094	1.128747	3.262936	1.481406	0.01886909	1.345969	5.121448	0.9212882	1.967684	1.575461	1.07336	1.622862	3.327913	1.407409	1.550124	0.9133196	0.963688	0.784334	0.4264658	1.98804	4.013215	2.584456	0.05531796	2.612536	4.299826	1.368649	0.88595503	1.14407553333333	1.8311585	1.7642295	3.8980145	3.318227	1.2165826	1.5050115	0.99556332	1.65744366666667	0.7499129	1.805451
Adam21	none	0.5577715	0.3914687	0.5675488	0.9598847	1.26812	1.349407	1.358499	1.528617	0.4996661	0.5125673	0.5389408	0.8588295	1.144463	1.425504	1.018931	0.5176803	1.273863	1.842576	0.6493358	0.4258004	0.3504848	0.6224677	1.009849	1.066907	1.168209	1.091528	0.4625702	0.4902087	0.5611392	0.6847693	0.8371123	1.515883	0.8482087	0.4729591	1.145062	1.763006	0.692122866666667	0.473905433333333	0.5532448	0.9093571	1.2709915	1.246935	1.6005375	1.4770605	0.653371566666667	0.4629894	0.455812	0.6536185
Adam22	none	0.5391791	0.4132169	0.4584048	0.349049	0.2997375	0.3148616	0.3505803	0.4563034	0.4562168	0.4881594	0.445212	0.3435318	0.2435027	0.3633638	0.7170253	0.6729844	0.2859692	0.4474828	0.6690126	0.5961206	0.438106	0.3556958	0.2983646	0.2497016	0.3145179	0.3786935	0.481844	0.4656983	0.4264658	0.33134	0.2708304	0.3976086	0.6822548	0.6080902	0.3271606	0.4407515	0.570807066666667	0.5247869	0.4518084	0.3462904	0.29285335	0.27918215	0.39903155	0.4098336	0.611037133333333	0.556636366666667	0.4322859	0.3435179
Adam23	none	10.70921	7.329164	8.054828	5.606599	4.519119	3.935771	3.374335	3.810134	8.016382	7.102719	6.748476	5.447433	3.530789	3.046665	13.09515	8.800565	4.003568	3.106057	10.58614	9.175999	7.710666	6.246908	4.452518	3.586623	2.606006	2.717683	7.825146	6.470755	6.32965	5.102636	3.496175	2.75841	11.69053	9.121354	5.000884	3.45642	10.606914	7.74414933333333	7.401652	5.527016	4.2613435	3.73328	3.240196	3.4283995	10.0339386666667	8.256036	7.020158	5.674772
Adam8	none	0.1487391	0.3262239	0.54572	0.4363112	0.4380779	0.5622529	0.6135155	1.072313	0.2606953	0.4393434	0.5389408	0.5643737	0.5357059	0.8385318	0.2452981	0.5176803	0.4679496	0.8159981	0.1574147	0.4258004	0.3942954	0.4446198	0.5278758	0.4994032	0.6515014	0.9133196	0.2891064	0.6127609	0.4489113	0.5743227	0.5170399	0.9194698	0.2581505	0.4729591	0.4673724	0.672726	0.218244166666667	0.4277492	0.5423304	0.50034245	0.45301375	0.5489794	0.7147568	0.9554224	0.234890533333333	0.503840133333333	0.42160335	0.50947125
Adam9	none	0.5577715	0.4784617	0.54572	0.7417291	1.083666	1.191976	0.7888056	0.7300855	0.6517384	0.5857913	0.5389408	0.6625257	1.193163	0.7546786	0.867978	0.8024044	1.377851	1.421416	0.6099821	0.5109605	0.4600113	0.6224677	1.055752	1.225808	0.7862948	0.6905587	0.6745816	0.5147192	0.4938025	0.596412	1.231047	0.7952172	0.7928907	0.6981777	1.285274	1.391847	0.692495966666667	0.622219133333333	0.5423304	0.7021274	1.2307585	1.1925695	1.1051108	0.74238205	0.6924848	0.574619133333333	0.4769069	0.60943985
Adamts1	none	0.2602934	0.2827274	0.1964592	0.5672046	0.4841913	0.4048221	0.1533789	0.136891	0.4344922	0.1708558	0.3046187	1.521355	1.85062	0.5310701	0.1698218	0.05176803	0.4159552	0.1579351	0.3148295	0.1916102	0.3066742	0.4223888	0.7803381	0.4313028	0.2246557	0.1782087	0.7324029	0.2696148	0.2693468	1.634611	1.452636	0.5964129	0.1106359	0.1126093	0.4673724	0.2319745	0.288202466666667	0.16845041	0.25053895	1.0442798	0.45007325	1.12772105	0.155657	0.33398055	0.3859561	0.1912781	0.2880105	1.0284999
Adamts10	none	1.115543	0.7611891	0.7421792	0.8508069	1.152837	1.371897	1.02983	0.66164	0.7603614	0.781055	0.7263985	0.7852156	1.558417	1.090091	1.358574	1.009477	1.533835	1.658319	1.259318	0.6812806	0.722875	0.7113917	1.101654	1.407409	1.078347	0.6237305	0.9058667	0.8088444	0.6958126	0.8173053	1.403394	1.118274	1.548903	0.9909619	1.308643	1.832598	1.07815946666667	0.8505737	0.73428885	0.81801125	1.343336	1.465157	1.3440745	0.8758655	1.23802923333333	0.827028966666667	0.7093438	0.7643485
Adamts7	none	0.1115543	0.1304896	0.1746304	0.3272334	0.4841913	0.5172727	0.4601366	0.5475641	0.2389707	0.1708558	0.1640255	0.3435318	0.8279091	0.6708254	0.1132145	0.1553041	0.5719383	0.5527729	0.1377379	0.1064501	0.1095265	0.2890029	0.4590224	0.4994032	0.4268458	0.4900739	0.1927376	0.1715731	0.157119	0.33134	0.7632494	0.6461139	0.1843932	0.157653	0.5842154	0.5103438	0.154579833333333	0.1522165	0.16932795	0.3353826	0.5280648	0.6725909	0.50645475	0.60919475	0.1716229	0.1452254	0.13332275	0.31017145
Adamtsl5	none	0.2045162	0.3697204	0.4147472	0.5235735	0.4841913	0.5172727	0.5477817	0.4106731	0.4779415	0.3905275	0.5389408	0.4907597	0.7061578	0.5590212	0.3585127	0.3882602	0.5719383	0.5790954	0.2164453	0.4683804	0.4819166	0.4223888	0.5967292	0.4994032	0.4942425	0.3564174	0.5011177	0.4411879	0.516248	0.3534293	0.5662818	0.4473097	0.2028325	0.2927842	0.3505293	0.4175541	0.346990133333333	0.382836033333333	0.476844	0.5071666	0.5280648	0.61171525	0.56343855	0.48484715	0.3067985	0.400784166666667	0.4990823	0.38790905
Adap1	none	0.7251029	1.37014	1.593502	1.199856	1.106723	1.102016	1.117475	0.8213462	0.6951876	1.269214	1.241907	1.079671	0.9496605	0.8944339	1.886909	1.708345	1.143877	1.395094	0.6690126	1.767072	1.467655	1.267166	1.193458	1.203108	1.168209	0.8910435	0.7324029	1.250032	1.122278	1.016109	1.03408	1.018872	1.788614	1.824271	1.215168	1.461439	1.10239983333333	1.449233	1.4177045	1.1397635	1.1253	1.02583825	1.2562845	0.85789005	1.06334316666667	1.61379166666667	1.2949665	1.1416375
Adar	none	3.290852	3.610211	4.322103	4.799423	6.086977	6.904466	5.609284	5.635348	3.128344	3.636787	3.725721	3.975154	5.697963	6.624401	4.717272	4.762658	6.551294	8.791722	3.345063	4.066394	3.658185	4.312812	5.485318	5.924738	5.436667	4.833911	3.392182	3.504993	3.479063	3.666829	5.687439	7.107253	4.554512	4.459328	6.216052	7.956725	3.712156	4.00321866666667	4.023912	4.3872885	6.3191355	6.3012145	7.200503	6.1298745	3.763919	4.01023833333333	3.568624	3.9898205
Adat1	none	5.93097	4.741121	4.867823	4.27585	4.957197	4.880355	4.820479	5.133414	4.410096	4.100539	3.796018	3.90154	4.407399	5.170946	8.302398	5.306223	5.667389	5.790954	6.532712	4.854125	4.578208	4.023809	4.682029	4.313028	4.425717	4.677978	4.644976	4.019712	3.681073	3.799365	4.284045	5.119211	7.375727	5.292637	6.029103	5.474598	6.214488	4.715961	4.3319205	4.088695	5.312293	4.643877	5.3057165	5.15218	6.18447166666667	4.722158	4.1296405	3.911587
Adat2	none	0.9110267	0.8046856	0.7421792	0.4799423	0.5072481	0.8096442	0.8983619	0.8441614	1.086231	0.5613833	0.5155086	0.4662218	0.6574573	0.6987765	0.7925017	0.6212163	0.4679496	0.8159981	0.9444884	0.6812806	0.722875	0.5780058	0.6426314	0.8626055	0.8761571	0.757387	1.098604	0.5882505	0.4713569	0.3755187	0.5170399	0.7206656	0.7928907	0.6306121	0.5608468	0.881503	0.9299198	0.6624284	0.6288439	0.47308205	0.48759885	0.73355075	0.85718	0.77146895	0.9453277	0.633381066666667	0.59711595	0.47676225
Adat3	none	1.208505	0	1.200584	0.9162536	3.550736	1.88917	1.358499	1.802399	1.064506	0.4149355	0.3983475	0	0.9496605	1.3137	1.811432	0.6729844	0	1.474061	0.5115979	0.8090208	0.3285795	1.489476	1.354116	1.49821	2.538609	1.069252	0.6553078	0.1960835	0.2020101	0.463876	0.8617332	1.789239	1.493585	0.8558307	0	1.971783	1.361481	0.362639966666667	0.79946575	0.4581268	1.775368	1.41941525	1.41628	1.5580495	0.886830233333333	0.620311666666667	0.2652948	0.976676
Adck1	none	0.7436953	0.7611891	0.8513232	0.7199135	0.6455884	0.6747035	0.9202732	1.072313	0.7386368	0.8786869	0.7966951	0.6870636	0.5844065	0.8944339	1.075538	1.113013	0.6499299	1.079223	0.8067505	0.9154709	0.8104962	0.6669297	0.6196803	0.5902038	0.7413637	0.8242152	0.8094979	0.784334	0.7182581	0.66268	0.5416609	0.9443204	1.014163	1.058527	0.7010585	0.9742928	0.852623366666667	0.917629666666667	0.82400915	0.70348855	0.64775915	0.629555	0.9997481	0.98337345	0.8768038	0.919443966666667	0.76437715	0.66480485
Adck2	none	0.5019943	0.2392309	0.2837744	0.3926801	0.5764183	0.5172727	0.4163141	0.524749	0.4127676	0.2440797	0.1874577	0.2944558	0.3896043	0.4472169	0.5094654	0.2329561	0.5719383	0.5001279	0.5706284	0.2129002	0.1971477	0.3779268	0.7114848	0.6356041	0.3819146	0.5346261	0.4047489	0.2205939	0.2020101	0.2871613	0.3939352	0.4224591	0.6453762	0.2252186	0.6543213	0.5567387	0.474742433333333	0.238755566666667	0.23561605	0.34356795	0.5741783	0.4534385	0.458221	0.48598295	0.540251166666667	0.2195709	0.1995789	0.33254405
Adck5	none	0.9668039	0.8699304	0.9168097	1.134409	1.291177	0.9220948	0.9640957	0.9582372	0.8255352	0.8298709	0.7263985	0.8833675	0.7061578	0.8105807	1.056669	1.061245	1.559832	1.079223	0.7673969	0.8728908	0.8981174	0.8447776	0.9868982	0.7718049	0.6515014	0.6014544	0.6167603	0.8088444	0.7182581	0.728948	0.6155237	0.5715623	0.8297693	1.103571	1.35538	0.8119107	0.949669366666667	0.920348766666667	0.8216041	1.00888825	1.4255045	0.8141263	1.02165935	0.88440895	0.7379755	0.9284354	0.80818775	0.7868628
Adcy1	none	0.5763639	0.3914687	0.4147472	0.2617867	0.253624	0.3148616	0.5039591	0.6160097	0.3475938	0.2684877	0.3046187	0.2208419	0.267853	0.7546786	0.8113708	0.4917963	0.2339748	0.5264504	0.7083663	0.4470904	0.3942954	0.2890029	0.2524623	0.2951019	0.4942425	0.5791783	0.5396653	0.2696148	0.2693468	0.2429827	0.2215885	0.7703666	0.7375727	0.5630465	0.2804234	0.5335413	0.578442833333333	0.383917566666667	0.35968295	0.2413143	0.2437994	0.2913573	0.51520475	0.68534415	0.6618681	0.4265839	0.3318211	0.2659928
Adcy6	none	0.1487391	0.1522378	0.1746304	0.2836023	0.4841913	0.6297233	0.5477817	0.5475641	0.3041446	0.3417116	0.2811865	0.5398357	1.631468	1.173944	0.1509527	0.1553041	0.5459411	0.9476107	0.1967684	0.1490301	0.1752424	0.2445409	0.4360713	0.6129039	0.6964326	0.4900739	0.3469277	0.2696148	0.2693468	0.530144	1.30491	1.217676	0.1659539	0.157653	0.3972665	0.8119107	0.2012788	0.216417833333333	0.22790845	0.411719	0.5150662	1.13059565	0.7476962	0.86075405	0.23655	0.1920993	0.2222946	0.38734245
Add1	none	1.357244	1.087413	1.004125	1.047147	1.245063	1.124506	0.7888056	0.9582372	1.4121	1.025135	0.9372883	1.055133	0.998361	0.8385318	1.830301	1.423621	1.611826	1.105546	1.534794	1.128371	1.007644	1.067088	1.262312	0.9761063	0.673967	0.757387	1.406984	1.004928	0.9427138	0.99402	0.960217	0.7952172	1.825493	1.418877	1.776015	1.136675	1.533215	1.178723	0.97070665	1.05114	1.4284445	1.0614335	0.9471758	0.8983845	1.58909033333333	1.18405866666667	0.9751789	1.030554
Adgra3	none	0.9110267	0.6524478	0.6112064	0.3054179	0.2997375	0.3148616	0.4382253	0.5019338	1.216578	0.9763188	0.9138561	0.6379877	0.4626551	0.7267275	1.283098	0.9318245	0.3119664	0.5264504	0.9641653	0.7238607	0.6133484	0.3779268	0.2524623	0.2497016	0.4493113	0.4677978	1.252794	0.9313966	0.830486	0.6185013	0.467798	0.7206656	1.235434	0.9459181	0.3505293	0.5799362	1.1369009	0.853530366666667	0.76253125	0.4717028	0.30585195	0.38875835	0.48233785	0.61433065	1.15079776666667	0.867058466666667	0.7219172	0.49821405
Adgrb2	none	0.3532553	0.3262239	0.3492608	0.3708645	0.4611346	0.5622529	0.4601366	0.3650428	0.3041446	0.3173036	0.3280509	0.3435318	0.633107	0.475168	0.6792871	0.5953323	0.5979355	0.8686432	0.3148295	0.3406403	0.2847689	0.2667719	0.4360713	0.4994032	0.3594491	0.3118652	0.3276539	0.3186357	0.3366835	0.3755187	0.5170399	0.4473097	0.4978616	0.5405247	0.5608468	0.6495285	0.445562333333333	0.412953266666667	0.33865585	0.35719815	0.52953505	0.59767995	0.6643899	0.4201054	0.380115	0.399933566666667	0.3107262	0.3211453
Adgre5	none	2.398417	1.957343	2.073736	2.661498	3.988814	4.677944	3.1114	3.3082	1.498998	1.220398	1.077882	1.545893	3.57949	2.90691	3.603996	2.044837	4.055563	5.185537	2.656374	2.001262	1.927667	2.512102	4.177104	4.67623	3.796681	3.096376	1.522627	1.225522	1.122278	1.678789	3.225344	3.156018	3.52191	2.117055	3.949296	5.520993	2.50047033333333	1.74085933333333	1.575809	2.1036955	4.0221885	4.128717	4.1484685	3.107555	2.56697033333333	1.78127966666667	1.5249725	2.0954455
Adgrg1	none	0.241701	0.1739861	0.1964592	0.349049	0.5072481	0.6297233	0.3944028	0.2965972	0.3041446	0.1708558	0.2108899	0.2208419	0.5600562	0.3913148	0.20756	0.1294201	0.5979355	0.5264504	0.2754758	0.1916102	0.1314318	0.2667719	0.573778	0.6583042	0.4942425	0.3118652	0.2891064	0.1470626	0.1346734	0.2208933	0.492419	0.323057	0.1843932	0.1126093	0.4673724	0.463949	0.2511352	0.158087333333333	0.20367455	0.28494545	0.5525918	0.59488975	0.4604266	0.343956	0.249658466666667	0.150427366666667	0.1330526	0.2438326
Adgrl1	none	10.69062	8.090353	9.146268	9.009827	10.74444	12.66194	10.95563	10.24401	7.603614	7.420023	7.00623	8.097536	14.90236	13.66807	18.24641	10.12065	12.34867	20.05776	11.66837	9.516639	8.126867	7.892002	9.685373	11.05497	11.27771	9.756926	8.326264	6.838412	7.362146	7.907981	13.17221	15.53159	17.13013	10.36006	10.77293	17.44448	12.1802146666667	8.54367533333333	8.076249	8.5536815	11.546555	13.78215	15.506695	11.95604	12.3749213333333	8.905037	7.7445065	7.8999915
Adgrl2	none	0.3718476	0.2392309	0.2401168	0.3054179	0.4380779	0.5847431	0.7668943	0.5703793	4.323198	2.489613	2.249492	1.766735	2.094123	2.6274	0.5849417	0.3364922	0.4159552	1.000256	0.3541832	0.2554802	0.219053	0.2445409	0.3901691	0.5221033	0.7188981	0.4677978	4.991904	2.303981	2.087438	1.6567	1.920434	2.659007	0.4794223	0.315306	0.3505293	0.9047005	1.75999576666667	1.0217787	1.2448044	1.03607645	0.42701655	1.33943305	0.88357515	1.59888965	1.9418365	0.958255733333333	1.1532455	0.95062045
Adhfe1	none	0.2974781	0.2609791	0.2619456	0.7635446	0.6686452	0.4048221	0.2410239	0.2281517	0.1737969	0.09763188	0.09372883	0.5152977	0.365254	0.2515595	0.3207745	0.1811881	0.7279215	0.3421928	0.2754758	0.1490301	0.1533371	0.7780847	0.757387	0.4540029	0.2246557	0.2004848	0.2120114	0.09804175	0.1122278	0.5080547	0.4185561	0.2485054	0.2581505	0.1801749	0.9113761	0.3247643	0.2640165	0.179933026666667	0.177837215	0.63942115	0.69828335	0.38503805	0.29160835	0.2398556	0.2485459	0.142415583333333	0.13278245	0.6430697
Adi1	none	0.5391791	0.6524478	1.004125	1.548905	1.890652	1.596798	1.02983	0.9582372	0.4996661	0.6834231	0.6561018	1.153285	1.753219	0.9223849	0.5472035	0.5953323	1.923793	1.052901	0.5115979	0.7451507	0.8981174	1.489476	2.04265	1.452809	1.033416	0.757387	0.3469277	0.5637401	0.673367	1.104467	1.55112	0.9443204	0.4978616	0.5630465	1.916227	0.8351081	0.5286829	0.6437344	0.8301134	1.351095	1.9072225	1.6750085	1.0413655	0.94031105	0.452129066666667	0.6239791	0.7857422	1.2969715
Adipor1	none	4.703873	4.567135	5.238912	9.511585	11.11334	8.928577	4.710922	4.608665	4.19285	4.027315	4.217798	8.29384	9.569656	4.75168	4.585188	4.244978	12.0367	6.05418	4.624058	4.385744	4.490587	8.558931	11.40671	8.830357	4.785166	4.432941	4.779892	3.872649	3.905529	8.195143	9.479066	4.994958	4.646708	4.414285	13.5538	5.776164	4.49397033333333	4.27980933333333	4.728355	8.9027125	11.57502	9.2491165	5.382551	4.6801725	4.68355266666667	4.224226	4.198058	8.377037
Adipor2	none	1.970793	1.391889	1.724475	2.377896	2.905148	2.968696	2.059659	1.733953	1.846592	1.80619	1.687119	2.282033	3.141185	2.040427	1.811432	1.449505	2.495731	2.447994	1.967684	1.639332	1.423845	2.134175	2.822988	2.746718	1.97697	1.53705	1.831007	1.69122	1.705863	2.142665	3.077619	2.087445	1.659539	1.32879	2.500442	2.157363	1.87627233333333	1.54919466666667	1.705797	2.3299645	2.7004395	3.0549405	2.2538265	1.88719	1.81941	1.553114	1.564854	2.13842
Adk	none	1.394429	0.8699304	1.069611	0.9598847	0.9683827	0.9220948	0.8107169	0.9810524	1.69452	1.610926	1.523094	1.300513	1.071412	1.173944	1.603872	1.216549	0.9618963	1.052901	1.357702	1.192241	0.9638333	1.000395	0.9639471	0.8853057	0.7413637	0.757387	1.580448	1.421605	1.414071	1.259092	1.107943	1.167975	1.456706	1.103571	0.9814819	0.9742928	1.56427366666667	1.23246846666667	1.2963525	1.13019885	0.9651395	0.9967534	0.93180895	1.0774982	1.464952	1.239139	1.18895215	1.1297435
Adm	none	0.1115543	0.06524478	0.0436576	0.894438	0.5533615	0.1349407	0.2848465	0.2737821	0.1303477	0.1220398	0.117161	1.766735	1.290564	0.3354127	0	0	0.4159552	0.2369027	0.05903053	0	0.1095265	1.200473	0.4360713	0.3859025	0.2021901	0.1782087	0.2120114	0.07353131	0.2244557	1.855504	1.231047	0.6461139	0	0.1351312	0.7711644	0.3711592	0.080634	0.0624281933333333	0.0804093	1.3305865	0.48465835	0.71275235	0.2608746	0.3045974	0.09034731	0.06955417	0.1669911	1.5279885
Adnp	none	7.901762	6.915947	8.622376	9.249798	10.81361	12.09968	8.830241	8.692581	7.429817	8.225486	7.896654	8.686447	12.00468	10.95682	10.75538	8.257	11.07481	11.34501	7.241078	8.026337	7.425897	8.514469	11.20015	11.37277	8.469518	7.373385	7.07347	7.84334	7.451928	8.371857	11.89192	10.18872	8.574283	8.130392	11.59083	10.04449	8.695653	7.79947766666667	8.259515	8.9681225	10.94421	12.05218	10.0876255	9.8247005	7.62961033333333	8.000023	7.4389125	8.443163
Adnp2	none	3.19789	2.849022	3.317978	5.344813	6.409771	6.184782	5.258704	5.019338	2.889373	2.636061	2.718136	4.539528	5.795364	5.170946	3.887032	3.41669	6.317319	6.133147	3.345063	3.172213	2.979121	4.801894	6.495167	6.083639	4.987356	4.744807	3.18017	2.8187	2.603686	4.660849	5.761302	5.293164	3.724742	3.220626	7.197534	5.892152	3.324765	2.96725766666667	3.018057	4.9421705	6.363545	5.990073	5.6959255	5.095142	3.41665833333333	3.070513	2.7914035	4.7313715
Adora2b	none	0.4276248	0.2609791	0.2619456	0.698098	1.083666	0.8096442	0.5039591	0.6844552	0.1955215	0.1464478	0.1405933	0.3680698	0.6818075	0.3913148	0.4905963	0.2588401	1.195871	0.8423207	0.3345063	0.2341902	0.1971477	0.6002367	1.124605	0.8399054	0.5841047	0.5346261	0.2891064	0.1470626	0.2020101	0.397608	0.7878704	0.4473097	0.5716189	0.1801749	1.121694	0.6959234	0.371247533333333	0.222089	0.20126945	0.5330839	1.1397685	0.74572585	0.6731399	0.537885	0.398410533333333	0.187142566666667	0.1995789	0.49892235
Adpgk	none	3.19789	2.849022	2.881402	2.988732	3.642963	3.306047	2.607441	2.829081	2.49833	2.294349	2.202628	2.134805	2.264575	2.208134	3.490781	3.002546	3.61361	2.842832	3.227002	2.980603	2.8915	3.067877	3.695131	2.860218	2.448747	2.428094	2.312851	2.23045	2.020101	2.363559	2.289748	2.236548	3.374395	3.288192	4.369931	2.922878	3.06233366666667	2.71530566666667	2.542015	2.5617685	3.6282865	2.785311	2.7251365	2.5186075	2.971416	2.83308166666667	2.4558005	2.715718
[truncated: 9,442 more rows]
[truncated: 36 more columns]

## Sheet: legend
Dataset EV3: normalised pre-mRNA counts are shown for all analysed genes, along with categorical information regarding mitotic bookmarking status
